# Supplementary material for: Genome Wide Re-Annotation of Caldicellulosiruptor saccharolyticus with New Insights into Genes Involved in Biomass Degradation and Hydrogen Production
Source: PLoS One. 2015 Jul 21;10(7):e0133183. doi: 10.1371/journal.pone.0133183 (PMC4510573; doi:10.1371/journal.pone.0133183)
Supplement: S1 Table — (XLSX) [file pone.0133183.s009.xlsx]

## Sheet: Sheet1
Table S1: Re-annotation results of known proteins as well as proteins with putative functions of Caldicellulosiruptor saccharolyticus using 5 different bioinformatics tools based on sequence similarity.
Label	Begin	End	Length	Annotated Function	PSI-BLAST	BLASTO	Pfam	ANNIE	InterProScan	Re-annotated function
Csac_0001	642	2006	1365	chromosomal replication initiation protein	chromosomal replication initiation protein	ATPase involved in DNA replication initiation	Bacterial dnaA protein(essential for the initiation of chromosomal replication)	chromosomal replication initiation protein	chromosomal replication initiation protein	chromosomal replication initiation protein
Csac_0002	2227	3330	1104	DNA polymerase III subunit beta	DNA polymerase III subunit beta	DNA polymerase sliding clamp subunit	DNA polymerase III subunit beta	DNA polymerase III subunit beta	DNA polymerase III subunit beta	DNA polymerase III subunit beta
Csac_0003	3358	4407	1050	DNA replication and repair protein RecF	DNA replication and repair protein RecF	Recombinational DNA repair ATPase (RecF pathway)	RecF/RecN/SMC N terminal domain	RecF, Recombinational DNA repair ATPase (RecF pathway)	DNA-binding, RecF, conserved site	DNA replication and repair protein RecF
Csac_0005	4772	6691	1920	DNA gyrase subunit B	DNA gyrase subunit B	Type IIA topoisomerase (DNA gyrase/topo II, topoisomerase IV), B subunit	DNA gyrase subunit B	DNA gyrase subunit B	DNA gyrase subunit B	DNA gyrase subunit B
Csac_0006	6711	9140	2430	DNA gyrase subunit A	DNA gyrase subunit A	Type IIA topoisomerase (DNA gyrase/topo II, topoisomerase IV), A subunit	DNA gyrase/topoisomerase IV, subunit A	DNA gyrase subunit A	DNA gyrase, subunit A	DNA gyrase subunit A
Csac_0007	9442	11349	1908	C-terminal beta-propeller domain-containing secreted protein	beta propeller domain	Secreted protein containing C-terminal beta-propeller domain distantly related to WD-40 repeats	Beta propeller domain	Beta propeller domain	Beta propeller domain-containing family	Secreted protein containing C-terminal beta-propeller domain distantly related to WD-40 repeats
Csac_0014	17786	18373	588	type 11 methyltransferase	type 11 methyltransferase	SAM-dependent methyltransferases	Methyltransferase domain	Methyltransferase domain	unintegrated	SAM-dependent methyltransferases
Csac_0015	18358	21057	2700	type III restriction enzyme, res subunit	type III restriction enzyme, res subunit	DNA or RNA helicases of superfamily II	Type III restriction enzyme, res subunit	HsdR, Type I site-specific restriction-modification system	Helicase, superfamily 1/2, ATP-binding domain	type III restriction enzyme, res subunit
Csac_0020	26442	29489	3048	PAS/PAC and GAF sensor-containing diguanylate cyclase/phosphodiesterase	diguanylate cyclase/phosphodiesterase with pas/pac sensor(s)	EAL domain	PAS domain	PAS fold	PAS domain	diguanylate cyclase/phosphodiesterase with pas/pac sensor(s)
Csac_0022	30182	30442	261	stage V sporulation protein S	Stage V sporulation protein S	SpoVS-related protein	Stage V sporulation protein S (SpoVS)	Stage V sporulation protein S (SpoVS)	Sporulation stage V, protein S	stage V sporulation protein S
Csac_0030	36588	37943	1356	tryptophan synthase subunit beta	tryptophan synthase subunit beta	tryptophan synthase beta-subunit	Pyridoxal-phosphate dependent enzyme	tryptophan synthase subunit beta	Tryptophan synthase, beta	tryptophan synthase subunit beta
Csac_0031	37971	38399	429	KWG repeat-containing protein	KWG repeat-containing protein	no significant ortholog	KWG Leptospira	KWG Leptospira	KWG Leptospira	KWG repeat-containing protein
Csac_0033	39706	40275	570	LemA family protein	LemA family protein	Uncharacterized conserved protein	LemA family	LemA family	LemA	LemA family protein(LemA contains an amino terminal predicted transmembrane helix.The exact molecular function of this protein is uncertain)
Csac_0040	43298	44776	1479	integrase catalytic subunit	integrase catalytic subunit	Transposase and inactivated derivatives	Integrase core domain	Integrase core domain	Integrase, catalytic core	integrase catalytic subunit
Csac_0041	44773	45564	792	IstB domain-containing protein ATP-binding protein	IstB domain-containing protein ATP-binding protein	DNA replication protein	IstB-like ATP binding protein	IstB-like ATP binding protein	IstB-like ATP-binding protein	IstB domain-containing protein ATP-binding protein
Csac_0043	46365	47786	1422	CRISPR-associated protein	CRISPR-associated protein	Uncharacterized protein predicted to be involved in DNA repair	CRISPR-associated (Cas) DxTHG family	CRISPR-associated (Cas) DxTHG family	CRISPR-associated protein, MJ1666	CRISPR-associated (Cas) DxTHG family
Csac_0044	47866	49179	1314	CRISPR-associated protein DxTHG motif protein	CRISPR-associated (Cas) DxTHG family	ATPase involved in DNA repair	CRISPR-associated (Cas) DxTHG family	CRISPR-associated protein (cas_TM1812)	CRISPR-associated protein, TM1812	CRISPR-associated protein DxTHG motif protein
Csac_0045	49550	50497	948	transposase, IS4 family protein	transposase is4 family protein	No significant hits found	Transposase DDE domain	Transposase DDE domain	Transposase, IS4-like	transposase, IS4 family protein
Csac_0049	54450	55841	1392	ATPase	ATPase	ATPase of the AAA superfamily	Archaeal ATPase	Archaeal ATPase	ATPase domain	ATPase
Csac_0052	57933	59162	1230	transposase, mutator type	Transposase, Mutator type	transposase	Transposase, Mutator family	Transposase, Mutator family.	Transposase, mutator type	transposase, mutator type
Csac_0055	62398	63519	1122	transposase	transposase	No significant hits found	Integrase core domain	Integrase core domain.	Integrase, catalytic core	transposase
Csac_0056	63753	65825	2073	CRISPR-associated protein, Csh1 family	CRISPR-associated protein, Csh1 family	No significant hits found	CRISPR-associated protein TM1802	CRISPR-associated protein TM1802	CRISPR-associated protein TM1802	CRISPR-associated protein, Csh1 family
Csac_0057	65847	66731	885	CRISPR-associated protein, Csh2 family	CRISPR-associated protein Csh2	Uncharacterized BCR	Family of unknown function (DUF694)	Transcription factor CHX10 and related HOX domain proteins	CRISPR-associated protein TM1801	CRISPR-associated protein Csh2
Csac_0058	66752	67504	753	CRISPR-associated protein Cas5	CRISPR-associated protein Cas5	No significant hits found	CRISPR-associated protein (Cas_Cas5)	Protein of unknown function (DUF522)	CRISPR-associated protein Cas5, N-terminal	CRISPR-associated protein Cas5
Csac_0060	68072	68863	792	IstB domain-containing protein ATP-binding protein	istB-like ATP binding family protein	DNA replication protein	IstB-like ATP binding protein	IstB-like ATP binding protein	IstB-like ATP-binding protein	IstB domain-containing protein ATP-binding protein
Csac_0061	69030	70259	1230	transposase, mutator type	transposase, mutator type	Predicted transposase	Transposase, Mutator family	Transposase, Mutator family.	Transposase, mutator type	transposase, mutator type
Csac_0062	70189	71655	1467	integrase catalytic subunit	integrase catalytic subunit	No significant hits found	Integrase core domain	Transposase and inactivated derivatives [DNA replication, recombination, and repair].	Integrase, catalytic core	integrase catalytic subunit
Csac_0064	73848	74345	498	CRISPR-associated protein Cas4	CRISPR-associated protein Cas4	CRISPR-associated RecB-family exonuclease Cas4	Domain of unknown function DUF83	CRISPR/Cas system-associated protein Cas4	CRISPR/Cas system-associated protein Cas4	CRISPR-associated RecB-family exonuclease Cas4
Csac_0065	74396	75388	993	CRISPR-associated protein Cas1	CRISPR-associated Cas1 family protein	Uncharacterized ACR	CRISPR associated protein Cas1	Protein of unknown function DUF48	CRISPR-associated protein Cas1	CRISPR-associated Cas1 family protein
Csac_0066	75394	75657	264	CRISPR-associated protein Cas2	CRISPR-associated protein Cas2	Uncharacterized ACR	CRISPR associated protein Cas2	Uncharacterized protein predicted to be involved in DNA repair	CRISPR associated protein Cas2	CRISPR-associated protein Cas2
Csac_0067	75848	76795	948	Zeta toxin family protein	Zeta toxin family protein	No significant hits found	Zeta toxin	Zeta toxin	Zeta toxin domain	Zeta toxin family protein (Zeta (ζ) toxin refers to a protein domain found in prokaryotes. Its function is to inhibit cell wall biosynthesis and it may act as a bactericide in nature (PMID 22295078)
Csac_0072	80233	81618	1386	ATPase	ATPase	ATPase of the AAA superfamily	Archaeal ATPase	Archaeal ATPase	ATPase domain, prokaryote	ATPase
Csac_0075	82852	85335	2484	CRISPR-associated protein, Csm1 family	CRISPR-associated protein, Csm1 family	hydrolase of the HD superfamily	HD domain	Predicted hydrolase of the HD superfamily	CRISPR-associated protein Csm1	CRISPR-associated protein, Csm1 family(containing HD domain)
Csac_0076	85367	85777	411	CRISPR-associated protein, Csm2 family	CRISPR-associated protein, Csm2 family	Uncharacterized ACR	Protein of unknown function (DUF310)	Protein of unknown function (DUF310)	CRISPR-associated protein, TM1810 C-terminal	CRISPR-associated protein, Csm2 family
Csac_0077	85807	86598	792	CRISPR-associated RAMP protein, Csm3 family	CRISPR-associated RAMP protein, Csm3 family	Uncharacterized ACR	RAMP superfamily	Uncharacterized protein predicted to be involved in DNA repair (RAMP superfamily)	CRISPR-associated RAMP Csm3	CRISPR-associated RAMP protein, Csm3 family
Csac_0078	86642	87652	1011	CRISPR-associated RAMP protein, Csm4 family	CRISPR-associated RAMP protein, Csm4 family	Uncharacterized ACR	RAMP superfamily	RAMP superfamily	Protein of unknown function DUF314	CRISPR-associated RAMP protein, Csm4 family
Csac_0079	87642	88808	1167	CRISPR-associated RAMP protein, Csm5 family	CRISPR-associated RAMP protein, Csm5 family	Uncharacterized ACR	RAMP superfamily	RAMP superfamily	CRISPR-associated protein, TM1807	CRISPR-associated RAMP protein, Csm5 family
Csac_0082	90267	90449	183	YcfA family protein	YcfA family protein	periplasmic or secreted lipoprotein	YcfA family protein	YcfA family protein	Ribonucleotide reductase	YcfA family protein
Csac_0089	95658	97085	1428	CRISPR-associated protein	CRISPR-associated protein	Uncharacterized ACR	CRISPR-associated (Cas) DxTHG family	CRISPR-associated (Cas) DxTHG family	CRISPR-associated protein, MJ1666	CRISPR-associated (Cas) DxTHG family
Csac_0090	97392	97745	354	SpoVA protein	stage v sporulation protein ae	No significant hits found	SpoVA protein	SpoVA protein	Sporulation stage V, protein AE	stage v sporulation protein ae
Csac_0091	97787	98800	1014	stage V sporulation protein AD	stage v sporulation protein ad	No significant hits found	Stage V sporulation protein AD	stage V sporulation protein AD	Stage V sporulation AD	stage V sporulation protein AD
Csac_0092	98849	99307	459	SpoVA protein	stage v sporulation protein ac	No significant hits found	SpoVA protein	SpoVA, SpoVA protein	Sporulation stage V, protein AC	stage v sporulation protein ac
Csac_0097	101485	103275	1791	ATPase-like protein	ATPase-like protein	Predicted ATPase	Domain of unknown function DUF87	Predicted ATPase	Domain of unknown function DUF87	ATPase-like protein
Csac_0099	105344	106291	948	transposase, IS4 family protein	transposase, IS4 family protein	No significant hits found	Transposase domain (DUF772)	Transposase DDE domain	transposase, IS4 family protein	transposase, IS4 family protein
Csac_0100	106745	107422	678	exsB protein	exsB protein	transcription regulator (exsB) related protein	ExsB	ExsB	Queuosine biosynthesis protein (QueC)	exsB protein(biological process:queuosine biosynthetic process)
Csac_0101	107458	107832	375	putative endoribonuclease L-PSP	endoribonuclease L-PSP	Putative translation initiation inhibitor	Endoribonuclease L-PSP	Ribonuc_L-PSP, Endoribonuclease L-PSP	Endoribonuclease L-PSP/chorismate mutase-like	endoribonuclease L-PSP
Csac_0103	108440	108634	195	sulfur carrier protein ThiS	sulfur carrier protein ThiS	Sulfur transfer protein involved in thiamine biosynthesis	ThiS family	ThiS	ThiamineS/Molybdopterin converting factor subunit 1	Sulfur transfer protein involved in thiamine biosynthesis
Csac_0104	108656	109567	912	PP-loop domain-containing protein	PP-loop domain-containing protein	ATPase of the PP-loop superfamily	PP-loop family	MesJ	tRNA 2-thiolation protein	tRNA(Ile)-lysidine synthase (Synonyms-MesJ:The N-terminal region contains the highly conserved SGGXDS motif, predicted to be a P-loop motif involved in ATP binding).
Csac_0105	109638	110291	654	radical SAM domain-containing protein	radical SAM protein	Organic radical activating enzymes	Radical SAM superfamily	Radical SAM superfamily	Radical SAM	radical SAM domain-containing protein
Csac_0109	112454	113401	948	biotin--acetyl-CoA-carboxylase ligase	biotin--acetyl-CoA-carboxylase ligase	Biotin-(acetyl-CoA carboxylase) ligase	Biotin/lipoate A/B protein ligase family	PRK11886, biotin--protein ligase	Biotin/lipoate A/B protein ligase	biotin--acetyl-CoA-carboxylase ligase
Csac_0110	113409	114536	1128	dihydropteroate synthase	dihydropteroate synthase	dihydropteroate synthase	Pterin binding enzyme(dihydropteroate synthase)	dihydropteroate synthase	dihydropteroate synthase	dihydropteroate synthase
Csac_0112	114787	115257	471	2-amino-4-hydroxy-6- hydroxymethyldihydropteridine pyrophosphokinase	2-amino-4-hydroxy-6- hydroxymethyldihydropteridine pyrophosphokinase	7,8-dihydro-6-hydroxymethylpterin-pyrophosphokinase	7,8-dihydro-6-hydroxymethylpterin-pyrophosphokinase	7,8-dihydro-6-hydroxymethylpterin-pyrophosphokinase	7,8-Dihydro-6-hydroxymethylpterin-pyrophosphokinase	2-amino-4-hydroxy-6- hydroxymethyldihydropteridine pyrophosphokinase
Csac_0113	115291	116061	771	short-chain dehydrogenase/reductase SDR	short-chain dehydrogenase/reductase SDR	Dehydrogenases with different specificities	short chain dehydrogenase	Short-chain dehydrogenases of various substrate specificities	Short-chain dehydrogenase/reductase SDR	short-chain dehydrogenase/reductase SDR
Csac_0116	118075	118743	669	phage shock protein PspA	phage shock protein PspA	Phage shock protein A	PspA/IM30 family	PspA/IM30 family	PspA/IM30	phage shock protein PspA
Csac_0117	118959	121265	2307	phosphoprotein phosphatase	protein serine/threonine phosphatase	Serine phosphatase RsbU	Stage II sporulation protein E (SpoIIE)	Serine/threonine protein phosphatase	phosphoprotein phosphatase	stage II sporulation protein E(phosphoprotein phosphatase activity)
Csac_0118	121234	122331	1098	SpoIID/LytB domain-containing protein	SpoIID/LytB domain-containing protein	Sporulation protein SpoIID	Stage II sporulation protein	Stage II sporulation protein	stage II sporulation protein D	SpoIID/LytB domain-containing protein
Csac_0122	124461	126083	1623	NAD+ synthetase	NAD+ synthetase	NAD synthase	NAD synthase	NAD synthetase	NAD synthase	NAD+ synthetase
Csac_0123	126103	126549	447	DNA polymerase, beta domain-containing protein	DNA polymerase, beta domain-containing protein	nucleotidyltransferase	Nucleotidyltransferase domain	Nucleotidyltransferase domain	Nucleotidyltransferase domain	DNA polymerase beta domain-containing protein region/nucleotidyltransferase family protein
Csac_0124	126619	128145	1527	response regulator receiver protein	two component transcriptional regulator, arac family	CheY-like receiver domain	Response regulator receiver domain	Response regulator containing CheY-like receiver domain	Signal transduction response regulator, receiver domain	response regulator receiver protein
Csac_0125	128142	129878	1737	histidine kinase internal subunit	histidine kinase internal subunit	signal transduction protein with a C-terminal ATPase domain	Histidine kinase	Histidine kinase	HAMP linker domain	histidine kinase internal subunit
Csac_0126	130143	131492	1350	family 1 extracellular solute-binding protein	family 1 extracellular solute-binding protein	Sugar-binding periplasmic proteins/domains	Bacterial extracellular solute-binding protein	Bacterial extracellular solute-binding protein	Bacterial extracellular solute-binding protein	family 1 extracellular solute-binding protein
Csac_0127	131608	132492	885	binding-protein-dependent transport systems inner membrane component	binding-protein-dependent transport systems inner membrane component	ABC-type sugar transport systems, permease components	Binding-protein-dependent transport system inner membrane component	UgpE, ABC-type sugar transport system, permease component	Binding-protein-dependent transport system inner membrane component	binding-protein-dependent transport systems inner membrane component
Csac_0128	132489	133328	840	binding-protein-dependent transport systems inner membrane component	binding-protein-dependent transport systems inner membrane component	Sugar permeases	Binding-protein-dependent transport system inner membrane component	Binding-protein-dependent transport system inner membrane component.	Binding-protein-dependent transport systems inner membrane component	binding-protein-dependent transport systems inner membrane component
Csac_0129	133468	135909	2442	glycoside hydrolase family protein	beta-mannosidase	Beta-galactosidase/beta-glucuronidase	Glycosyl hydrolases family 2, sugar binding domain	Glycosyl hydrolases family 2, sugar binding domain	Glycoside hydrolase, family 2, immunoglobulin-like beta-sandwich	beta-mannosidase,Beta-galactosidase/beta-glucuronidase(Glycosyl hydrolases family protein)
Csac_0134	140322	141536	1215	group 1 glycosyl transferase	group 1 glycosyl transferase	glycosyltransferases	Glycosyl transferases group 1	GT1 family of glycosyltransferases.	Glycosyl transferases group 1	group 1 glycosyl transferase
Csac_0136	141656	143689	2034	nucleotidyl transferase	nucleotidyl transferase	Nucleoside-diphosphate-sugar pyrophosphorylases	Nucleotidyl transferase	Nucleoside-diphosphate-sugar pyrophosphorylase	Nucleotidyl transferase	Nucleoside-diphosphate-sugar pyrophosphorylase
Csac_0137	143779	144765	987	glycoside hydrolase family protein	glycoside hydrolase family protein	Endoglucanase	Cellulase (glycosyl hydrolase family 5)	Cellulase, Cellulase (glycosyl hydrolase family 5).	glycosyl hydrolase family 5	glycoside hydrolase family protein
Csac_0138	144909	145364	456	VanZ family protein	VanZ family protein	No significant hits found	VanZ like family	VanZ, VanZ like family	VanZ like family	VanZ family protein (VanZ confers low-level resistance to the glycopeptide antibiotic teicoplanin (Te) PMID: 7867956.)
Csac_0139	145596	146696	1101	transposase	transposase	No significant hits found	Integrase core domain	Integrase core domain.	Integrase core domain	Transposase, integrase core domain protein
Csac_0140	146943	147308	366	GntR family transcriptional regulator	GntR family transcriptional regulator	transcriptional regulators	Bacterial regulatory proteins, gntR family	Transcriptional regulators	gntR family	GntR family transcriptional regulator
Csac_0141	147317	148024	708	ABC transporter	ABC transporter	ABC-type multidrug transport system	ABC transporter	ABC-type multidrug transport system	ATPase component	ABC-type multidrug transport system
Csac_0144	149559	150500	942	ABC transporter	ABC transporter	ABC-type multidrug transport system, ATPase component	ABC transporter	ABC-type multidrug transport system	ATPase component	ABC-type multidrug transport system, ATPase component
Csac_0146	151837	153300	1464	transposase	transposase	Predicted transposases	Putative transposase DNA-binding domain	No alignments found	No hits found.	transposase
Csac_0147	153284	153670	387	regulatory protein MerR	resolvase domain	Predicted site-specific integrase-resolvase	Resolvase, N terminal domain	Predicted site-specific integrase-resolvase	MerR HTH family regulatory protein	regulatory protein MerR(resolvase domain)
Csac_0149	154291	155802	1512	cation transporter	cation transporter	Trk-type K+ transport systems, membrane components	Cation transport protein	Cation transport protein	cation transporter	Trk-type K+ transport systems, membrane components
Csac_0150	155967	156632	666	TrkA-N domain-containing protein	TrkA-N domain-containing protein	K+ transport systems, NAD-binding component	TrkA-N domain	TrkA-N domain	TrkA-N domain	TrkA-N domain-containing protein
Csac_0151	156629	157249	621	TrkA-N domain-containing protein	TrkA-N domain-containing protein	K+ transport systems, NAD-binding component	TrkA-N domain	TrkA, K+ transport systems	TrkA-N domain protein	TrkA-N domain-containing protein
Csac_0152	157396	159135	1740	SpoIID/LytB domain-containing protein	SpoIID/LytB domain-containing protein	Sporulation protein and related proteins	Sporulation related domain	SpoIID, Sporulation protein and related proteins	Stage II sporulation protein	SpoIID/LytB domain-containing protein
Csac_0153	159132	160169	1038	S-adenosylmethionine--tRNA-ribosyltransferase- isomerase	S-adenosylmethionine--tRNA-ribosyltransferase- isomerase	S-adenosylmethionine:tRNA-ribosyltransferase-isomerase (queuine synthetase)	Queuosine biosynthesis protein	S-adenosylmethionine:tRNA ribosyltransferase-isomerase	Queuosine biosynthesis protein	S-adenosylmethionine--tRNA-ribosyltransferase- isomerase(Alternative name:Queuosine biosynthesis protein)
Csac_0156	161522	164587	3066	chromosome segregation ATPase-like protein	chromosome segregation ATPase-like protein	ATPase involved in DNA repair	Putative exonuclease SbcCD, C subunit	Smc, Chromosome segregation ATPases	ATPase	ATPase involved in DNA repair
Csac_0158	166179	168383	2205	ABC-type bacteriocin transporter	ABC-type bacteriocin transporter	ABC-type bacteriocin/lantibiotic exporters	ABC transporter transmembrane region	ABC-type bacteriocin/lantibiotic exporters	ABC transporter	ABC-type bacteriocin transporter
Csac_0160	168716	169945	1230	transposase, mutator type	transposase, mutator type	transposase	Transposase, Mutator family	Transposase_mut, Transposase	transposase, mutator type	transposase, mutator type
Csac_0162	171733	172455	723	Abortive infection protein	Abortive infection protein	metal-dependent membrane protease	CAAX protease self-immunity	CAAX amino terminal protease family	metal-dependent membrane protease	Abortive infection protein(CAAX amino terminal protease family)
Csac_0164	173951	174898	948	ABC transporter	ABC transporter-like protein	ABC-type multidrug transport system	AAA domain	ABC transporter	ABC transporter	ABC transporter
Csac_0166	176147	176653	507	abortive infection protein	abortive infection protein	metal-dependent membrane protease	CAAX protease self-immunity	CAAX amino terminal protease family	metal-dependent membrane protease	Abortive infection protein(CAAX amino terminal protease family)
Csac_0171	180073	180537	465	Subtilisin-like serine protease-like protein	Subtilisin-like serine protease-like protein	Subtilisin-like serine proteases	Subtilase family	Subtilisin-like serine protease-like protein	Peptidase S8, subtilisin, His-active site	Peptidase S8, subtilisin, His-active site
Csac_0172	181173	181646	474	type 11 methyltransferase	type 11 methyltransferase	SAM-dependent methyltransferases	Methyltransferase domain	Methyltransf_11, Methyltransferase domain	Methyltransferase	type 11 methyltransferase
Csac_0174	182999	184075	1077	transport system permease	transport system permease	ABC-type cobalamin/Fe3+-siderophores transport systems	FecCD transport family	FecCD transport family	FecCD transport family	ABC-type cobalamin/Fe3+-siderophores transport systems
Csac_0175	184079	184843	765	ABC transporter	phosphonate-transporting ATPase	ABC-type cobalamin/Fe3+-siderophores transport systems, ATPase components	ABC transporter	ABC transporters	ABC transporter	phosphonate-transporting ATPase
Csac_0177	185339	185878	540	formylmethanofuran dehydrogenase subunit E region	formylmethanofuran dehydrogenase subunit E region	Formylmethanofuran dehydrogenase subunit E	Molybdenum formylmethanofuran dehydrogenase operon	FwdE, Tungsten formylmethanofuran dehydrogenase	Formylmethanofuran dehydrogenase, subunit E domain	formylmethanofuran dehydrogenase subunit E region
Csac_0179	186574	187629	1056	response regulator receiver modulated CheB methylesterase	response regulator receiver modulated CheB methylesterase	Chemotaxis response regulator containing a CheY-like receiver domain and a methylesterase domain	CheB methylesterase	chemotaxis-specific methylesterase	Signal transduction response regulator, chemotaxis, CheB	response regulator receiver modulated CheB methylesterase
Csac_0183	189676	190404	729	2-phosphosulfolactate phosphatase	2-phosphosulfolactate phosphatase	Phosphosulfolactate phosphohydrolase and related enzymes	2-phosphosulpholactate phosphatase	2-phosphosulfolactate phosphatase	2-phosphosulpholactate phosphatase	2-phosphosulfolactate phosphatase
Csac_0185	191025	192992	1968	methionyl-tRNA synthetase	methionyl-tRNA synthetase	Methionyl-tRNA synthetase	tRNA synthetases class I (M)	methionyl-tRNA synthetase	Methionyl-tRNA synthetase	methionyl-tRNA synthetase
Csac_0186	192989	193753	765	TatD family hydrolase	TatD family hydrolase	Mg-dependent DNase	TatD related DNase	TatD like proteins	TatD superfamily	TatD family hydrolase(Mg-dependent Dnase)
Csac_0187	193796	194392	597	radical SAM domain-containing protein	radical SAM domain-containing protein	Predicted Fe-S oxidoreductases	Radical SAM superfamily	Radical SAM superfamily	Radical SAM	radical SAM domain-containing protein
Csac_0188	194827	195213	387	transposase IS200-family protein	transposase IS200-family protein	Transposase and inactivated derivatives	transposase IS200-family protein	transposase IS200-family protein	transposase IS200-family protein	transposase IS200-family protein
Csac_0189	195278	196429	1152	transposase, IS605 OrfB family	transposase, IS605 OrfB family	Transposase and inactivated derivatives	Probable transposase	Transposase and inactivated derivatives	transposase, IS605 OrfB family	transposase, IS605 OrfB family
Csac_0190	196615	198081	1467	LmbE family protein	LmbE family protein	Uncharacterized proteins, LmbE homologs	GlcNAc-PI de-N-acetylase	PIG-L, GlcNAc-PI de-N-acetylase	N-acetylglucosaminyl phosphatidylinositol deacetylase	N-acetylglucosaminyl phosphatidylinositol deacetylase(LmbE family protein)
Csac_0192	198612	200699	2088	heavy metal translocating P-type ATPase	heavy metal translocating P-type ATPase	Cation transport ATPases	Heavy-metal-associated domain	Cation transport ATPase [Inorganic ion transport and metabolism].	Heavy metal-associated domain, HMA	heavy metal translocating P-type ATPase
Csac_0193	200742	201104	363	regulatory protein ArsR	regulatory protein ArsR	Predicted transcriptional regulators	Bacterial regulatory protein, arsR family	Arsenical Resistance Operon Repressor	HTH ArsR-type DNA-binding domain	Arsenical Resistance Operon Repressor
Csac_0194	201347	202624	1278	group 1 glycosyl transferase	group 1 glycosyl transferase	Predicted glycosyltransferases	Glycosyl transferases group 1	This is a family of GT1 glycosyltransferases	Glycosyl transferase, family 1	group 1 glycosyl transferase
Csac_0195	202614	203453	840	HAD-superfamily hydrolase	hydrolase, haloacid dehalogenase family	Predicted sugar phosphatases of the HAD superfamily	Haloacid dehalogenase-like hydrolase	Predicted sugar phosphatases of the HAD superfamily	HAD-superfamily hydrolase, subfamily IIA	hydrolase, haloacid dehalogenase family
Csac_0197	204635	206860	2226	RecD/TraA family helicase	RecD/TraA family helicase	ATP-dependent exoDNAse (exonuclease V), alpha subunit - helicase superfamily I member	UvrD-like helicase C-terminal domain	ATP-dependent exoDNAse (exonuclease V), alpha subunit - helicase superfamily I member	RecD/TraA family helicase	Helicase RecD/TraA, ATP-dependent exoDNAse (Exonuclease V)
Csac_0198	206790	207344	555	BioY protein	BioY protein	Uncharacterized ACR	BioY family	BioY, BioY family	BioY protein	BioY protein (a member of the ECF (energy-coupling factor) transporters)
Csac_0199	207645	207974	330	KWG repeat-containing protein	KWG repeat-containing protein	No significant hits found	KWG Leptospira	No alignments found	No hits found.	KWG repeat-containing protein (molecular function: protein binding )
Csac_0203	210154	212232	2079	alpha amylase catalytic domain-containing protein	alpha amylase catalytic domain-containing protein	Glycosidases	Alpha amylase, catalytic domain	Alpha amylase, catalytic domain.	Glycosyl hydrolase	alpha amylase catalytic domain-containing protein(family Glycoside hydrolase, family 13 )
Csac_0204	212319	213545	1227	glycoside hydrolase family protein	Beta-1,4-xylanase	Beta-1,4-xylanase	Glycosyl hydrolase family 10	Glyco_10, Glycosyl hydrolase family 10	Glycoside hydrolase, family 10	Beta-1,4-xylanase(glycoside hydrolase family protein)
Csac_0205	213603	214400	798	polysaccharide deacetylase	polysaccharide deacetylase	Predicted xylanase/chitin deacetylase	Polysaccharide deacetylase	Polysaccharide deacetylase	Polysaccharide deacetylase	polysaccharide deacetylase
Csac_0207	217232	220702	3471	S-layer domain-containing protein	S-layer domain-containing protein	No significant hits found	S-layer homology domain	S-layer homology domain.	S-layer homology domain	S-layer domain-containing protein(helps in swarming and biofilm formation )
Csac_0211	221864	222634	771	putative GTP cyclohydrolase	GTP cyclohydrolase	Uncharacterized ACR	Type I GTP cyclohydrolase folE2	GTP cyclohydrolase	GTP cyclohydrolase FolE2/MptA	GTP cyclohydrolase
Csac_0213	224168	225334	1167	amidohydrolase	amidohydrolase	Imidazolonepropionase and related amidohydrolases	Amidohydrolase	Imidazolonepropionase and related amidohydrolases	unintegrated	Imidazolonepropionase and related amidohydrolases
Csac_0215	225829	226485	657	peptidase M22, glycoprotease	Inactive homolog of metal-dependent proteases, putative molecular chaperone	Inactive homologs of metal-dependent proteases	Glycoprotease family	Peptidase_M22, Glycoprotease family	Peptidase M22, glycoprotease	Peptidase_M22, Glycoprotease family
Csac_0216	226488	226949	462	ribosomal-protein-alanine acetyltransferase	ribosomal-protein-alanine acetyltransferase	Acetyltransferases	Acetyltransferase (GNAT) family	ribosomal-protein-alanine N-acetyltransferase	Ribosomal-protein-alanine acetyltransferase	ribosomal-protein-alanine acetyltransferase
Csac_0217	226966	227361	396	HEPN domain-containing protein	HEPN domain-containing protein	Uncharacterized ACR	HEPN domain	HEPN	HEPN	HEPN domain-containing protein(higher eukaryotes and prokaryotes nucleotide-binding domain)
Csac_0218	227348	227671	324	DNA polymerase, beta domain-containing protein	DNA polymerase, beta domain-containing protein	Predicted nucleotidyltransferases	Nucleotidyltransferase domain	Nucleotidyltransferase domain	Nucleotidyl transferase domain	DNA polymerase, beta domain-containing protein/nucleotidyltransferase family protein
Csac_0219	227728	229308	1581	diguanylate cyclase/phosphodiesterase	diguanylate cyclase/phosphodiesterase	diguanylate cyclase/phosphodiesterase domain	GGDEF domain	cAMP phosphodiesterase	Diguanylate phosphodiesterase, EAL domain	diguanylate cyclase/phosphodiesterase
Csac_0220	229524	230312	789	chromosome partitioning ATPase-like protein	chromosome partitioning ATPase-like protein	ATPases involved in chromosome partitioning	ParA/MinD ATPase like	Predicted ATPase, nucleotide-binding	ParA/MinD ATPase like	ATPases involved in chromosome partitioning
Csac_0223	231321	231707	387	dinitrogenase iron-molybdenum cofactor biosynthesis protein	dinitrogenase iron-molybdenum cofactor biosynthesis protein	Uncharacterized ACR	Dinitrogenase iron-molybdenum cofactor	Dinitrogenase iron-molybdenum cofactor	Dinitrogenase iron-molybdenum cofactor biosynthesis	dinitrogenase iron-molybdenum cofactor biosynthesis protein
Csac_0225	232398	234857	2460	heavy metal translocating P-type ATPase	copper/silver-translocating P-type ATPase	Cation transport ATPases	Heavy-metal-associated domain	Heavy-metal-associated domain	Heavy metal-associated domain, HMA	copper/silver-translocating P-type ATPase
Csac_0226	234887	235096	210	heavy metal transport/detoxification protein	copper-translocating P-type ATPase	Copper chaperone	Heavy-metal-associated domain	Heavy-metal-associated domain (HMA)	Heavy metal-associated domain, HMA	copper-translocating P-type ATPase
Csac_0227	235202	235411	210	heavy metal transport/detoxification protein	copper-exporting ATPase	Copper chaperone	Heavy-metal-associated domain	Heavy-metal-associated domain (HMA)	Heavy metal-associated domain, HMA	copper-exporting ATPase
Csac_0228	235463	236542	1080	cation transporter-like protein	cation transporter-like protein	No significant hits found	Protein of unknown function (DUF1646)	Predicted cation transporter	Protein of unknown function DUF1646	cation transporter-like protein
Csac_0229	236558	236977	420	DNA polymerase, beta domain-containing protein	DNA polymerase, beta domain-containing protein	Predicted nucleotidyltransferases	Nucleotidyltransferase domain	Nucleotidyltransferase domain	Nucleotidyl transferase domain	DNA polymerase, beta domain-containing protein/nucleotidyltransferase family protein
Csac_0232	238078	239301	1224	lysine 2,3-aminomutase YodO family protein	lysine 2,3-aminomutase	Lysine 2,3-aminomutase	Lysine-2,3-aminomutase	KamA, Lysine 2,3-aminomutase	Lysine-2,3-aminomutase family	lysine 2,3-aminomutase
Csac_0238	242659	244146	1488	ABC transporter	ABC transporter	ABC-type sugar (aldose) transport system	ABC transporter	ABC-type sugar transport system	ABC transporter-like	ABC transporter
Csac_0239	244154	244933	780	DeoR family transcriptional regulator	DeoR family transcriptional regulator	Transcriptional regulators of sugar metabolism	DeoR-like helix-turn-helix domain	DeoR, Bacterial regulatory proteins, deoR family.	HTH DeoR N-terminal domain	DeoR family transcriptional regulator
Csac_0240	245224	246723	1500	ABC transporter	ABC transporter	ABC-type sugar (aldose) transport system	ABC transporter	ABC-type sugar transport system	ABC transporter-like	ABC transporter
Csac_0241	246752	247738	987	monosaccharide-transporting ATPase	monosaccharide-transporting ATPase	Ribose/xylose/arabinose/galactoside ABC-type transport systems	Branched-chain amino acid transport system	beta-methylgalactoside transporter	ABC transporter, permease	monosaccharide-transporting ATPase
Csac_0242	247853	248890	1038	periplasmic binding protein/LacI transcriptional regulator	periplasmic binding protein/LacI transcriptional regulator	Periplasmic sugar-binding proteins	Periplasmic binding protein domain	Periplasmic sugar-binding domain	Periplasmic binding protein domain	periplasmic binding protein/LacI transcriptional regulator
Csac_0244	250155	250922	768	tRNA(1-methyladenosine) methyltransferase-like methyltransferase	tRNA(1-methyladenosine) methyltransferase	Predicted SAM-dependent methyltransferase	tRNA methyltransferase complex GCD14 subunit	tRNA(1-methyladenosine) methyltransferase	tRNA (adenine(58)-N(1))-methyltransferase catalytic subunit	tRNA(1-methyladenosine) methyltransferase
Csac_0245	251051	251422	372	putative signal-transduction protein with CBS domains	cbs domain containing protein	CBS domains	CBS domain	CBS, CBS domain pair	Cystathionine beta-synthase	cbs domain containing protein (cystathionine-beta-synthase (CBS) is a conserved protein domain that is present in the proteome of archaebacteria, prokaryotes, and eukaryotes. CBS domains usually come in tandem repeats and are found in cytosolic and membrane proteins performing different functions (metabolic enzymes, kinases, and channels), PMID: 16275737)
Csac_0246	251595	253706	2112	MMPL domain-containing protein	MMPL domain-containing protein	membrane protein, MmpL family	MMPL family	Predicted exporters of the RND superfamily	membrane transport protein, MmpL domain	MMPL domain-containing protein(The function of these proteins is not known, although it has been suggested that they may be involved in lipid transport)
Csac_0250	256119	256313	195	thiamine biosynthesis protein ThiS	thiamine biosynthesis protein ThiS	Sulfur transfer protein involved in thiamine biosynthesis	ThiS family	ThiS (ThiaminS) is a sulfur carrier protein	ThiamineS/Molybdopterin converting factor subunit 1	Sulfur transfer protein involved in thiamine biosynthesis
Csac_0251	256388	257152	765	thiazole synthase	thiazole synthase	Uncharacterized enzyme of thiazol biosynthesis	Thiazole biosynthesis protein ThiG	thiG, thiazole synthase	Thiazole biosynthesis	Thiazole biosynthesis protein ThiG
Csac_0252	257184	258302	1119	thiamine biosynthesis protein ThiH	thiamine biosynthesis protein ThiH	Thiamine biosynthesis enzyme ThiH	Biotin and Thiamin Synthesis associated domain	thiH, thiamine biosynthesis protein ThiH; Reviewed.	Biotin/thiamin synthesis-associated protein	Biotin/thiamin synthesis-associated protein
Csac_0253	258299	258904	606	thiamine biosynthesis protein ThiF	thiamine biosynthesis protein ThiF	Dinucleotide-utilizing enzymes involved in molybdopterin and thiamine biosynthesis family 2	ThiF family	thiamine biosynthesis protein ThiF	Thiamine biosynthesis protein ThiF	thiamine biosynthesis protein ThiF
Csac_0254	258891	259556	666	thiamine-phosphate pyrophosphorylase	thiamine-phosphate pyrophosphorylase	Thiamine monophosphate synthase	Thiamine monophosphate synthase	Thiamine monophosphate synthase	Thiamine monophosphate synthase	thiamine-phosphate pyrophosphorylase
Csac_0255	259564	260829	1266	thiamine biosynthesis protein ThiC	thiamine biosynthesis protein ThiC	thiamine biosynthesis protein ThiC	ThiC family	thiamine biosynthesis protein ThiC	thiamine biosynthesis protein ThiC	thiamine biosynthesis protein ThiC
Csac_0256	260887	261666	780	phosphomethylpyrimidine kinase	phosphomethylpyrimidine kinase	4-amino-5-hydroxymethyl-2-methyl-pyrimidine phosphate kinase	Phosphomethylpyrimidine kinase	Phosphomethylpyrimidine kinase	Phosphomethylpyrimidine kinase type-2	phosphomethylpyrimidine kinase
Csac_0257	261718	262791	1074	queuine tRNA-ribosyltransferase	queuine tRNA-ribosyltransferase	Queuine/archaeosine tRNA-ribosyltransferase	Queuine tRNA-ribosyltransferase	queuine tRNA-ribosyltransferase	Queuine/other tRNA-ribosyltransferase	Queuine/archaeosine tRNA-ribosyltransferase
Csac_0258	262974	263888	915	glycosidase protein	glycosidase protein	Predicted glycosylase	Domain of unknown function (DUF377)	Glycosyl hydrolases family 43	Glycosyl hydrolase family 43	Glycosyl hydrolase family 43
Csac_0259	263917	264810	894	glycosidase protein	glycosidase protein	Predicted glycosylase	Domain of unknown function (DUF377)	Glycosyl hydrolases family 43	Glycosyl hydrolase family 43	Glycosyl hydrolase family 43
Csac_0260	264838	265860	1023	periplasmic binding protein/LacI transcriptional regulator	periplasmic binding protein/LacI transcriptional regulator	Transcriptional regulators	Bacterial regulatory proteins, lacI family	tanscriptional regulator	Transcription regulator	periplasmic binding protein/LacI transcriptional regulator
Csac_0261	266051	267862	1812	family 5 extracellular solute-binding protein	family 5 extracellular solute-binding protein	ABC-type dipeptide/oligopeptide/nickel transport systems	Bacterial extracellular solute-binding proteins, family 5	Bacterial extracellular solute-binding proteins, family 5 Middle	Bacterial extracellular solute-binding protein, family 5	family 5 extracellular solute-binding protein
Csac_0262	267881	268867	987	binding-protein-dependent transport systems inner membrane component	binding-protein-dependent transport systems inner membrane component	ABC-type dipeptide/oligopeptide/nickel transport systems, permease components	Binding-protein-dependent transport system inner membrane component	Binding-protein-dependent transport system inner membrane component	Binding-protein-dependent transport systems inner membrane component	binding-protein-dependent transport systems inner membrane component
Csac_0263	268864	269745	882	binding-protein-dependent transport systems inner membrane component	binding-protein-dependent transport systems inner membrane comp	ABC-type dipeptide/oligopeptide/nickel transport systems, permease components	Binding-protein-dependent transport system inner membrane component	Binding-protein-dependent transport system inner membrane component.	Binding-protein-dependent transport systems inner membrane component	binding-protein-dependent transport systems inner membrane component
Csac_0264	269748	270728	981	peptide ABC transporter ATPase	oligopeptide/dipeptide ABC transporter ATPase	ABC-type dipeptide/oligopeptide/nickel transport system, ATPase component	Oligopeptide/dipeptide transporter, C-terminal region	oligopeptide transporter ATP-binding component	Oligopeptide/dipeptide ABC transporter, ATP-binding protein	oligopeptide/dipeptide ABC transporter ATPase
Csac_0265	270725	271708	984	peptide ABC transporter ATPase	oligopeptide/dipeptide ABC transporter ATPase	ABC-type dipeptide/oligopeptide/nickel transport system	Oligopeptide/dipeptide transporter	dipeptide transporter ATP-binding subunit	Oligopeptide/dipeptide ABC transporter, ATP-binding protein	oligopeptide/dipeptide ABC transporter ATPase
Csac_0268	273772	274719	948	ribonuclease III	glycosyl transferase family 2	Glycosyltransferases involved in cell wall biogenesis	glycosyl transferase family 2	glycosyl transferase family 2	glycosyl transferase family 2	ribonuclease III
Csac_0269	274712	275143	432	GtrA family protein	GtrA family protein	Uncharacterized membrane protein	GtrA-like protein	GtrA-like protein	GtrA-like protein	GtrA family protein
Csac_0271	276585	277580	996	radical SAM domain-containing protein	radical SAM domain-containing protein	Molybdenum cofactor biosynthesis enzyme	Radical SAM superfamily	Radical SAM superfamily	Radical SAM	Molybdenum cofactor biosynthesis enzyme(member of radical SAM superfamily)
Csac_0272	277706	278077	372	preprotein translocase subunit YajC	preprotein translocase subunit YajC	Preprotein translocase subunit YajC	Preprotein translocase subunit	Preprotein translocase subunit	Preprotein translocase YajC	preprotein translocase subunit YajC
Csac_0273	278264	279016	753	16S ribosomal RNA methyltransferase KsgA/Dim1 family protein	16S ribosomal RNA methyltransferase KsgA/Dim1 family protein	Dimethyladenosine transferase (rRNA methylation)	Ribosomal RNA adenine dimethylase	Dimethyladenosine transferase (rRNA methylation)	Ribosomal RNA adenine methylase transferase	16S ribosomal RNA methyltransferase KsgA/Dim1 family protein
Csac_0274	279180	280946	1767	phosphoenolpyruvate carboxykinase	phosphoenolpyruvate carboxykinase	Phosphoenolpyruvate carboxykinase	Phosphoenolpyruvate carboxykinase	phosphoenolpyruvate carboxykinase	Phosphoenolpyruvate carboxykinase	phosphoenolpyruvate carboxykinase
Csac_0276	282261	283316	1056	mannose-1-phosphate guanylyltransferase	mannose-1-phosphate guanylyltransferase	Mannose-1-phosphate guanylyltransferase	Nucleotidyl transferase	Mannose-1-phosphate guanylyltransferase	Nucleotidyl transferase	mannose-1-phosphate guanylyltransferase (This enzyme belongs to the family of transferases, specifically those transferring phosphorus-containing nucleotide groups)
Csac_0280	297814	299043	1230	transposase, mutator type	transposase, mutator type	Predicted transposase	Transposase, Mutator family	Transposase, Mutator family.	Transposase, mutator type	transposase, mutator type
Csac_0284	302204	303295	1092	regulator of chromosome condensation, RCC1	regulator of chromosome condensation, RCC1	No significant hits found	Regulator of chromosome condensation (RCC1) repeat	Alpha-tubulin suppressor and related RCC1 domain-containing proteins	Regulator of chromosome condensation, RCC1	regulator of chromosome condensation, RCC1
Csac_0285	303448	303864	417	hemerythrin-like metal-binding protein	hemerythrin-like metal-binding protein	Hemerythrin	Hemerythrin HHE cation binding domain	Hemerythrin	Haemerythrin/HHE cation-binding motif	Haemerythrin/HHE cation-binding motif
Csac_0289	307167	308396	1230	transposase, mutator type	transposase, mutator type	Predicted transposase	Transposase, Mutator family	Transposase, Mutator family.	Transposase, mutator type	transposase, mutator type
Csac_0290	308510	309433	924	regulator of chromosome condensation, RCC1	regulator of chromosome condensation, RCC1	No significant hits found	Regulator of chromosome condensation (RCC1) repeat	Alpha-tubulin suppressor and related RCC1 domain-containing proteins	Regulator of chromosome condensation, RCC1	regulator of chromosome condensation, RCC1
Csac_0291	309560	310507	948	ATPase	ATPase	MoxR-like ATPases	ATPase family associated with various cellular activities (AAA)	MoxR-like ATPases	ATPase chaperone	MoxR-like ATPases (MoxR ATPases are proposed to have chaperone-like function for the maturation of specific protein complexes or for the insertion of cofactors into proteins)
Csac_0294	312077	313249	1173	N-acylglucosamine 2-epimerase	N-acylglucosamine 2-epimerase	N-acyl-D-glucosamine 2-epimerase	N-acylglucosamine 2-epimerase (GlcNAc 2-epimerase)	N-acyl-D-glucosamine 2-epimerase domain	N-acylglucosamine 2-epimerase	N-acylglucosamine 2-epimerase
Csac_0296	314437	315423	987	glycosidase protein	glycosidase protein	Predicted glycosylase	Domain of unknown function (DUF377)	Predicted glycosylase	Glycosyl hydrolase family 43	glycosidase protein
Csac_0297	315674	317320	1647	sugar ABC transporter substrate-binding protein	sugar ABC transporter substrate-binding protein	Maltose-binding periplasmic proteins/domains	Bacterial extracellular solute-binding protein	Bacterial extracellular solute-binding protein	Bacterial extracellular solute-binding, family 1	Sugar ABC transporter substrate-binding protein, periplasmic maltose-binding protein
Csac_0298	317432	318358	927	binding-protein-dependent transport systems inner membrane component	binding-protein-dependent transport systems inner membrane component	ABC-type dipeptide/oligopeptide/nickel transport systems, permease components	Binding-protein-dependent transport system inner membrane component	Binding-protein-dependent transport system inner membrane component	Binding-protein-dependent transport systems inner membrane component	binding-protein-dependent transport systems inner membrane component
Csac_0299	318391	319287	897	binding-protein-dependent transport systems inner membrane component	binding-protein-dependent transport systems inner membrane component	ABC-type dipeptide/oligopeptide/nickel transport systems, permease components	Binding-protein-dependent transport system inner membrane component	Binding-protein-dependent transport system inner membrane component	Binding-protein-dependent transport systems inner membrane component	binding-protein-dependent transport systems inner membrane component
Csac_0300	319347	321137	1791	histidine kinase internal subunit	histidine kinase internal subunit	Predicted signal transduction protein with a C-terminal ATPase domain	Histidine kinase	Histidine kinase-like ATPases	Signal transduction histidine kinase	histidine kinase internal subunit
Csac_0301	321112	322620	1509	response regulator receiver protein	response regulator receiver protein	Response regulator containing CheY-like receiver domain and AraC-type DNA-binding domain	Response regulator receiver domain	Response regulator receiver domain	Response regulator receiver domain	response regulator receiver protein
Csac_0302	322693	324966	2274	5-methyltetrahydropteroyltriglutamate-- homocysteine methyltransferase	5-methyltetrahydropteroyltriglutamate-- homocysteine methyltransferase	Methionine synthase II (cobalamin-independent)	Cobalamin-independent synthase, N-terminal domain	5-methyltetrahydropteroyltriglutamate--homocysteine methyltransferase	Methionine synthase, vitamin-B12 independent	5-methyltetrahydropteroyltriglutamate-- homocysteine methyltransferase(Alternative names: cobalamin-independent methionine synthase)
Csac_0303	326036	326317	282	AbrB family transcriptional regulator	AbrB family transcriptional regulator	Regulators of stationary/sporulation gene expression	Antidote-toxin recognition MazE	SpoVT / AbrB like domain	AbrB-like domain	AbrB family transcriptional regulator(Antidote-toxin MazE Superfamily)
Csac_0304	326846	327424	579	BioY protein	BioY protein	Uncharacterized ACR	BioY family	BioY, BioY family	BioY protein	BioY protein(a high-affinity biotin transporter, is a member of the ECF (energy-coupling factor) transporters, PMID: 20738254)
Csac_0305	327448	328179	732	dethiobiotin synthase	dethiobiotin synthase	Dethiobiotin synthetase	AAA domain	Dethiobiotin synthetase	Dethiobiotin synthase BioD	dethiobiotin synthase
Csac_0306	328173	329522	1350	adenosylmethionine-8-amino-7-oxononanoate aminotransferase	adenosylmethionine-8-amino-7-oxononanoate aminotransferase	Adenosylmethionine-8-amino-7-oxononanoate aminotransferase	Aminotransferase class-III	adenosylmethionine--8-amino-7-oxononanoate transaminase	Adenosylmethionine--8-amino-7-oxononanoate aminotransferase BioA	adenosylmethionine-8-amino-7-oxononanoate aminotransferase
Csac_0307	329622	330614	993	biotin synthase	biotin synthase	Biotin synthase and related enzymes	Biotin and Thiamin Synthesis associated domain	biotin synthase	Biotin synthase	Biotin synthase
Csac_0315	335963	337111	1149	CRISPR-associated regulatory protein, DevR family	CRISPR-associated regulatory protein, DevR family	Uncharacterized ACR	CRISPR-associated negative auto-regulator DevR/Csa2	No alignments found	CRISPR-associated negative autoregulator	CRISPR-associated regulatory protein, DevR family
Csac_0316	337129	337956	828	CRISPR-associated protein Cas5 family	CRISPR-associated protein Cas5 family	Uncharacterized ACR	CRISPR-associated protein (Cas_Cas5)	Protein of unknown function (DUF522)	CRISPR-associated protein Cas5, Tneap type	CRISPR-associated protein Cas5 family
Csac_0317	337949	340675	2727	CRISPR-associated helicase Cas3	CRISPR-associated helicase Cas3	Predicted helicases	Helicase conserved C-terminal domain	Predicted helicases [General function prediction only].	Helicase Cas3, CRISPR-associated	CRISPR-associated helicase Cas3
Csac_0318	340739	341686	948	transposase, IS4 family protein	transposase, IS4 family protein	No significant hits found	Transposase domain (DUF772)	Transposase DDE domain	Transposase, IS4-like	transposase, IS4 family protein
Csac_0319	341847	342359	513	CRISPR-associated protein Cas4	CRISPR-associated protein Cas4	RecB family exonuclease	Domain of unknown function DUF83	RecB family exonuclease	CRISPR-associated protein Cas4	CRISPR-associated protein Cas4(RecB family exonuclease)
Csac_0320	342365	343348	984	CRISPR-associated protein Cas1	CRISPR-associated protein Cas1	Uncharacterized ACR	CRISPR associated protein Cas1	DUF48, Protein of unknown function DUF48	CRISPR-associated protein Cas1	CRISPR-associated protein Cas1
Csac_0322	348000	348791	792	IstB domain-containing protein ATP-binding protein	IstB domain-containing protein ATP-binding protein	DNA replication protein	IstB-like ATP binding protein	IstB, IstB-like ATP binding protein	IstB-like ATP-binding protein	IstB domain-containing protein ATP-binding protein(AAA+: ATPases Associated with a wide variety of cellular Activities)
Csac_0324	349326	350555	1230	transposase, mutator type	transposase, mutator type	Predicted transposase	Transposase, Mutator family	Transposase, Mutator family	Transposase, mutator type	transposase, mutator type
Csac_0325	350528	351598	1071	integrase catalytic subunit	integrase catalytic subunit	Transposase and inactivated derivatives	Integrase core domain	Integrase core domain	Integrase, catalytic core	integrase catalytic subunit
Csac_0327	354143	355372	1230	transposase, mutator type	transposase, mutator type	Predicted transposase	Transposase, Mutator family	Transposase_mut, Transposase, Mutator family.	Transposase, mutator type	transposase, mutator type
Csac_0328	355448	355885	438	transposase IS116/IS110/IS902 family protein	transposase IS116/IS110/IS902 family protein	Transposase	Transposase IS116/IS110/IS902 family	Transposase IS116/IS110/IS902 Family	Transposase, IS116/IS110/IS902	transposase IS116/IS110/IS902 family protein
Csac_0333	360008	360493	486	IstB domain-containing protein ATP-binding protein	IstB domain-containing protein ATP-binding protein	DNA replication protein	IstB-like ATP binding protein	IstB-like ATP binding protein	IstB-like ATP binding protein	IstB domain-containing protein ATP-binding protein(Orthologues are transposase and DNA replication protein)
Csac_0335	361253	361987	735	transposase or inactivated derivatives-like protein	transposase or inactivated derivatives-like protein	Transposase and inactivated derivatives	Transposase, Mutator family	Transposase, Mutator family	Transposase, Mutator family	Transposase and inactivated derivatives
Csac_0338	363055	364590	1536	peptidoglycan-binding LysM	peptidoglycan-binding LysM	Membrane proteins related to metalloendopeptidases	LysM domain	Lysin domain	Peptidoglycan-binding Lysin subgroup	peptidoglycan-binding LysM
Csac_0339	364646	366013	1368	UDP-N-acetylmuramate--alanine ligase	UDP-N-acetylmuramate--alanine ligase	UDP-N-acetylmuramate-alanine ligase	Mur ligase family, catalytic domain	UDP-N-acetylmuramate--L-alanine ligase	UDP-N-acetylmuramate-alanine ligase	UDP-N-acetylmuramate--alanine ligase(member of Mur ligase family)
Csac_0340	366216	367034	819	pur operon repressor	pur operon repressor	Adenine/guanine phosphoribosyltransferases	Phosphoribosyl transferase domain	purine operon repressor	Pur operon repressor	pur operon repressor
Csac_0341	367156	367422	267	regulatory protein SpoVG	regulatory protein SpoVG	Uncharacterized protein	SpoVG	regulatory protein SpoVG	Sporulation stage V, protein G	regulatory protein SpoVG
Csac_0345	372193	372624	432	zinc-binding CMP/dCMP deaminase protein	zinc-binding CMP/dCMP deaminase protein	Cytosine/adenosine deaminases	Cytidine and deoxycytidylate deaminase zinc-binding region	CumB, Cytosine/adenosine deaminases	CMP/dCMP deaminase, zinc-binding	zinc-binding CMP/dCMP deaminase protein
Csac_0346	372785	373237	453	putative anti-sigma regulatory factor, serine/threonine protein kinase	ATP-binding region ATPase domain-containing protein	Anti-sigma regulatory factor (Ser/Thr protein kinase)	Histidine kinase-like ATPases domain	Histidine kinase-like ATPases	Histidine kinase-like ATPases, ATP-binding domain	Anti-sigma regulatory factor (Ser/Thr protein kinase)
Csac_0347	373444	374205	762	DeoR family transcriptional regulator	DeoR family transcriptional regulator	Transcriptional regulators of sugar metabolism	DeoR-like helix-turn-helix domain	DeoR, Bacterial regulatory proteins, deoR family.	HTH DeoR N-terminal domain	DeoR family transcriptional regulator
Csac_0348	374242	375741	1500	carbohydrate kinase FGGY	carbohydrate kinase FGGY	Sugar (pentulose and hexulose) kinases	FGGY family of carbohydrate kinases	FGGY family of carbohydrate kinases	Carbohydrate kinase, FGGY	carbohydrate kinase FGGY
Csac_0349	375762	376598	837	ketose-bisphosphate aldolase	ketose-bisphosphate aldolase	Fructose/tagatose bisphosphate aldolase	Fructose-bisphosphate aldolase class-II	Fructose-bisphosphate aldolase	Ketose-bisphosphate aldolase	ketose-bisphosphate aldolase
Csac_0350	376645	377556	912	xylose isomerase domain-containing protein	xylose isomerase domain-containing protein	No significant hits found	Xylose isomerase-like TIM barrel	Xylose isomerase-like TIM barrel	Xylose isomerase, TIM barrel domain	xylose isomerase domain-containing protein
Csac_0351	377624	378595	972	D-isomer specific 2-hydroxyacid dehydrogenase, NAD-binding protein	D-isomer specific 2-hydroxyacid dehydrogenase	Lactate dehydrogenase and related dehydrogenases	D-isomer specific 2-hydroxyacid dehydrogenase	glyoxylate reductase	D-isomer specific 2-hydroxyacid dehydrogenase	D-isomer specific 2-hydroxyacid dehydrogenase
Csac_0352	378763	379530	768	regulatory protein IclR	regulatory protein IclR	Transcriptional regulator	IclR helix-turn-helix domain	Transcriptional regulator	Transcription regulator IclR	regulatory protein IclR
Csac_0353	379503	380732	1230	transposase, mutator type	transposase, mutator type	Predicted transposase	Transposase, Mutator family	Transposase, Mutator family.	Transposase, mutator type	transposase, mutator type
Csac_0354	380877	381524	648	2-dehydro-3-deoxyphosphogluconate aldolase/4-hydroxy-2-oxoglutarate aldolase	2-dehydro-3-deoxyphosphogluconate aldolase/4-hydroxy-2-oxoglutarate aldolase	2-keto-3-deoxy-6-phosphogluconate aldolase	KDPG and KHG aldolase	KDPG_aldolase, KDPG and KHG aldolase	KDPG/KHG aldolase	2-dehydro-3-deoxyphosphogluconate aldolase/4-hydroxy-2-oxoglutarate aldolase
Csac_0355	381530	382558	1029	PfkB domain-containing protein	PfkB domain-containing protein	Sugar kinases, ribokinase family	pfkB family carbohydrate kinase	2-keto-3-deoxygluconate kinase (KdgK)	PfkB	PfkB domain-containing protein
Csac_0356	382579	383409	831	5-keto-4-deoxyuronate isomerase	5-keto-4-deoxyuronate isomerase	No significant hits found	KduI/IolB family	5-keto-4-deoxyuronate isomerase	5-keto 4-deoxyuronate isomerase	5-keto-4-deoxyuronate isomerase
Csac_0357	383435	384196	762	2-deoxy-D-gluconate 3-dehydrogenase	2-deoxy-D-gluconate 3-dehydrogenase	Dehydrogenases with different specificities	short chain dehydrogenase	2-deoxy-D-gluconate 3-dehydrogenase	2-deoxy-D-gluconate 3-dehydrogenase	2-deoxy-D-gluconate 3-dehydrogenase
Csac_0358	384646	386241	1596	sugar ABC transporter substrate-binding protein	sugar ABC transporter substrate-binding protein	No significant hits found	Bacterial extracellular solute-binding protein	ABC-type sugar transport system	Bacterial extracellular solute-binding, family 1	sugar ABC transporter substrate-binding protein
Csac_0359	386359	387945	1587	glycoside hydrolase family protein	glycoside hydrolase family protein	No significant hits found	Glycosyl hydrolases family 43	Glycosyl hydrolases family 43	Glycoside hydrolase, family 43	glycoside hydrolase family protein
Csac_0360	387942	389066	1125	glycoside hydrolase family protein	glycoside hydrolase family 28	No significant hits found	Glycosyl hydrolases family 28	Glycosyl hydrolases family 28	Glycoside hydrolase, family 28	glycoside hydrolase family protein
Csac_0361	389106	390449	1344	galacturan 1,4-alpha-galacturonidase	galacturan 1,4-alpha-galacturonidase	Endopolygalacturonase	Glycosyl hydrolases family 28	Glycosyl hydrolases family 28	Glycosyl hydrolases family 28	galacturan 1,4-alpha-galacturonidase(Glycosyl hydrolases family 28)
Csac_0362	390530	393610	3081	glycoside hydrolase family protein	glycoside hydrolase family protein	Beta-galactosidase/beta-glucuronidase	Glycosyl hydrolases family 2, sugar binding domain	beta-D-galactosidase subunit alpha	Beta galactosidase small chain	glycoside hydrolase family protein(Beta-galactosidase/beta-glucuronidase)
Csac_0366	397570	398523	954	ABC transporter	ABC transporter	ABC-type multidrug transport system	ABC transporter	ABC-type multidrug transport system	ABC transporter-like	ABC-type multidrug transport system
Csac_0368	399516	400520	1005	sodium/calcium exchanger membrane region	sodium/calcium exchanger membrane region	Ca2+/Na+ antiporter	Sodium/calcium exchanger protein	Sodium/calcium exchanger protein	Sodium/calcium exchanger membrane region	sodium/calcium exchanger membrane region
Csac_0369	400640	403297	2658	calcium-translocating P-type ATPase, PMCA-type	sodium/calcium exchanger membrane region	Ca2+/Na+ antiporter	Sodium/calcium exchanger protein	Sodium/calcium exchanger protein	Sodium/calcium exchanger membrane region	sodium/calcium exchanger membrane region
Csac_0370	403799	404974	1176	transposase	transposase	No significant hits found	Integrase core domain	Integrase core domain	Integrase, catalytic core	transposase(Integrase core domain)
Csac_0371	405050	407416	2367	penicillin-binding protein, 1A family	penicillin-binding protein, 1A family	Membrane carboxypeptidase (penicillin-binding protein)	Penicillin binding protein transpeptidase domain	penicillin-binding protein 1C; Provisional.	Penicillin-binding protein, transpeptidase	Membrane carboxypeptidase (penicillin-binding protein)
Csac_0374	409382	410026	645	RecA-superfamily ATPase implicated in signal transduction-like protein	RecA-superfamily ATPase implicated in signal transduction-like protein	RecA-superfamily ATPases implicated in signal transduction	KaiC	RecA/RadA recombinase	DNA repair protein RadA	RecA-superfamily ATPases implicated in signal transduction
Csac_0377	411155	411685	531	putative diguanylate cyclase	diguanylate cyclase (GGDEF) domain-containing protein	GGDEF domain	GGDEF domain	Diguanylate-cyclase (DGC) or GGDEF domain	GGDEF domain	diguanylate cyclase (GGDEF) domain-containing protein
Csac_0378	412022	413686	1665	metal dependent phosphohydrolase	metal dependent phosphohydrolase	HD-GYP domain	HD domain	HD-GYP domain	HD/PDEase domain	Metal dependent phosphohydrolases with conserved 'HD' motif
Csac_0379	413862	414422	561	phosphodiesterase	phosphodiesterase	Predicted phosphoesterase	Calcineurin-like phosphoesterase superfamily domain	Metallophos, Calcineurin-like phosphoesterase	Phosphodiesterase	phosphodiesterase
Csac_0380	414602	415852	1251	2-hydroxyglutaryl-CoA dehydratase subunit D	2-hydroxyglutaryl-CoA dehydratase subunit D	No significant hits found	2-hydroxyglutaryl-CoA dehydratase	HGD-D, 2-hydroxyglutaryl-CoA dehydratase	2-hydroxyglutaryl-CoA dehydratase	2-hydroxyglutaryl-CoA dehydratase subunit D
Csac_0381	415866	417479	1614	putative CoA-substrate-specific enzyme activase	CoA-substrate-specific enzyme activase	Activator of 2-hydroxyglutaryl-CoA dehydratase	2-hydroxyglutaryl-CoA dehydratase,	Activator of 2-hydroxyglutaryl-CoA dehydratase	CoA enzyme activase	CoA-substrate-specific enzyme activase
Csac_0382	417501	418511	1011	DNA repair photolyase-like protein	DNA repair photolyase-like protein	DNA repair photolyase	No results	DNA repair photolyase	No hits found.	DNA repair photolyase
Csac_0384	419708	421108	1401	amino acid permease-associated protein	amino acid permease-associated protein	Amino acid transporters	Amino acid permease	Amino acid transporters	Amino acid/polyamine transporter I	amino acid permease-associated protein
Csac_0385	421232	422545	1314	transglutaminase domain-containing protein	transglutaminase domain-containing protein	Transglutaminase-like enzymes	Transglutaminase-like superfamily	Transglutaminase-like superfamily	Transglutaminase-like	transglutaminase domain-containing protein
Csac_0386	422569	423600	1032	mandelate racemase/muconate lactonizing protein	mandelate racemase/muconate lactonizing protein	O-succinylbenzoate synthase and related enzymes	Mandelate racemase / muconate lactonizing enzyme	Mandelate racemase (MR)-like subfamily of the enolase superfamily.	Mandelate racemase/muconate lactonizing enzyme	mandelate racemase/muconate lactonizing protein
Csac_0388	425910	427085	1176	transposase	transposase	No significant hits found	Integrase core domain	Integrase core domain	Integrase, catalytic core	transposase
Csac_0389	427868	428902	1035	periplasmic binding protein/LacI transcriptional regulator	periplasmic binding protein/LacI transcriptional regulator	Transcriptional regulators	Periplasmic binding protein-like domain	Ligand-binding domain of DNA transcription repressor specific for trehalose	Transcription regulator HTH, LacI	periplasmic binding protein/LacI transcriptional regulator
Csac_0390	429217	430188	972	xylose isomerase domain-containing protein	xylose isomerase domain-containing protein	Sugar phosphate isomerases/epimerases	Xylose isomerase-like TIM barrel	Xylose isomerase-like TIM barrel	Xylose isomerase, TIM barrel domain	xylose isomerase domain-containing protein
Csac_0391	430327	431592	1266	response regulator receiver protein	response regulator receiver protein	No significant hits found	Periplasmic binding protein domain	Periplasmic sugar-binding domain	Periplasmic binding protein domain	response regulator receiver protein
Csac_0392	431801	433309	1509	ABC transporter	ABC transporter	ABC-type sugar (aldose) transport system, ATPase component	ABC transporter	ABC-type sugar transport system, ATPase component	ABC transporter-like	ABC-type sugar (aldose) transport system, ATPase component
Csac_0393	433358	434329	972	monosaccharide-transporting ATPase	monosaccharide-transporting ATPase	Ribose/xylose/arabinose/galactoside ABC-type transport systems	Branched-chain amino acid transport system / permease component	AraH, Ribose/xylose/arabinose/galactoside ABC-type transport systems	ABC transporter, permease	Ribose/xylose/arabinose/galactoside ABC-type transport systems
Csac_0394	434423	435382	960	monosaccharide-transporting ATPase	monosaccharide-transporting ATPase	Ribose/xylose/arabinose/galactoside ABC-type transport systems, permease components	Branched-chain amino acid transport system / permease component	AraH, Ribose/xylose/arabinose/galactoside ABC-type transport systems, permease components	ABC transporter, permease	Ribose/xylose/arabinose/galactoside ABC-type transport systems, permease components
Csac_0395	435586	436620	1035	alcohol dehydrogenase, zinc-binding domain-containing protein	alcohol dehydrogenase, zinc-binding domain-containing protein	Threonine dehydrogenase and related Zn-dependent dehydrogenases	Alcohol dehydrogenase GroES-like domain	AdhP, Zn-dependent alcohol dehydrogenases	Alcohol dehydrogenase superfamily, zinc-type	alcohol dehydrogenase, zinc-binding domain-containing protein
Csac_0396	436687	437523	837	xylose isomerase domain-containing protein	xylose isomerase domain-containing protein	Sugar phosphate isomerases/epimerases	Xylose isomerase-like TIM barrel	Xylose isomerase-like TIM barrel	Xylose isomerase, TIM barrel domain	xylose isomerase domain-containing protein
Csac_0397	437632	438792	1161	oxidoreductase domain-containing protein	oxidoreductase domain-containing protein	Predicted dehydrogenases and related proteins	Oxidoreductase family, NAD-binding Rossmann fold	Oxidoreductase family, NAD-binding Rossmann fold	Oxidoreductase, N-terminal	Oxidoreductase family, NAD-binding Rossmann fold
Csac_0398	438962	441145	2184	methyl-accepting chemotaxis sensory transducer	methyl-accepting chemotaxis sensory transducer	Methyl-accepting chemotaxis protein	Methyl-accepting chemotaxis protein (MCP) signalling domain	Methyl-accepting chemotaxis-like domains	Methyl-accepting chemotaxis protein (MCP) signalling domain	methyl-accepting chemotaxis sensory transducer
Csac_0399	442403	442816	414	BadM/Rrf2 family transcriptional regulator	BadM/Rrf2 family transcriptional regulator	Predicted transcriptional regulator	Transcriptional regulator	Rrf2, Transcriptional regulator	Transcription regulator Rrf2-like	BadM/Rrf2 family transcriptional regulator
Csac_0400	442915	444798	1884	carbon-monoxide dehydrogenase, catalytic subunit	carbon-monoxide dehydrogenase, catalytic subunit	6Fe-6S prismane cluster-containing protein	Prismane/CO dehydrogenase family	Carbon monoxide dehydrogenase (CODH)	Carbon-monoxide dehydrogenase, catalytic subunit	carbon-monoxide dehydrogenase, catalytic subunit
Csac_0401	444818	445258	441	4Fe-4S ferredoxin, iron-sulfur binding domain-containing protein	4Fe-4S ferredoxin, iron-sulfur binding domain-containing protein	Fe-S-cluster-containing hydrogenase components 2	4Fe-4S dicluster domain	Fe-S-cluster-containing hydrogenase components 1	4Fe-4S ferredoxin-type, iron-sulpur binding domain	4Fe-4S ferredoxin, iron-sulfur binding domain-containing protein
Csac_0402	445276	446559	1284	FAD-dependent pyridine nucleotide-disulfide oxidoreductase	FAD-dependent pyridine nucleotide-disulfide oxidoreductase	Uncharacterized NAD(FAD)-dependent dehydrogenases	Pyridine nucleotide-disulphide oxidoreductase	Pyridine nucleotide-disulphide oxidoreductase	Pyridine nucleotide-disulphide oxidoreductase, NAD-binding domain	FAD-dependent pyridine nucleotide-disulfide oxidoreductase
Csac_0403	446759	447202	444	transcriptional regulator TrmB	transcriptional regulator TrmB	Transcriptional regulators	MarR family	HTH_MARR, helix_turn_helix multiple antibiotic resistance protein	Transcription regulator HTH, MarR-type	transcriptional regulator TrmB
Csac_0404	447266	449494	2229	ABC transporter	ABC transporter	ABC-type multidrug/protein/lipid transport system, ATPase component	ABC transporter transmembrane region	ABC-type multidrug transport system, ATPase and permease components	ABC transporter, transmembrane domain	ABC-type multidrug/protein/lipid transport system, ATPase component
Csac_0405	449491	451371	1881	ABC transporter	ABC transporter	ABC-type multidrug/protein/lipid transport system, ATPase component	ABC transporter transmembrane region	MdlB, ABC-type multidrug transport system, ATPase and permease components	ABC transporter, transmembrane domain	ABC-type multidrug/protein/lipid transport system, ATPase component
Csac_0406	451464	452291	828	AraC family transcriptional regulator	AraC family transcriptional regulator	AraC-type DNA-binding domain-containing proteins	Helix-turn-helix domain	HTH_ARAC, helix_turn_helix, arabinose operon control protein	Transcription regulator HTH, AraC, N-terminal	AraC family transcriptional regulator
Csac_0407	452403	453554	1152	alcohol dehydrogenase	alcohol dehydrogenase	Alcohol dehydrogenase IV	Iron-containing alcohol dehydrogenase	Alcohol dehydrogenase, class IV	Alcohol dehydrogenase, iron-type	alcohol dehydrogenase
Csac_0408	453654	455198	1545	alpha amylase catalytic domain-containing protein	alpha amylase catalytic domain-containing protein	Glycosidases	Alpha amylase, catalytic domain	Alpha amylase, catalytic domain	Alpha amylase	alpha amylase catalytic domain-containing protein
Csac_0410	455563	457821	2259	spermine synthase	spermine synthase	Spermidine synthase	Spermine/spermidine synthase	spermidine synthase	Spermidine/spermine synthases family	spermine synthase
Csac_0411	457858	458589	732	cytochrome c biogenesis transmembrane protein	cytochrome c biogenesis transmembrane protein	Cytochrome c biogenesis protein	Cytochrome C biogenesis protein transmembrane region	Cytochrome C biogenesis protein transmembrane region	Cytochrome c assembly protein, transmembrane domain	cytochrome c biogenesis transmembrane protein
Csac_0413	459384	460601	1218	transposase, IS605 OrfB family	transposase, IS605 OrfB family	Predicted transposases	Probable transposase	Transposase and inactivated derivatives	Transposase, probable, IS891/IS1136/IS1341	transposase, IS605 OrfB family
Csac_0414	460797	461420	624	type 11 methyltransferase	type 11 methyltransferase	SAM-dependent methyltransferases	Methyltransferase domain	Methyltransferase domain	Methyltransferase type 11	Methylase involved in ubiquinone/menaquinone biosynthesis
Csac_0415	461462	462739	1278	methyl-accepting chemotaxis sensory transducer	methyl-accepting chemotaxis sensory transducer	Methyl-accepting chemotaxis protein	Methyl-accepting chemotaxis protein (MCP) signalling domain	Methyl-accepting chemotaxis-like domains	Methyl-accepting chemotaxis protein (MCP) signalling domain	Methyl-accepting chemotaxis protein (MCP) signalling domain
Csac_0416	462913	464160	1248	UDP-N-acetylglucosamine 1-carboxyvinyltransferase	UDP-N-acetylglucosamine 1-carboxyvinyltransferase	UDP-N-acetylglucosamine enolpyruvyl transferase	EPSP synthase (3-phosphoshikimate 1-carboxyvinyltransferase)	UDP-N-acetylglucosamine 1-carboxyvinyltransferase	UDP-N-acetylglucosamine 1-carboxyvinyltransferase	UDP-N-acetylglucosamine 1-carboxyvinyltransferase
Csac_0418	464941	465606	666	winged helix family two component transcriptional regulator	winged helix family two component transcriptional regulator	winged-helix DNA-binding domain	Response regulator receiver domain	Response regulators consisting of a CheY-like receiver domain and a winged-helix DNA-binding domain	Signal transduction response regulator, receiver domain	winged helix family two component transcriptional regulator
Csac_0419	465628	466881	1254	integral membrane sensor signal transduction histidine kinase	integral membrane sensor signal transduction histidine kinase	Signal transduction histidine kinase	Histidine kinase-, DNA gyrase B	Signal transduction histidine kinase	Signal transduction histidine kinase	integral membrane sensor signal transduction histidine kinase
Csac_0420	467030	468136	1107	oxidoreductase domain-containing protein	oxidoreductase domain-containing protein	Predicted dehydrogenases and related proteins	Oxidoreductase family, NAD-binding Rossmann fold	Oxidoreductase family, NAD-binding Rossmann fold	Oxidoreductase, N-terminal	Oxidoreductase family, NAD-binding Rossmann fold
Csac_0421	468283	468852	570	nucleoside recognition domain-containing protein	nucleoside recognition domain-containing protein	Uncharacterized membrane protein	Nucleoside recognition	Uncharacterized membrane protein [Function unknown].	No hits found.	nucleoside recognition domain-containing protein
Csac_0422	468849	469373	525	nucleoside recognition domain-containing protein	nucleoside recognition domain-containing protein	Uncharacterized membrane protein	Nucleoside recognition	Uncharacterized membrane protein [Function unknown].	No hits found.	nucleoside recognition domain-containing protein
Csac_0423	469413	470054	642	cobalamin B12-binding domain-containing protein	cobalamin B12-binding domain-containing protein	Methionine synthase I, cobalamin-binding domain	B12 binding domain	B12 binding domain of corrinoid proteins.	Cobalamin (vitamin B12)-binding module	cobalamin B12-binding domain-containing protein
Csac_0425	473097	473738	642	class II aldolase/adducin family protein	class II aldolase/adducin family protein	Ribulose-5-phosphate 4-epimerase and related epimerases and aldolases	Class II Aldolase and Adducin N-terminal domain	Class II Aldolase and Adducin N-terminal domain	Class II aldolase/adducin N-terminal	class II aldolase/adducin family protein
Csac_0426	473978	475708	1731	alpha amylase catalytic domain-containing protein	alpha amylase catalytic domain-containing protein	Glycosidases	Alpha amylase, N-terminal ig-like domain	Alpha amylase, catalytic domain	Glycoside hydrolase, family 13	alpha amylase catalytic domain-containing protein
Csac_0427	475817	476725	909	binding-protein-dependent transport systems inner membrane component	binding-protein-dependent transport systems inner membrane comp	ABC-type maltose transport systems, permease component	Binding-protein-dependent transport system inner membrane component	Binding-protein-dependent transport system inner membrane component.	Binding-protein-dependent transport systems inner membrane component	binding-protein-dependent transport systems inner membrane component
Csac_0428	476725	477594	870	binding-protein-dependent transport systems inner membrane component	binding-protein-dependent transport systems inner membrane comp	ABC-type maltose transport systems, permease component	Binding-protein-dependent transport system inner membrane component	Binding-protein-dependent transport system inner membrane component.	Binding-protein-dependent transport systems inner membrane component	binding-protein-dependent transport systems inner membrane component
Csac_0429	477648	479270	1623	alpha-glucan phosphorylase	alpha-glucan phosphorylase	Glucan phosphorylase	Starch synthase catalytic domain	Glycogen_Phosphorylase	Glycosyl transferase, family 35	alpha-glucan phosphorylase(Glycogen_Phosphorylase)
Csac_0430	479277	480299	1023	alanine racemase	LacI family transcriptional regulator	Transcriptional regulators	LacI family transcriptional regulator	LacI family transcriptional regulator	LacI family transcriptional regulator	alanine racemase
Csac_0431	480442	481647	1206	family 1 extracellular solute-binding protein	family 1 extracellular solute-binding protein	Maltose-binding periplasmic proteins/domains	Bacterial extracellular solute-binding protein	Bacterial extracellular solute-binding protein	Maltose binding protein	family 1 extracellular solute-binding protein
Csac_0435	483021	484250	1230	transposase, mutator type	transposase, mutator type	Predicted transposase	Transposase, Mutator family	Transposase, Mutator family.	Transposase, mutator type	transposase, mutator type
Csac_0436	484247	484846	600	transposase, IS605 OrfB family	transposase, IS605 OrfB family	Predicted transposases	Probable transposase	Transposase and inactivated derivatives	Transposase, probable, IS891/IS1136/IS1341	transposase, IS605 OrfB family
Csac_0438	491601	492272	672	beta-phosphoglucomutase family hydrolase	beta-phosphoglucomutase family hydrolase	Predicted phosphatase/phosphohexomutase	Haloacid dehalogenase-like hydrolase	Hydrolase, haloacid dehalogenase-like hydrolase.	Haloacid dehalogenase/epoxide hydrolase	beta-phosphoglucomutase family hydrolase
Csac_0439	492286	494556	2271	Kojibiose phosphorylase	Kojibiose phosphorylase	Trehalose and maltose hydrolases (possible phosphorylases)	Glycosyl hydrolase family 65	Trehalose and maltose hydrolases (possible phosphorylases)	Glycosyl hydrolase family 65,C-Terminal	Kojibiose phosphorylase
Csac_0440	494795	496021	1227	family 1 extracellular solute-binding protein	family 1 extracellular solute-binding protein	Sugar-binding periplasmic proteins/domains	Bacterial extracellular solute-binding protein	ABC-type sugar transport system, periplasmic component	Bacterial extracellular solute-binding, family 1	family 1 extracellular solute-binding protein
Csac_0441	496119	497006	888	binding-protein-dependent transport systems inner membrane component	binding-protein-dependent transport systems inner membrane comp	ABC-type sugar transport systems, permease components	Binding-protein-dependent transport system inner membrane component	ABC-type sugar transport systems, permease components	Binding-protein-dependent transport systems inner membrane component	binding-protein-dependent transport systems inner membrane component
Csac_0442	497028	497861	834	binding-protein-dependent transport systems inner membrane component	binding-protein-dependent transport systems inner membrane component	ABC-type sugar transport systems, permease components	Binding-protein-dependent transport system inner membrane component	ABC-type sugar transport systems, permease components	Binding-protein-dependent transport systems inner membrane component	binding-protein-dependent transport systems inner membrane component
Csac_0443	497949	498968	1020	alanine racemase	LacI family transcriptional regulator	Transcriptional regulators	LacI family transcriptional regulator	LacI family transcriptional regulator	LacI family transcriptional regulator	alanine racemase
Csac_0444	499071	501416	2346	Kojibiose phosphorylase	Kojibiose phosphorylase	Trehalose and maltose hydrolases (possible phosphorylases)	Glycosyl hydrolase family 65	Trehalose and maltose hydrolases (possible phosphorylases)	Glycosyl hydrolase family 65,C-Terminal	Kojibiose phosphorylase
Csac_0445	501646	502200	555	rubrerythrin	rubrerythrin	Rubrerythrin	Rubrerythrin	Rubrerythrin	Rubrerythrin	rubrerythrin
Csac_0446	502289	503278	990	aldo/keto reductase	aldo/keto reductase	Predicted oxidoreductases	Aldo/keto reductase family	aldo-keto reductase	Aldo/keto reductase	aldo/keto reductase
Csac_0448	503905	504792	888	metalloenzyme domain-containing protein	metalloenzyme domain-containing protein	Phosphoglyceromutase	Metalloenzyme superfamily	Metalloenzyme superfamily	Metalloenzyme superfamily	metalloenzyme domain-containing protein
Csac_0449	504804	507107	2304	peptidase U32	peptidase U32	Collagenase and related proteases	Peptidase family U32	Peptidase family U32.	Peptidase U32	peptidase U32
Csac_0450	507111	508232	1122	beta tubulin, autoregulation binding site	sporulation integral membrane protein ytvi	Predicted permease	Domain of unknown function DUF20	Domain of unknown function DUF20	sporulation protein YtvI	beta tubulin, autoregulation binding site
Csac_0451	508234	510021	1788	ferredoxin	ferredoxin	No significant hits found	2Fe-2S iron-sulfur cluster binding domain	Na(+)-translocating NADH-quinone reductase subunit F	2Fe-2S ferredoxin-type domain	ferredoxin
Csac_0453	510802	511512	711	cell wall hydrolase/autolysin	cell wall hydrolase/autolysin	N-acetylmuramoyl-L-alanine amidase	N-acetylmuramoyl-L-alanine amidase	N-acetylmuramoyl-L-alanine amidase	Cell wall hydrolase/autolysin	cell wall hydrolase/autolysin
Csac_0454	511516	512910	1395	dipeptidase	dipeptidase	Acetylornithine deacetylase/Succinyl-diaminopimelate desuccinylase	Peptidase family M20/M25/M40	dipeptidase PepV	Peptidase M20	dipeptidase
Csac_0456	513778	514320	543	ECF family RNA polymerase sigma-24 subunit	ECF family RNA polymerase sigma-24 subunit	DNA-directed RNA polymerase specialized sigma subunits, sigma24 homologs	Sigma-70 region 2	DNA-directed RNA polymerase specialized sigma subunit, sigma24 homolog	RNA polymerase sigma-70 region 2	ECF family RNA polymerase sigma-24 subunit
Csac_0458	515739	516047	309	anti-sigma-factor antagonist	anti-sigma-factor antagonist	Anti-anti-sigma regulatory factor	STAS domain	Anti-anti-sigma regulatory factor	Anti-sigma factor antagonist	anti-sigma-factor antagonist
Csac_0459	516065	516421	357	putative anti-sigma regulatory factor, serine/threonine protein kinase	anti-sigma regulatory factor, serine/threonine protein kinase	No significant hits found	Histidine kinase-like ATPase domain	serine-protein kinase RsbW	No hits found.	anti-sigma regulatory factor, serine/threonine protein kinase
Csac_0460	516426	517199	774	FliA/WhiG family RNA polymerase sigma-28 subunit	FliA/WhiG family RNA polymerase sigma-28 subunit	DNA-directed RNA polymerase sigma subunits (sigma70/sigma32)	Sigma-70 region 2	RNA polymerase sigma factor SigB	RNA polymerase sigma-70 factor	FliA/WhiG family RNA polymerase sigma-28 subunit
Csac_0461	517549	517965	417	hemerythrin-like metal-binding protein	hemerythrin-like metal-binding protein	Hemerythrin	Hemerythrin HHE cation binding domain	Hemerythrin	Haemerythrin/HHE cation-binding motif	Hemerythrin HHE cation binding domain
Csac_0463	519049	520185	1137	transposase	transposase	No significant hits found	Integrase core domain	Integrase core domain	Integrase, catalytic core	transposase
Csac_0465	520727	522085	1359	TrmA family RNA methyltransferase	TrmA family RNA methyltransferase	SAM-dependent methyltransferases	tRNA (Uracil-5-)-methyltransferase	SAM-dependent methyltransferases	23S rRNA methyltransferase/RumA	TrmA family RNA methyltransferase
Csac_0467	522636	523178	543	ECF family RNA polymerase sigma-24 subunit	ECF family RNA polymerase sigma-24 subunit	DNA-directed RNA polymerase specialized sigma subunits, sigma24 homologs	Sigma-70 region 2	RNA polymerase sigma factor	RNA polymerase sigma-70 region 2	ECF family RNA polymerase sigma-24 subunit
Csac_0471	525833	526780	948	transposase, IS4 family protein	transposase, IS4 family protein	No significant hits found	Transposase domain (DUF772)	Transposase DDE domain	Transposase, IS4-like	transposase, IS4 family protein
Csac_0473	528655	530076	1422	integrase catalytic subunit	integrase catalytic subunit	Transposase and inactivated derivatives	Integrase core domain	Integrase core domain	Integrase, catalytic core	integrase catalytic subunit
Csac_0474	530371	530865	495	IstB domain-containing protein ATP-binding protein	IstB domain-containing protein ATP-binding protein	DNA replication protein	IstB-like ATP binding protein	IstB, IstB-like ATP binding protein	IstB-like ATP-binding protein	IstB domain-containing protein ATP-binding protein
Csac_0475	530974	532266	1293	recombinase	site-specific recombinase, DNA invertase Pin	site-specific recombinase, DNA invertase Pin	Resolvase, N terminal domain	Site-specific recombinases, DNA invertase Pin homologs	site-specific recombinase, DNA invertase Pin	site-specific recombinase, DNA invertase Pin
Csac_0476	532664	533038	375	regulatory protein ArsR	regulatory protein ArsR	Predicted transcriptional regulators	Bacterial regulatory protein, arsR family	Arsenical Resistance Operon Repressor	HTH_ARSR, helix_turn_helix	regulatory protein ArsR
Csac_0477	533052	535424	2373	heavy metal translocating P-type ATPase	heavy metal translocating P-type ATPase	Cation transport ATPases	Heavy-metal-associated domain	Cation transport ATPase	Heavy metal-associated domain	heavy metal translocating P-type ATPase
Csac_0478	535511	535975	465	lipoprotein signal peptidase	lipoprotein signal peptidase	Lipoprotein signal peptidase	Signal peptidase (SPase) II	lipoprotein signal peptidase	Peptidase A8, signal peptidase II	lipoprotein signal peptidase
Csac_0479	536466	537452	987	transposase, IS605 OrfB family	transposase, IS605 OrfB family	Predicted transposases	Probable transposase	Transposase and inactivated derivatives	Transposase, probable, IS891/IS1136/IS1341	transposase, IS605 OrfB family
Csac_0480	537425	538654	1230	transposase, mutator type	transposase, mutator type	Predicted transposase	Transposase, Mutator family	Transposase, Mutator family.	Transposase, mutator type	transposase, mutator type
Csac_0483	541691	542176	486	peptidase M48, Ste24p	peptidase M48, Ste24p	Zn-dependent protease with chaperone function	Peptidase family M48	Peptidase family M48.	Peptidase M48	peptidase M48, Ste24p
Csac_0490	551966	554482	2517	penicillin-binding protein, 1A family	penicillin-binding protein, 1A family	Membrane carboxypeptidase (penicillin-binding protein)	Penicillin binding protein transpeptidase domain	Membrane carboxypeptidase/penicillin-binding protein	Penicillin-binding protein, transpeptidase	penicillin-binding protein, 1A family
Csac_0491	554665	555741	1077	biotin synthase	biotin synthase	Biotin synthase and related enzymes	Biotin and Thiamin Synthesis	Biotin synthase and related enzymes	biotin synthase	biotin synthase
Csac_0493	556588	558009	1422	major facilitator superfamily protein	major facilitator superfamily protein	Permeases of the major facilitator superfamily	Major Facilitator Superfamily	Major Facilitator Superfamily.	Major facilitator superfamily	major facilitator superfamily protein
Csac_0496	559552	559962	411	7-cyano-7-deazaguanine reductase	7-cyano-7-deazaguanine reductase	Enzyme related to GTP cyclohydrolase I	GTP cyclohydrolase I	7-cyano-7-deazaguanine reductase	Nitrile oxidoreductase, NADPH-dependent	7-cyano-7-deazaguanine reductase
Csac_0497	560128	561042	915	AraC family transcriptional regulator	AraC family transcriptional regulator	AraC-type DNA-binding domain-containing proteins	Helix-turn-helix domain	arabinose operon control protein	Transcription regulator HTH, AraC, arabinose-binding/dimerisation	AraC family transcriptional regulator
Csac_0498	561243	561488	246	redox-active disulfide protein 2	redox-active disulfide protein 2	Thiol-disulfide isomerase and thioredoxins	Thioredoxin domain	No alignments found	Thioredoxin-like fold	redox-active disulfide protein 2
Csac_0499	561520	562491	972	permease	permease	Predicted permeases	Predicted permease	Predicted permeases	Protein of unknown function DUF318, transmembrane	permease
Csac_0500	562498	562794	297	regulatory protein ArsR	regulatory protein ArsR	Predicted transcriptional regulators	Bacterial regulatory protein, arsR family	Arsenical Resistance Operon Repressor	HTH ArsR-type DNA-binding domain	regulatory protein ArsR
Csac_0503	564260	564568	309	LuxR family two component transcriptional regulator	LuxR family two component transcriptional regulator	Response regulator containing a CheY-like receiver domain and an HTH DNA-binding domain	Response regulator receiver domain	Response regulator containing a CheY-like receiver domain and an HTH DNA-binding domain	Signal transduction response regulator, receiver domain	LuxR family two component transcriptional regulator
Csac_0507	567957	568730	774	ABC transporter	ABC transporter	ABC-type transport systems, involved in lipoprotein release, ATPase components	ABC transporter	ABC-type antimicrobial peptide transport system, ATPase component	ABC transporter-like	ABC transporter
Csac_0508	568868	569878	1011	integral membrane sensor signal transduction histidine kinase	integral membrane sensor signal transduction histidine kinase	Signal transduction histidine kinase	Histidine kinase-, DNA gyrase B-,	BaeS, Signal transduction histidine kinase	Signal transduction histidine kinase, subgroup 1, dimerisation/phosphoacceptor domain	integral membrane sensor signal transduction histidine kinase
Csac_0509	569890	570561	672	winged helix family two component transcriptional regulator	two component transcriptional regulator, winged helix family	Response regulators consisting of a CheY-like receiver domain and a winged-helix DNA-binding domain	Response regulator receiver domain	Response regulators consisting of a CheY-like receiver domain and a winged-helix DNA-binding domain	Signal transduction response regulator, receiver domain	two component transcriptional regulator, winged helix family
Csac_0510	570691	571326	636	LuxR family two component transcriptional regulator	LuxR family two component transcriptional regulator	Response regulator containing a CheY-like receiver domain and an HTH DNA-binding domain	Response regulator receiver domain	Response regulator containing a CheY-like receiver domain and an HTH DNA-binding domain	Signal transduction response regulator, receiver domain	LuxR family two component transcriptional regulator
Csac_0511	571313	572431	1119	putative signal transduction histidine kinase	signal transduction histidine kinase	Signal transduction histidine kinase	Histidine kinase	Signal transduction histidine kinase	Signal transduction histidine kinase	signal transduction histidine kinase
Csac_0513	573295	574407	1113	ABC transporter	ABC transporter	ABC-type multidrug transport system, permease component	ABC-2 family transporter protein	ABC-2 type transporter	ABC-2 transporter	ABC-2 family transporter protein
Csac_0514	574389	575534	1146	ABC transporter	ABC transporter	ABC-type multidrug transport system, permease component	ABC-2 family transporter protein	ABC-2 type transporter	unintegrated	ABC-2 family transporter protein
Csac_0515	575518	576483	966	ABC transporter	ABC transporter	ABC-type multidrug transport system, ATPase component	ABC transporter	ABC-type multidrug transport system, ATPase component	ABC transporter-like	ABC transporter
Csac_0520	580145	580633	489	MarR family transcriptional regulator	MarR family transcriptional regulator	Transcriptional regulators	MarR family	helix_turn_helix multiple antibiotic resistance protein; .	Transcription regulator HTH, MarR-type	MarR family transcriptional regulator
Csac_0521	580626	582362	1737	ABC transporter	ABC transporter	ABC-type multidrug/protein/lipid transport system, ATPase component	ABC transporter transmembrane region	ABC-type multidrug transport system, ATPase and permease components	ABC transporter, transmembrane domain	ABC-type multidrug/protein/lipid transport system, ATPase component
Csac_0522	582355	584202	1848	ABC transporter	ABC transporter	ABC-type multidrug/protein/lipid transport system, ATPase component	ABC transporter transmembrane region	ABC-type multidrug transport system, ATPase and permease components	ABC transporter, transmembrane domain	ABC-type multidrug/protein/lipid transport system, ATPase component
Csac_0526	587346	587984	639	ABC transporter	ABC transporter	ABC-type Mn/Zn transport systems, ATPase component	ABC transporter	ABC-type multidrug transport system, ATPase component	ABC transporter-like	ABC-type Mn/Zn transport systems, ATPase component
Csac_0528	589316	590965	1650	RND family efflux transporter MFP subunit	RND family efflux transporter MFP subunit	Membrane-fusion protein	HlyD family secretion protein	HlyD family secretion protein.	RND efflux pump, membrane fusion protein	RND family efflux transporter MFP subunit
Csac_0530	592292	593542	1251	SufBD protein	SufBD protein	Predicted membrane components of an uncharacterized iron-regulated ABC-type transporter SufB	Uncharacterized protein family (UPF0051)	SufB, ABC-type transport system involved in Fe-S cluster assembly, permease component	SUF system FeS cluster assembly, SufBD	Cysteine desulfurase activator SufB
Csac_0531	593521	594261	741	ABC transporter	ABC transporter	Iron-regulated ABC transporter ATPase subunit SufC	ABC transporter	ABC-type transport system involved in Fe-S cluster assembly, ATPase component	ABC transporter-like	Iron-regulated ABC transporter ATPase subunit SufC
Csac_0533	594861	595742	882	thioredoxin-disulfide reductase	thioredoxin-disulfide reductase	Thioredoxin reductase	Pyridine nucleotide-disulphide oxidoreductase	Thioredoxin reductase	Pyridine nucleotide-disulphide oxidoreductase, class-II	thioredoxin-disulfide reductase
Csac_0535	596374	596592	219	putative FmdB family regulatory protein	FmdB family regulatory protein	No significant hits found	Zinc ribbon domain	Putative regulatory protein	Regulatory protein, FmdB, putative	FmdB family regulatory protein
Csac_0536	596876	597595	720	iron permease FTR1	iron permease FTR1	High-affinity Fe2+/Pb2+ permease	Iron permease FTR1 family	Iron permease FTR1 family	Iron permease FTR1	iron permease FTR1
Csac_0539	601881	602588	708	PP-loop domain-containing protein	PP-loop domain-containing protein	Predicted ATPase of the PP-loop superfamily	PP-loop family	Adenine nucleotide alpha hydrolases superfamily	tRNA(Ile)-lysidine/2-thiocytidine synthase	PP-loop domain-containing protein
Csac_0541	603600	604829	1230	transposase, mutator type	transposase, mutator type	Predicted transposase	Transposase, Mutator family	Transposase, Mutator family	Transposase, mutator type	transposase, mutator type
Csac_0542	606163	606486	324	Cupin 2 barrel domain-containing protein	Cupin 2 barrel domain-containing protein	Mannose-6-phosphate isomerase	Cupin domain	Cupin domain	Cupin 2, conserved barrel	Cupin 2 barrel domain-containing protein
Csac_0543	606837	607931	1095	glutamine amidotransferase, class-II	glutamine amidotransferase, class-II	Glutamate synthase domain 1	Glutamine amidotransferases class-II	Glutamine amidotransferases class-II	Glutamate synthase	glutamine amidotransferase, class-II
Csac_0544	607928	609436	1509	glutamate synthase (NADPH)	glutamate synthase (NADPH)	Glutamate synthase domain 2	Conserved region in glutamate synthase	Conserved region in glutamate synthase.	Glutamate synthase, central-C	glutamate synthase (NADPH)
Csac_0545	609441	609908	468	4Fe-4S ferredoxin, iron-sulfur binding domain-containing protein	4Fe-4S ferredoxin, iron-sulfur binding domain-containing protein	Fe-S-cluster-containing hydrogenase components 2	4Fe-4S dicluster domain	Fe-S-cluster-containing hydrogenase components 1	4Fe-4S ferredoxin-type, iron-sulpur binding domain	4Fe-4S ferredoxin, iron-sulfur binding domain-containing protein
Csac_0546	609931	611199	1269	FAD-dependent pyridine nucleotide-disulfide oxidoreductase	FAD-dependent pyridine nucleotide-disulfide oxidoreductase	Uncharacterized NAD(FAD)-dependent dehydrogenases	Pyridine nucleotide-disulphide oxidoreductase	Pyridine nucleotide-disulphide oxidoreductase	Pyridine nucleotide-disulphide oxidoreductase, class-II	FAD-dependent pyridine nucleotide-disulfide oxidoreductase
Csac_0547	611201	611956	756	glutamate synthase subunit alpha domain-containing protein	glutamate synthase subunit alpha domain-containing protein	Glutamate synthase domain 3	GXGXG motif	Glutamate synthase domain 3	Glutamate synthase, alpha subunit, C-terminal	glutamate synthase subunit alpha domain-containing protein
Csac_0548	612048	612536	489	metal dependent phosphohydrolase	metal dependent phosphohydrolase	HD superfamily phosphohydrolases	HD domain	Metal dependent phosphohydrolases with conserved 'HD' motif.	HD/PDEase domain	metal dependent phosphohydrolase
Csac_0550	613292	613735	444	transcriptional regulator TrmB	transcriptional regulator TrmB	Transcriptional regulators	MarR family	helix_turn_helix multiple antibiotic resistance protein	Transcription regulator HTH, MarR-type	transcriptional regulator TrmB
Csac_0551	613799	616027	2229	ABC transporter	ABC transporter	ABC-type multidrug/protein/lipid transport system, ATPase component	ABC transporter transmembrane region	ABC-type multidrug transport system, ATPase and permease components	ABC transporter, transmembrane domain	ABC-type multidrug/protein/lipid transport system, ATPase component
Csac_0552	616024	617904	1881	ABC transporter	ABC transporter	ABC-type multidrug/protein/lipid transport system, ATPase component	ABC transporter transmembrane region	ABC-type multidrug transport system, ATPase and permease components	ABC transporter, transmembrane domain	ABC-type multidrug/protein/lipid transport system, ATPase component
Csac_0553	617980	618807	828	AraC family transcriptional regulator	AraC family transcriptional regulator	AraC-type DNA-binding domain-containing proteins	AraC-type transcriptional regulator N-terminus	AraC-type DNA-binding domain-containing proteins	Transcription regulator HTH	AraC family transcriptional regulator
Csac_0556	620584	621813	1230	transposase, mutator type	transposase, mutator type	Predicted transposase	Transposase, Mutator family	Transposase, Mutator family.	Transposase, mutator type	transposase, mutator type
Csac_0559	623512	624993	1482	peptidase C39, bacteriocin processing	peptidase C39, bacteriocin processing	No significant hits found	Peptidase C39 family	Peptidase C39 family	Peptidase C39, bacteriocin processing	peptidase C39, bacteriocin processing
Csac_0562	626146	626601	456	transposase or inactivated derivatives-like protein	transposase or inactivated derivatives-like protein	Transposase and inactivated derivatives	Transposase, Mutator family	Transposase, Mutator family	Transposase, Mutator family	Transposase, Mutator family
Csac_0564	627451	628914	1464	radical SAM domain-containing protein	radical SAM domain-containing protein	Predicted Fe-S oxidoreductases	Radical SAM superfamily	Radical SAM superfamily	Radical SAM	radical SAM domain-containing protein
Csac_0565	629200	630651	1452	cobalamin B12-binding domain-containing protein	cobalamin B12-binding domain-containing protein	Fe-S oxidoreductases family 2	Radical SAM superfamily	Radical SAM	Cobalamin (vitamin B12)-binding	cobalamin B12-binding domain-containing protein
Csac_0566	630862	631533	672	peptidase C39, bacteriocin processing	peptidase C39, bacteriocin processing	No significant hits found	Peptidase C39 family	Peptidase C39 family	Peptidase C39, bacteriocin processing	peptidase C39, bacteriocin processing
Csac_0567	631521	632261	741	ABC transporter	ABC transporter	ABC-type multidrug transport system, ATPase component	ABC transporter	ABC-type multidrug transport system, ATPase component	ABC transporter-like	ABC transporter
Csac_0570	634707	635936	1230	transposase, mutator type	transposase, mutator type	Predicted transposase	Transposase, Mutator family	Transposase, Mutator family.	Transposase, mutator type	transposase, mutator type
Csac_0575	638096	639028	933	FliA/WhiG family RNA polymerase sigma-28 subunit	FliA/WhiG family RNA polymerase sigma-28 subunit	DNA-directed RNA polymerase sigma subunits (sigma70/sigma32)	Sigma-70 region 2	DNA-directed RNA polymerase, sigma subunit (sigma70/sigma32)	RNA polymerase sigma-70 factor	FliA/WhiG family RNA polymerase sigma-28 subunit
Csac_0576	640918	641241	324	Cupin 2 barrel domain-containing protein	Cupin 2 barrel domain-containing protein	Mannose-6-phosphate isomerase	Cupin domain	Cupin domain	Cupin 2, conserved barrel	Cupin 2 barrel domain-containing protein (Carbohydrate transport and metabolism )
Csac_0577	641593	642687	1095	glutamine amidotransferase, class-II	glutamine amidotransferase, class-II	Glutamate synthase domain 1	Glutamine amidotransferases class-II	Glutamine amidotransferases class-II	Glutamate synthase	glutamine amidotransferase, class-II
Csac_0578	642684	644192	1509	glutamate synthase (NADPH)	glutamate synthase (NADPH)	Glutamate synthase domain 2	4Fe-4S dicluster domain	Glutamate synthase domain 2	Glutamate synthase, central-C	glutamate synthase (NADPH)
Csac_0579	644197	644664	468	4Fe-4S ferredoxin, iron-sulfur binding domain-containing protein	4Fe-4S ferredoxin, iron-sulfur binding domain-containing protein	Fe-S-cluster-containing hydrogenase components 2	4Fe-4S dicluster domain	Fe-S-cluster-containing hydrogenase components 2	4Fe-4S ferredoxin-type, iron-sulpur binding domain	4Fe-4S ferredoxin, iron-sulfur binding domain-containing protein
Csac_0580	644686	645954	1269	FAD-dependent pyridine nucleotide-disulfide oxidoreductase	FAD-dependent pyridine nucleotide-disulfide oxidoreductase	Uncharacterized NAD(FAD)-dependent dehydrogenases	Pyridine nucleotide-disulphide oxidoreductase	Pyridine nucleotide-disulphide oxidoreductase	Pyridine nucleotide-disulphide oxidoreductase, class-II	FAD-dependent pyridine nucleotide-disulfide oxidoreductase
Csac_0581	645956	646711	756	glutamate synthase subunit alpha domain-containing protein	glutamate synthase subunit alpha domain-containing protein	Glutamate synthase domain 3	GXGXG motif	Glutamate synthase domain 3	Glutamate synthase, alpha subunit, C-terminal	glutamate synthase subunit alpha domain-containing protein
Csac_0582	646799	647287	489	metal dependent phosphohydrolase	metal dependent phosphohydrolase	HD superfamily phosphohydrolases	HD domain	Metal dependent phosphohydrolases with conserved 'HD' motif	HD/PDEase domain	metal dependent phosphohydrolase
Csac_0583	647391	648956	1566	L-lactate permease-like protein	L-lactate permease-like protein	L-lactate permease	L-lactate permease	L-lactate permease	L-lactate permease	L-lactate permease
Csac_0584	649315	649716	402	response regulator receiver protein	response regulator receiver protein	Response regulator containing a CheY-like receiver domain and an HTH DNA-binding domain	Response regulator receiver domain	Response regulator containing a CheY-like receiver domain and an HTH DNA-binding domain	Signal transduction response regulator	response regulator receiver protein
Csac_0586	651005	653317	2313	glycoside hydrolase family protein	glycoside hydrolase family protein	Beta-glucosidase-related glycosidases	Glycosyl hydrolase family 3 N terminal domain	Glycosyl hydrolase family 3 N terminal domain	Glycoside hydrolase, family 3, N-terminal	Beta-glucosidase-related glycosidases
Csac_0587	653501	654199	699	TraX family protein	TraX family protein	No significant hits found	TraX protein	TraX protein	TraX	TraX family protein (TraX is responsible for the amino-terminal acetylation of F-pilin subunits, PUBMED:7768788)
Csac_0588	654295	654702	408	DNA polymerase, beta domain-containing protein	DNA polymerase, beta domain-containing protein	Predicted nucleotidyltransferases	Nucleotidyltransferase domain	Predicted nucleotidyltransferases	Nucleotidyl transferase domain	DNA polymerase, beta domain-containing protein
Csac_0589	654696	655682	987	putative TIM-barrel protein, nifR3 family	tim-barrel protein, nifr3 family	Predicted TIM-barrel enzymes, possibly dehydrogenases, nifR3 family	Dihydrouridine synthase (Dus)	Dus, Dihydrouridine synthase (Dus)	tRNA-dihydrouridine synthase, TIM-barrel, NifR3	tim-barrel protein, nifr3 family
Csac_0591	658790	660241	1452	S-layer domain-containing protein	S-layer domain-containing protein	No significant hits found	S-layer homology domain	SLH, S-layer homology domain.	S-layer homology domain	S-layer domain-containing protein
Csac_0592	660286	661704	1419	carboxyl-terminal protease	carboxyl-terminal protease	Periplasmic protease	PDZ domain	carboxy-terminal protease	PDZ domain	carboxyl-terminal protease
Csac_0593	661862	662881	1020	rod shape-determining protein MreB	rod shape-determining protein MreB	HSP70 class molecular chaperones involved in cell morphogenesis	MreB/Mbl protein	FtsA, Cell division protein FtsA	Cell shape determining protein MreB/Mrl	rod shape-determining protein MreB
Csac_0594	662901	663674	774	flagellar basal body rod protein	flagellar basal body rod protein	Flagellar basal body and hook proteins	Flagella basal body rod protein	FlgG, Flagellar basal body rod protein	Flagellar basal body rod protein, N-terminal	flagellar basal body rod protein
Csac_0597	664937	666046	1110	transposase	transposase	No significant hits found	Integrase core domain	rve, Integrase core domainchromosome	Integrase, catalytic core	transposase
Csac_0598	666382	667197	816	xylose isomerase domain-containing protein	xylose isomerase domain-containing protein	Sugar phosphate isomerases/epimerases	Xylose isomerase-like TIM barrel	Xylose isomerase-like TIM barrel	Xylose isomerase, TIM barrel domain	xylose isomerase domain-containing protein
Csac_0599	667200	668300	1101	oxidoreductase domain-containing protein	oxidoreductase domain-containing protein	Predicted dehydrogenases and related proteins	Oxidoreductase family, NAD-binding Rossmann fold	Oxidoreductase family, NAD-binding Rossmann fold	Oxidoreductase, N-terminal	oxidoreductase domain-containing protein
Csac_0600	668383	669150	768	xylose isomerase domain-containing protein	xylose isomerase domain-containing protein	No significant hits found	Xylose isomerase-like TIM barrel	Xylose isomerase-like TIM barrel	Xylose isomerase, TIM barrel domain	xylose isomerase domain-containing protein
Csac_0601	669639	670592	954	auxin efflux carrier	auxin efflux carrier	Predicted permeases	Membrane transport protein	Membrane transport protein	Auxin efflux carrier	auxin efflux carrier
Csac_0603	672258	674609	2352	ATPase	ATPase	GTPase subunit of restriction endonuclease	AAA domain (dynein-related subfamily)	ATPase family associated with various cellular activities (AAA)	ATPase, dynein-related, AAA domain	ATPase
Csac_0605	676024	677373	1350	phosphoglucosamine mutase	phosphoglucosamine mutase	Phosphomannomutase	Phosphoglucomutase/phosphomannomutase	GlmM is a bacterial phosphoglucosamine mutase	Alpha-D-phosphohexomutase superfamily	phosphoglucosamine mutase
Csac_0606	677689	679524	1836	glucosamine--fructose-6-phosphate aminotransferase	glucosamine--fructose-6-phosphate aminotransferase	Glucosamine 6-phosphate synthetase	Glutamine amidotransferases class-II	D-fructose-6-phosphate amidotransferase	Class II glutamine amidotransferase domain	glucosamine--fructose-6-phosphate aminotransferase
Csac_0607	679588	679917	330	HxlR family transcriptional regulator	HxlR family transcriptional regulator	Predicted transcriptional regulators	HxlR-like helix-turn-helix	HxlR-like helix-turn-helix	Helix-turn-helix, HxlR type	HxlR family transcriptional regulator
Csac_0608	680049	680603	555	NADPH-dependent FMN reductase	NADPH-dependent FMN reductase	Multimeric flavodoxin WrbA	NADPH-dependent FMN reductase	WrbA, Multimeric flavodoxin WrbA	NADPH-dependent FMN reductase	NADPH-dependent FMN reductase
Csac_0612	682507	683151	645	lysine exporter protein LysE/YggA	lysine exporter protein LysE/YggA	Putative threonine efflux protein	LysE type translocator	LysE type translocator	Lysine-type exporter protein (LYSE/YGGA)	lysine exporter protein LysE/YggA
Csac_0617	685214	686449	1236	DNA-directed DNA polymerase	DNA-directed DNA polymerase	Nucleotidyltransferase/DNA polymerase involved in DNA repair	impB/mucB/samB family	DNA polymerase IV	DNA-repair protein, UmuC-like	DNA-directed DNA polymerase
Csac_0618	686580	687749	1170	transposase	transposase	No significant hits found	Integrase core domain	rve, Integrase core domain.	Integrase, catalytic core	transposase
Csac_0619	688025	688555	531	NADH dehydrogenase (ubiquinone), 24 kDa subunit	NADH dehydrogenase (ubiquinone), 24 kDa subunit	NADH:ubiquinone oxidoreductase 24 kD subunit	Thioredoxin-like [2Fe-2S] ferredoxin	NADH dehydrogenase (ubiquinone), 24 kDa subunit	NADH dehydrogenase (ubiquinone), 24 kDa subunit	NADH dehydrogenase (ubiquinone), 24 kDa subunit
Csac_0620	688570	690324	1755	NADH dehydrogenase (quinone)	NADH dehydrogenase (quinone)	NADH ubiquinone oxidoreductase, NADH-binding (51 kD) subunit	NADH-ubiquinone oxidoreductase-F iron-sulfur binding region	NADH:ubiquinone oxidoreductase, NADH-binding (51 kD) subunit	NADH:ubiquinone oxidoreductase, 51kDa subunit	NADH dehydrogenase (quinone)
Csac_0621	690342	693878	3537	molybdopterin oxidoreductase	molybdopterin oxidoreductase	NADPH-dependent glutamate synthase beta chain and related oxidoreductases	2Fe-2S iron-sulfur cluster binding domain	glutamate synthase subunit beta	2Fe-2S ferredoxin-type domain	molybdopterin oxidoreductase
Csac_0622	693998	695209	1212	iron-containing alcohol dehydrogenase	Alcohol dehydrogenase, iron-type	Alcohol dehydrogenase IV	Iron-containing alcohol dehydrogenase	Iron-containing alcohol dehydrogenase.	iron-containing alcohol dehydrogenase	Alcohol dehydrogenase, iron-type
Csac_0626	696710	697084	375	helix-turn-helix domain-containing protein	helix-turn-helix domain-containing protein	Predicted transcriptional regulators	Helix-turn-helix	Helix-turn-helix	Helix-turn-helix type 3	helix-turn-helix domain-containing protein
Csac_0630	698818	699312	495	nucleic acid-binding protein contains PIN domain-like protein	nucleic acid-binding protein contains PIN domain-like protein	Predicted nucleic acid-binding protein, contains PIN domain	Domain of unknown function (DUF3368)	Predicted nucleic acid-binding protein, contains PIN domain	Predicted nucleic acid-binding protein, contains PIN domain	nucleic acid-binding protein contains PIN domain-like protein
Csac_0633	700683	702428	1746	OLD family-like ATP-dependent endonuclease	OLD family-like ATP-dependent endonuclease	Predicted ATP-dependent endonuclease of the OLD family	AAA domain	Predicted ATP-dependent endonuclease of the OLD family	unintegrated	OLD family-like ATP-dependent endonuclease
Csac_0634	702936	703808	873	DNA adenine methylase	DNA adenine methylase	Site-specific DNA methylase	D12 class N6 adenine-specific DNA methyltransferase	DNA adenine methylase	DNA methylase, N-6 adenine-specific, conserved site	DNA adenine methylase
Csac_0637	706043	706387	345	regulatory protein ArsR	regulatory protein ArsR	Predicted transcriptional regulators	Bacterial regulatory protein, arsR family	Arsenical Resistance Operon Repressor	HTH ArsR-type DNA-binding domain	regulatory protein ArsR
Csac_0638	706440	706841	402	protein tyrosine phosphatase	protein tyrosine phosphatase	Protein-tyrosine-phosphatase	Low molecular weight phosphotyrosine protein phosphatase	Protein-tyrosine-phosphatase [Signal transduction mechanisms]	Protein-tyrosine phosphatase, low molecular weight	protein tyrosine phosphatase
Csac_0642	709002	710633	1632	peptidase M48, Ste24p	peptidase M48, Ste24p	Zn-dependent protease with chaperone function	Peptidase family M48	Peptidase family M48.	Peptidase M48	peptidase M48, Ste24p
Csac_0643	711077	711994	918	KWG repeat-containing protein	KWG repeat-containing protein	No significant hits found	KWG Leptospira	No alignments found	KWG Leptospira	KWG repeat-containing protein
Csac_0644	711991	713214	1224	KWG repeat-containing protein	KWG repeat-containing protein	No significant hits found	KWG Leptospira	No alignments found	No hits found.	KWG repeat-containing protein
Csac_0645	713332	713967	636	TetR family transcriptional regulator	TetR family transcriptional regulator	Transcriptional regulator	Bacterial regulatory proteins, tetR family	Transcriptional regulator	Tetracycline transcriptional regulator, TetR-like, C-terminal	TetR family transcriptional regulator
Csac_0646	714050	714748	699	ABC transporter	ABC transporter	ABC-type transport systems, involved in lipoprotein release, ATPase components	ABC transporter	ATP-binding cassette, macrolide-specific ABC-type efflux carrier (MacAB)	ABC transporter, conserved site	ABC-type transport systems, involved in lipoprotein release, ATPase components
Csac_0651	719470	720417	948	transposase, IS4 family protein	transposase, IS4 family protein	No significant hits found	Transposase domain (DUF772)	Transposase DDE domain	Transposase, IS4-like	transposase, IS4 family protein
Csac_0652	720625	721572	948	transposase, IS4 family protein	transposase, IS4 family protein	No significant hits found	Transposase domain (DUF772)	Transposase DDE domain	Transposase InsH, N-terminal	transposase, IS4 family protein
Csac_0653	721659	722597	939	arylsulfatase regulator (Fe-S oxidoreductase)-like protein	Radical SAM domain-containing protein	Arylsulfatase regulator (Fe-S oxidoreductase)	Radical SAM superfamily	Arylsulfatase regulator (Fe-S oxidoreductase)	Radical SAM	Arylsulfatase regulator (Fe-S oxidoreductase)
Csac_0654	722578	723255	678	abortive infection protein	Abortive infection protein	metal-dependent membrane protease	CAAX protease self-immunity	CAAX amino terminal protease family	metal-dependent membrane protease	Abortive infection protein
Csac_0655	724615	726345	1731	ABC transporter	ABC transporter permease	ABC-type transport systems	FtsX-like permease family	ABC-type transport system	Permease FtsX-like	ABC transporter permease
Csac_0660	731565	732242	678	ABC transporter	ABC transporter	ABC-type transport systems	ABC transporter	ABC-type antimicrobial peptide transport system, ATPase component	ABC transporter, conserved site	ABC transporter
Csac_0663	737832	739190	1359	mannan endo-1,4-beta-mannosidase	mannan endo-1,4-beta-mannosidase	No significant hits found	Glycosyl hydrolase family 26	Glycosyl hydrolase family 26.	Glycoside hydrolase, family 26	mannan endo-1,4-beta-mannosidase
Csac_0664	739299	740663	1365	glycoside hydrolase family protein	glycoside hydrolase family protein	No significant hits found	Glycosyl hydrolases family 28	Glycosyl hydrolases family 28.	Glycoside hydrolase, family 28	glycoside hydrolase family protein
Csac_0665	740822	741397	576	nitroreductase	nitroreductase	Nitroreductase	Nitroreductase family	Nitroreductase-like family 3	Nitroreductase-like	nitroreductase
Csac_0667	743325	744116	792	PhzF family phenazine biosynthesis protein	PhzF family phenazine biosynthesis protein	Predicted epimerase, PhzC/PhzF homolog	Phenazine biosynthesis-like protein	Predicted epimerase, PhzC/PhzF homolog	Phenazine biosynthesis PhzF protein	PhzF family phenazine biosynthesis protein
Csac_0669	744627	745139	513	flavoprotein associated oxygenase DIM6/NTAB family-like protein	flavoprotein associated oxygenase DIM6/NTAB family-like protein	No significant hits found	Flavin reductase like domain	Flavin reductase like domain.	Flavin reductase-like, FMN-binding	Flavin Reductases
Csac_0671	747499	749976	2478	type I pullulanase	type I pullulanase	Pullulanase and related glycosidases	Carbohydrate-binding module 48	pullulanase PulA and related glycosidases	Pullulanase, type I	type I pullulanase
Csac_0673	751449	751850	402	CrcB protein	CrcB protein	Integral membrane protein possibly involved in chromosome condensation	CrcB-like protein	CrcB, Integral membrane protein possibly involved in chromosome condensation	Camphor resistance CrcB protein	CrcB, Integral membrane protein possibly involved in chromosome condensation
Csac_0674	751847	752203	357	CrcB protein	CrcB protein	Integral membrane protein possibly involved in chromosome condensation	CrcB-like protein	CrcB, Integral membrane protein possibly involved in chromosome condensationpartitioning].	Camphor resistance CrcB protein	CrcB, Integral membrane protein possibly involved in chromosome condensationpartitioning
Csac_0676	752938	754197	1260	histidyl-tRNA synthetase	histidyl-tRNA synthetase	Histidyl-tRNA synthetase	Histidyl-tRNA synthetase	histidyl-tRNA synthetase	Histidyl-tRNA synthetase, class IIa	histidyl-tRNA synthetase
Csac_0677	754225	756012	1788	aspartyl-tRNA synthetase	aspartyl-tRNA synthetase	Aspartyl-tRNA synthetase	tRNA synthetases class II	aspS, aspartyl-tRNA synthetase	Aspartyl/Asparaginyl-tRNA synthetase, class IIb	aspartyl-tRNA synthetase
Csac_0678	756453	758723	2271	cellulase	cellulase	No significant hits found	Cellulase (glycosyl hydrolase family 5)	Cellulase	Glycoside hydrolase, family 5	Cellulase (glycosyl hydrolase family 5)
Csac_0679	758992	759936	945	binding-protein-dependent transport systems inner membrane component	binding-protein-dependent transport systems inner membrane comp	ABC-type sugar transport systems, permease components	Binding-protein-dependent transport system inner membrane component	Binding-protein-dependent transport system inner membrane component.	Binding-protein-dependent transport systems inner membrane component	binding-protein-dependent transport systems inner membrane comp
Csac_0680	759966	760871	906	binding-protein-dependent transport systems inner membrane component	binding-protein-dependent transport systems inner membrane component	Sugar permeases	Binding-protein-dependent transport system inner membrane component	Binding-protein-dependent transport system inner membrane component	Binding-protein-dependent transport systems inner membrane component	binding-protein-dependent transport systems inner membrane component
Csac_0681	760961	762463	1503	sugar ABC transporter substrate-binding protein	sugar ABC transporter substrate-binding protein	No significant hits found	Bacterial extracellular solute-binding protein	ABC-type sugar transport system, periplasmic component	Domain of unknown function DUF3502	sugar ABC transporter substrate-binding protein
Csac_0682	762625	763956	1332	family 1 extracellular solute-binding protein	family 1 extracellular solute-binding protein	Sugar-binding periplasmic proteins/domains	Bacterial extracellular solute-binding protein	Bacterial extracellular solute-binding protein	unintegrated	family 1 extracellular solute-binding protein
Csac_0683	763959	765791	1833	histidine kinase internal subunit	histidine kinase internal subunit	Predicted signal transduction protein with a C-terminal ATPase domain	Histidine kinase	Histidine kinase	Signal transduction histidine kinase, internal region	histidine kinase internal subunit
Csac_0684	765809	767449	1641	response regulator receiver protein	response regulator receiver protein	CheY-like receiver domain	Response regulator receiver domain	Response regulator containing CheY-like receiver domain	Signal transduction response regulator, receiver domain	response regulator receiver protein
Csac_0685	767515	768735	1221	major facilitator superfamily protein	major facilitator superfamily protein	Permeases of the major facilitator superfamily	Major Facilitator Superfamily	The Major Facilitator Superfamily (MFS)	Major facilitator superfamily	major facilitator superfamily protein
Csac_0686	768728	769153	426	excisionase family DNA binding domain-containing protein	excisionase family DNA binding domain-containing protein	No significant hits found	Helix-turn-helix domain	No alignments found	Excisionase/Xis, DNA-binding	excisionase family DNA binding domain-containing protein
Csac_0689	770817	774227	3411	type I pullulanase	type I pullulanase	Pullulanase and related glycosidases	Bacterial pullanase-associated domain	pullulanase PulA and related glycosidases	Bacterial pullanase-associated domain	type I pullulanase
Csac_0690	774258	774932	675	HhH-GPD family protein	HhH-GPD family protein	Endonuclease III related proteins	HhH-GPD superfamily base excision DNA repair protein	HhH-GPD superfamily base excision DNA repair protein	HhH-GPD domain	HhH-GPD family protein
Csac_0692	775907	777217	1311	family 1 extracellular solute-binding protein	family 1 extracellular solute-binding protein	Sugar-binding periplasmic proteins/domains	Bacterial extracellular solute-binding protein	Bacterial extracellular solute-binding protein	Bacterial extracellular solute-binding, family 1	family 1 extracellular solute-binding protein
Csac_0693	777374	778264	891	binding-protein-dependent transport systems inner membrane component	binding-protein-dependent transport systems inner membrane compo	ABC-type sugar transport systems, permease components	Binding-protein-dependent transport system inner membrane component	Binding-protein-dependent transport system inner membrane component	Binding-protein-dependent transport systems inner membrane component	binding-protein-dependent transport systems inner membrane compo
Csac_0694	778302	779129	828	binding-protein-dependent transport systems inner membrane component	binding-protein-dependent transport systems inner membrane comp	Sugar permeases	Binding-protein-dependent transport system inner membrane component	Binding-protein-dependent transport system inner membrane component.	Binding-protein-dependent transport systems inner membrane component	binding-protein-dependent transport systems inner membrane comp
Csac_0695	779215	780414	1200	ROK family protein	ROK family protein	Transcriptional regulators	ROK family	ROK family	ROK	ROK family protein(ATP-dependent RNA helicase activity)
Csac_0696	780445	782505	2061	endo-1,4-beta-xylanase	endo-1,4-beta-xylanase	Beta-1,4-xylanase	Glycosyl hydrolase family 10	Glycosyl hydrolase family 10	Glycoside hydrolase, family 10	endo-1,4-beta-xylanase
Csac_0699	786077	787009	933	ABC transporter	ABC transporter	ABC-type multidrug transport system, ATPase component	ABC transporter	ABC-type multidrug transport system, ATPase component	ABC transporter-like	ABC transporter
Csac_0700	787041	787940	900	ABC transporter	ABC transporter	ABC-type transport system involved in multi-copper enzyme maturation, permease component	ABC-2 family transporter protein	No alignments found	unintegrated	ABC transporter
Csac_0702	789366	790349	984	ATPase	ATPase	ATPase of the AAA superfamily	Archaeal ATPase	Archaeal ATPase	ATPase domain	ATPase
Csac_0705	793040	795769	2730	von Willebrand factor type A domain-containing protein	von Willebrand factor type A domain-containing protein	Uncharacterized BCR	von Willebrand factor type A domain	Von Willebrand factor type A (vWA) domain	von Willebrand factor, type A	von Willebrand factor type A domain-containing protein
Csac_0706	795940	797397	1458	glutamyl-tRNA synthetase	glutamyl-tRNA synthetase	Glutamyl- and glutaminyl-tRNA synthetases	tRNA synthetases class I (E and Q)	glutamyl-tRNA synthetase	Glutamyl/glutaminyl-tRNA synthetase, class Ib	glutamyl-tRNA synthetase
Csac_0707	797440	798144	705	serine O-acetyltransferase	serine O-acetyltransferase	Serine acetyltransferase	Bacterial transferase hexapeptide (six repeats)	CysE, Serine acetyltransferase	Serine O-acetyltransferase	serine O-acetyltransferase
Csac_0708	798101	799498	1398	cysteinyl-tRNA synthetase	cysteinyl-tRNA synthetase	Cysteinyl-tRNA synthetase	tRNA synthetases class I (C) catalytic domain	cysS, cysteinyl-tRNA synthetase	Cysteinyl-tRNA synthetase, class Ia, DALR	cysteinyl-tRNA synthetase
Csac_0710	799936	800328	393	HxlR family transcriptional regulator	HxlR family transcriptional regulator	Predicted transcriptional regulators	HxlR-like helix-turn-helix	HxlR-like helix-turn-helix	Helix-turn-helix, HxlR type	HxlR family transcriptional regulator
Csac_0711	800474	801661	1188	iron-containing alcohol dehydrogenase	iron-containing alcohol dehydrogenase	Alcohol dehydrogenase IV	ron-containing alcohol dehydrogenase	Alcohol dehydrogenase, class IV	Alcohol dehydrogenase, iron-type	iron-containing alcohol dehydrogenase
Csac_0713	802600	803718	1119	transposase	transposase	No significant hits found	Integrase core domain	Transposase and inactivated derivatives	Integrase, catalytic core	transposase
Csac_0715	804297	806186	1890	amino acid transporter-like protein	amino acid transporter-like protein	Amino acid transporters	Amino acid permease	Amino acid transporters	Amino acid/polyamine transporter I	Amino acid transporters
Csac_0716	806897	808225	1329	voltage-gated family Cl- channel protein	voltage-gated family Cl- channel protein	Chloride channel protein EriC	Voltage gated chloride channel	Voltage gated chloride channel	Chloride channel, voltage gated	voltage-gated Chloride channel protein EriC
Csac_0718	810441	811535	1095	ethanolamine utilization protein EutH	ethanolamine utilization protein EutH	Ethanolamine utilization protein	Ethanolamine utilisation protein, EutH	EutH, Ethanolamine utilisation protein	Ethanolamine utilisation protein, EutH	ethanolamine utilization protein EutH
Csac_0719	811542	812441	900	polysaccharide deacetylase	polysaccharide deacetylase	Predicted xylanase/chitin deacetylase	Polysaccharide deacetylase	Polysaccharide deacetylase	Polysaccharide deacetylase	polysaccharide deacetylase
Csac_0721	813994	815664	1671	ribulokinase	ribulokinase	Ribulose kinase	FGGY family of carbohydrate kinases, N-terminal domain	ribulokinase	L-ribulokinase	ribulokinase
Csac_0722	815785	816879	1095	GntR family transcriptional regulator	GntR family transcriptional regulator	Transcriptional regulators	Bacterial regulatory proteins, gntR family	ligand-binding domain of DNA transcription repressor GntR	Transcription regulator HTH, GntR	GntR family transcriptional regulator
Csac_0723	816882	817526	645	L-ribulose-5-phosphate 4-epimerase	L-ribulose-5-phosphate 4-epimerase	Ribulose-5-phosphate 4-epimerase and related epimerases and aldolases	Class II Aldolase and Adducin N-terminal domain	L-ribulose-5-phosphate 4-epimerase	Class II aldolase/adducin N-terminal	Ribulose-5-phosphate 4-epimerase and related epimerases and aldolases
Csac_0724	817614	818972	1359	pyruvate carboxyltransferase	pyruvate carboxyltransferase	Isopropylmalate/homocitrate/citramalate synthases	HMGL-like	Isopropylmalate/homocitrate/citramalate synthases	Pyruvate carboxyltransferase	pyruvate carboxyltransferase
Csac_0727	821598	822719	1122	4Fe-4S ferredoxin, iron-sulfur binding domain-containing protein	4Fe-4S ferredoxin, iron-sulfur binding domain-containing protein	Uncharacterized Fe-S center protein	4Fe-4S dicluster domain	ferredoxin	4Fe-4S binding domain	4Fe-4S ferredoxin, iron-sulfur binding domain-containing protein
Csac_0728	822937	823503	567	glutamine amidotransferase of anthranilate synthase	glutamine amidotransferase of anthranilate synthase	Anthranilate/para-aminobenzoate synthases component II	Glutamine amidotransferase class-I	GATase1_Anthranilate_Synthase	Glutamine amidotransferase type 1	glutamine amidotransferase of anthranilate synthase
Csac_0729	823511	824839	1329	anthranilate synthase	anthranilate synthase	Anthranilate/para-aminobenzoate synthases component I	Anthranilate synthase component I, N terminal region	Anthranilate/para-aminobenzoate synthases component I	Anthranilate synthase component I, N-terminal	anthranilate synthase
Csac_0730	824858	825619	762	class IV aminotransferase	class IV aminotransferase	Branched-chain amino acid aminotransferase/4-amino-4-deoxychorismate lyase	Aminotransferase class IV	Aminotran_4, Aminotransferase class IV	Aminotransferase, class IV	class IV aminotransferase
Csac_0731	825690	826691	1002	FMN-binding domain-containing protein	FMN-binding domain-containing protein	Uncharacterized protein conserved in bacteria	FMN-binding domain	FMN-binding domain	FMN-binding domain	FMN-binding domain-containing protein
Csac_0733	827317	828159	843	ApbE family lipoprotein	ApbE family lipoprotein	Membrane-associated lipoprotein involved in thiamine biosynthesis	ApbE family	ApbE, Membrane-associated lipoprotein involved in thiamine biosynthesis	ApbE family	ApbE, Membrane-associated lipoprotein involved in thiamine biosynthesis
Csac_0734	828430	829035	606	TetR family transcriptional regulator	TetR family transcriptional regulator	Transcriptional regulator	Bacterial regulatory proteins, tetR family	AcrR, Transcriptional regulator	DNA-binding HTH domain, TetR-type	TetR family transcriptional regulator
Csac_0736	830986	831372	387	CopY family transcriptional repressor	CopY family transcriptional repressor	Predicted transcriptional regulator	Penicillinase repressor	Penicillinase repressor	BlaI transcriptional regulatory family	CopY family transcriptional repressor
Csac_0737	831975	832148	174	4Fe-4S ferredoxin, iron-sulfur binding domain-containing protein	4Fe-4S ferredoxin, iron-sulfur binding domain-containing protein	Ferredoxin 3	4Fe-4S dicluster domain	ferredoxin	4Fe-4S ferredoxin-type, iron-sulpur binding domain	4Fe-4S ferredoxin, iron-sulfur binding domain-containing protein
Csac_0738	832238	832795	558	hydro-lyase, Fe-S type, tartrate/fumarate subfamily subunit beta	hydro-lyase, Fe-S type, tartrate/fumarate subfamily subunit beta	Tartrate dehydratase beta subunit/Fumarate hydratase class I, C-terminal domain	Fumarase C-terminus	Fumarase C-terminus	hydro-lyase, Fe-S type, tartrate/fumarate subfamily subunit beta	hydro-lyase, Fe-S type, tartrate/fumarate subfamily subunit beta
Csac_0739	832755	834140	1386	Orn/Lys/Arg decarboxylase, major region	Orn/Lys/Arg decarboxylase, major region	Arginine/lysine/ornithine decarboxylases	Orn/Lys/Arg decarboxylase, major domain	OKR_DC_1, Orn/Lys/Arg decarboxylase, major domain.	Orn/Lys/Arg decarboxylase, major domain	Orn/Lys/Arg decarboxylase, major region
Csac_0740	834130	834750	621	dTMP kinase	thymidylate kinase	Thymidylate kinase	Thymidylate kinase	thymidylate kinase	Thymidylate kinase	thymidylate kinase
Csac_0743	835612	836574	963	DNA-directed DNA polymerase	DNA-directed DNA polymerase	ATPase involved in DNA replication	DNA polymerase III, delta subunit	DNA polymerase III, gamma/tau subunits	unintegrated	DNA-directed DNA polymerase
Csac_0744	836580	837467	888	PSP1 domain-containing protein	PSP1 domain-containing protein	Uncharacterized ACR, PSP1 homologs	PSP1 C-terminal conserved region	PSP1 C-terminal conserved region	PSP1, C-terminal	PSP1 domain-containing protein (functionally complements a temperature-sensitive mutant defective in cell cycle progression )
Csac_0746	839066	840463	1398	pyruvate carboxyltransferase	pyruvate carboxyltransferase	Isopropylmalate/homocitrate/citramalate synthases	HMGL-like	HMGL-like family	Pyruvate carboxyltransferase	pyruvate carboxyltransferase
Csac_0748	841950	842591	642	ABC transporter	ABC transporter	ABC-type multidrug transport system, ATPase component	ABC transporter	ABC-type multidrug transport system, ATPase component	ABC transporter-like	ABC transporter
Csac_0750	843391	845322	1932	aconitate hydratase	aconitate hydratase	Aconitase A	Aconitase family (aconitate hydratase)	aconitate hydratase	Aconitase A/isopropylmalate dehydratase small subunit	aconitate hydratase
Csac_0751	845409	846416	1008	isocitrate dehydrogenase (NAD(+))	isocitrate dehydrogenase (NAD(+))	Isocitrate/isopropylmalate dehydrogenase	Isocitrate/isopropylmalate dehydrogenase	isocitrate dehydrogenase	Isocitrate/isopropylmalate dehydrogenase	isocitrate dehydrogenase (NAD(+))
Csac_0752	846449	847144	696	GntR family transcriptional regulator	GntR family transcriptional regulator	Transcriptional regulators	Bacterial regulatory proteins, gntR family	GntR, Transcriptional regulators	Transcription regulator HTH, GntR	GntR family transcriptional regulator
Csac_0753	847250	849478	2229	Mur ligase, middle domain-containing protein	Mur ligase, middle domain-containing protein	D-alanine-D-alanine ligase and related ATP-grasp enzymes	ATP-grasp domain	D-alanine-D-alanine ligase and related ATP-grasp enzymes	Mur ligase, central	Mur ligase, middle domain-containing protein
Csac_0756	850883	852628	1746	diguanylate cyclase	diguanylate cyclase	GGDEF domain	GGDEF domain	Diguanylate-cyclase (DGC) or GGDEF domain	GGDEF domain	diguanylate cyclase
Csac_0757	852625	854292	1668	phosphoribulokinase/uridine kinase	phosphoribulokinase/uridine kinase	Uridine kinase	Phosphoribulokinase / Uridine kinase family	Udk, Uridine kinase	Uridine kinase	phosphoribulokinase/uridine kinase
Csac_0759	855448	857109	1662	FAD-dependent pyridine nucleotide-disulfide oxidoreductase	FAD-dependent pyridine nucleotide-disulfide oxidoreductase	Uncharacterized NAD(FAD)-dependent dehydrogenases	Pyridine nucleotide-disulphide oxidoreductase	Pyridine nucleotide-disulphide oxidoreductase	Pyridine nucleotide-disulphide oxidoreductase, NAD-binding domain	FAD-dependent pyridine nucleotide-disulfide oxidoreductase
Csac_0761	858109	859137	1029	3D domain-containing protein	3D domain-containing protein	No significant hits found	3D domain	3D domain	3D	3D domain-containing protein
Csac_0762	859348	860241	894	glycosidase protein	glycosidase protein	Predicted glycosylase	Domain of unknown function (DUF377)	Glycosyl hydrolases family 43	Glycosyl hydrolase family 43, five-bladed beta-propellor domain	Glycosyl hydrolase family 43, five-bladed beta-propellor domain
Csac_0763	860311	861285	975	alcohol dehydrogenase GroES domain-containing protein	alcohol dehydrogenase GroES domain-containing protein	Threonine dehydrogenase and related Zn-dependent dehydrogenases	Alcohol dehydrogenase GroES-like domain	Threonine dehydrogenase and related Zn-dependent dehydrogenases	Alcohol dehydrogenase superfamily, zinc-type	alcohol dehydrogenase GroES domain-containing protein
Csac_0764	861486	862361	876	signal transduction histidine kinase regulating citrate/malate metabolism	signal transduction histidine kinase regulating citrate/malate metabo	Signal transduction histidine kinase regulating citrate/malate metabolism	Histidine kinase	Signal transduction histidine kinase regulating citrate/malate metabolism	Signal transduction histidine kinase-related protein, C-terminal	signal transduction histidine kinase regulating citrate/malate metabo
Csac_0770	866957	867745	789	pantothenate kinase	pantothenate kinase	Putative transcriptional regulators	Type III pantothenate kinase	pantothenate kinase	Type III pantothenate kinase	pantothenate kinase
Csac_0772	868102	869337	1236	aspartate aminotransferase	aspartate aminotransferase	PLP-dependent aminotransferases	Aminotransferase class I and II	aspartate aminotransferase	Aminotransferases, class-I, pyridoxal-phosphate-binding site	Aminotransferases, class-I, pyridoxal-phosphate-binding site
Csac_0773	869778	870464	687	4Fe-4S ferredoxin, iron-sulfur binding domain-containing protein	4Fe-4S ferredoxin, iron-sulfur binding domain-containing protein	Polyferredoxin	4Fe-4S binding domain	NapF, Ferredoxin	4Fe-4S binding domain	4Fe-4S ferredoxin, iron-sulfur binding domain-containing protein
Csac_0774	870691	872778	2088	anaerobic ribonucleoside triphosphate reductase	anaerobic ribonucleoside triphosphate reductase	Oxygen-sensitive ribonucleoside-triphosphate reductase	Anaerobic ribonucleoside-triphosphate reductase	anaerobic ribonucleoside triphosphate reductase	Ribonucleoside-triphosphate reductase, anaerobic	anaerobic ribonucleoside triphosphate reductase
Csac_0776	873747	874976	1230	KWG repeat-containing protein	KWG repeat-containing protein	No significant hits found	KWG Leptospira	No alignments found	KWG Leptospira	KWG repeat-containing protein
Csac_0778	875653	876603	951	ROK family protein	glucokinase, rok family	Transcriptional regulators	ROK family	ROK, ROK family.	ROK	glucokinase, rok family
Csac_0779	876632	877276	645	G-D-S-L lipolytic protein family	G-D-S-L lipolytic protein family	Lysophospholipase L1 and related esterases	GDSL-like Lipase/Acylhydrolase family	SGNH_hydrolase subfamily	SGNH hydrolase-type esterase domain	G-D-S-L lipolytic protein family
Csac_0780	877364	879826	2463	glycogen/starch/alpha-glucan phosphorylase	glycogen/starch/alpha-glucan phosphorylase	Glucan phosphorylase	Carbohydrate phosphorylase	Glycogen_Phosphorylase	Glycogen/starch/alpha-glucan phosphorylase	glycogen/starch/alpha-glucan phosphorylase
Csac_0781	879857	881290	1434	glycogen synthase	glycogen synthase	Glycogen synthase	Glycosyl transferases group 1	Glycogen_synthase	Glycosyl transferase, family 1	glycogen synthase
Csac_0782	881287	882429	1143	glucose-1-phosphate adenylyltransferase subunit GlgD	glucose-1-phosphate adenylyltransferase subunit GlgD	ADP-glucose pyrophosphorylase	Nucleotidyl transferase	glucose-1-phosphate adenylyltransferase	Glucose-1-phosphate adenylyltransferase, GlgD subunit	glucose-1-phosphate adenylyltransferase subunit GlgD
Csac_0783	882449	883627	1179	glucose-1-phosphate adenylyltransferase	glucose-1-phosphate adenylyltransferase	ADP-glucose pyrophosphorylase	Nucleotidyl transferase	glgC, glucose-1-phosphate adenylyltransferase	Glucose-1-phosphate adenylyltransferase	glucose-1-phosphate adenylyltransferase
Csac_0784	883660	885597	1938	1,4-alpha-glucan branching protein	1,4-alpha-glucan branching protein	1,4-alpha-glucan branching enzyme	Alpha amylase, catalytic domain	GlgB, 1,4-alpha-glucan branching enzyme	Glycoside hydrolase, family 13, N-terminal	1,4-alpha-glucan branching protein
Csac_0786	886920	888146	1227	major facilitator superfamily protein	major facilitator superfamily protein	Permeases of the major facilitator superfamily	Transmembrane secretion effector	Major Facilitator Superfamily	Major facilitator superfamily, enterobactin exporter EntS	major facilitator superfamily protein
Csac_0787	888222	888914	693	DNA repair protein RadC	DNA repair protein RadC	DNA repair proteins	RadC-like JAB domain	radC, DNA repair protein RadC	RadC protein	DNA repair protein RadC
Csac_0788	889005	890528	1524	peptidoglycan-binding LysM	peptidoglycan-binding LysM	LysM-repeat proteins and domains	LysM domain	LysM domain	Peptidoglycan-binding Lysin subgroup	peptidoglycan-binding LysM
Csac_0789	890702	891049	348	DNA polymerase, beta domain-containing protein	DNA polymerase, beta domain-containing protein	Predicted nucleotidyltransferases	Nucleotidyltransferase domain	Nucleotidyltransferase domain	Nucleotidyl transferase domain	DNA polymerase, beta domain-containing protein
Csac_0790	891030	891434	405	HEPN domain-containing protein	HEPN domain-containing protein	Uncharacterized ACR	HEPN domain	HEPN domain.	HEPN	HEPN domain-containing protein (transferase activity)
Csac_0791	891431	891901	471	6,7-dimethyl-8-ribityllumazine synthase	6,7-dimethyl-8-ribityllumazine synthase	Riboflavin synthase beta-chain	6,7-dimethyl-8-ribityllumazine synthase	ribH, riboflavin synthase subunit beta	6,7-dimethyl-8-ribityllumazine synthase	6,7-dimethyl-8-ribityllumazine synthase
Csac_0792	891888	893096	1209	GTP cyclohydrolase II	GTP cyclohydrolase II	GTP cyclohydrolase II	GTP cyclohydrolase II	GTP cyclohydrolase II (RibA)	GTP cyclohydrolase II, RibA	GTP cyclohydrolase II
Csac_0793	893102	893680	579	riboflavin synthase subunit alpha	riboflavin synthase subunit alpha	Riboflavin synthase alpha chain	Lumazine binding domain	riboflavin synthase subunit alpha	Riboflavin synthase-like beta-barrel	riboflavin synthase subunit alpha
Csac_0794	893673	894788	1116	riboflavin biosynthesis protein RibD	riboflavin biosynthesis protein RibD	Pyrimidine deaminase	RibD C-terminal domain	Riboflavin_deaminase-reductase	Riboflavin biosynthesis protein RibD	riboflavin biosynthesis protein RibD
Csac_0797	896166	897152	987	alanine racemase	LacI family transcriptional regulator	Transcriptional regulators	LacI family transcriptional regulator	LacI family transcriptional regulator	LacI family transcriptional regulator	alanine racemase
Csac_0798	897188	898696	1509	xylulokinase	xylulokinase	Sugar (pentulose and hexulose) kinases	FGGY family of carbohydrate kinases, N-terminal domain	Sugar (pentulose and hexulose) kinases	Xylulokinase	xylulokinase
Csac_0799	898840	900330	1491	metal dependent phosphohydrolase	metal dependent phosphohydrolase	HD-GYP domain	HD domain	HDc, Metal dependent phosphohydrolases with conserved 'HD' motif.	HD/PDEase domain	metal dependent phosphohydrolase
Csac_0800	900392	900976	585	response regulator receiver and ANTAR domain-containing protein	response regulator receiver and ANTAR domain-containing protein	Response regulator with putative antiterminator output domain	Response regulator receiver domain	ANTAR domain	Signal transduction response regulator, receiver domain	response regulator receiver and ANTAR domain-containing protein
Csac_0801	900989	901672	684	peptidase C26	peptidase C26	Predicted glutamine amidotransferases	Peptidase C26	Peptidase C26	Peptidase C26	peptidase C26
Csac_0802	901677	902459	783	mechanosensitive ion channel MscS	mechanosensitive ion channel MscS	Small-conductance mechanosensitive channel	Mechanosensitive ion channel	Mechanosensitive ion channel	Mechanosensitive ion channel MscS	mechanosensitive ion channel MscS
Csac_0803	902507	904225	1719	prolyl-tRNA synthetase	prolyl-tRNA synthetase	Prolyl-tRNA synthetase	YbaK / prolyl-tRNA synthetases associated domain	prolyl-tRNA synthetase	Prolyl-tRNA synthetase, class IIa	prolyl-tRNA synthetase
Csac_0804	904347	904973	627	cyclase family protein	cyclase family protein	Uncharacterized ACR, predicted metal-dependent hydrolases	Putative cyclase	Cyclase, Putative cyclase	Putative cyclase	cyclase family protein
Csac_0807	907036	907983	948	transposase, IS4 family protein	transposase, IS4 family protein	No significant hits found	Transposase domain (DUF772)	Transposase DDE domain	Transposase, IS4-like	transposase, IS4 family protein
Csac_0808	908413	908907	495	putative CheW protein	CheW protein	Chemotaxis signal transduction protein	CheW-like domain	CheW, Chemotaxis signal transduction protein	CheW-like protein	CheW protein (Involved in the transmission of sensory signals from the chemoreceptors to the flagellar motors. It physically bridges CheA to the MCPs (methyl-accepting chemotaxis proteins) to allow regulated phosphotransfer to CheY and CheB)
Csac_0809	908904	910856	1953	CheA signal transduction histidine kinase	CheA signal transduction histidine kinase	Chemotaxis protein histidine kinase and related kinases	Signal transducing histidine kinase, homodimeric domain	Chemotaxis protein histidine kinase and related kinases	Signal transduction histidine kinase, subgroup, homodimeric	CheA signal transduction histidine kinase
Csac_0810	910889	912556	1668	metal dependent phosphohydrolase	metal dependent phosphohydrolase	HD-GYP domain	HD domain	HDc, Metal dependent phosphohydrolases with conserved 'HD' motif	HD/PDEase domain	metal dependent phosphohydrolase
Csac_0811	913588	915540	1953	methyl-accepting chemotaxis sensory transducer	methyl-accepting chemotaxis sensory transducer	Methyl-accepting chemotaxis protein	Methyl-accepting chemotaxis protein	Methyl-accepting chemotaxis protein (MCP), signaling domain	Methyl-accepting chemotaxis protein (MCP), signaling domain	methyl-accepting chemotaxis sensory transducer
Csac_0812	915594	916133	540	putative CheW protein	CheW protein	Chemotaxis signal transduction protein	CheW-like domain	CheW, a small regulator proteint	CheW-like protein	CheW protein
Csac_0813	916187	917218	1032	response regulator receiver modulated CheB methylesterase	response regulator receiver modulated CheB methylesterase	Chemotaxis response regulator containing a CheY-like receiver domain and a methylesterase domain	CheB methylesterase	Chemotaxis response regulator containing a CheY-like receiver domain and a methylesterase domain	Signal transduction response regulator, chemotaxis, CheB	response regulator receiver modulated CheB methylesterase
Csac_0814	917246	918898	1653	putative CheA signal transduction histidine kinase	chea signal transduction histidine kinase	Chemotaxis protein histidine kinase and related kinases	Histidine kinase	CheA, Chemotaxis protein histidine kinase and related kinases	Signal transduction histidine kinase, subgroup, homodimeric	cheA signal transduction histidine kinase
Csac_0815	918919	920397	1479	PBS lyase HEAT domain-containing protein repeat-containing protein	PBS lyase HEAT domain-containing protein repeat-containing protein	Phycocyanin alpha-subunit phycocyanobilin lyase and related proteins	HEAT repeats	HEAT repeat	PBS lyase HEAT-like repeat	PBS lyase HEAT domain-containing protein repeat-containing protein
Csac_0816	920414	921262	849	protein-glutamate O-methyltransferase	protein-glutamate O-methyltransferase	Methylase of chemotaxis methyl-accepting proteins	CheR methyltransferase, all-alpha domain	CheR, Methylase of chemotaxis methyl-accepting proteins	MCP methyltransferase, CheR-type	protein-glutamate O-methyltransferase
Csac_0817	921289	921660	372	response regulator receiver protein	response regulator receiver protein	CheY-like receiver domain	Response regulator receiver domain	Response regulator receiver domain	Signal transduction response regulator	response regulator receiver protein
Csac_0818	921676	922680	1005	putative CheW protein	chew protein	Chemotaxis signal transduction protein	CheW-like domain	CheW, Chemotaxis signal transduction protein	CheW-like protein	CheW protein
Csac_0819	922681	923673	993	methyl-accepting chemotaxis sensory transducer	methyl-accepting chemotaxis sensory transducer	Methyl-accepting chemotaxis protein	Methyl-accepting chemotaxis protein (MCP) signalling domain	MA, Methyl-accepting chemotaxis-like domains	Methyl-accepting chemotaxis protein (MCP) signalling domain	methyl-accepting chemotaxis sensory transducer
Csac_0820	923700	924158	459	response regulator receiver protein	response regulator receiver protein	CheY-like receiver domain	Response regulator receiver domain	Response regulator containing CheY-like receiver domain and AraC-type DNA-binding domain	Signal transduction response regulator, receiver domain	response regulator receiver protein
Csac_0821	924184	926025	1842	PAS/PAC sensor-containing diguanylate cyclase/phosphodiesterase	PAS/PAC sensor-containing diguanylate cyclase/phosphodiesterase	EAL domain	PAS domain	Predicted signal transduction protein containing a membrane domain, an EAL and a GGDEF domain	PAS domain	PAS/PAC sensor-containing diguanylate cyclase/phosphodiesterase
Csac_0822	926178	926804	627	phosphoribosyltransferase	phosphoribosyltransferase	Predicted phosphoribosyltransferases	Phosphoribosyl transferase domain	Predicted phosphoribosyltransferases	Phosphoribosyltransferase	phosphoribosyltransferase
Csac_0826	929448	930305	858	cation diffusion facilitator family transporter	cation diffusion facilitator family transporter	Predicted Co/Zn/Cd cation transporters	Cation efflux family	Cation efflux family	Cation efflux family	cation diffusion facilitator family transporter
Csac_0827	930456	930944	489	transcription elongation factor GreA	transcription elongation factor GreA	Transcription elongation factor	Transcription elongation factor, GreA/GreB, C-term	transcription elongation factor GreA	Transcription elongation factor, GreA/GreB, C-terminal	transcription elongation factor GreA
Csac_0828	930968	932455	1488	lysyl-tRNA synthetase	lysyl-tRNA synthetase	Lysyl-tRNA synthetase class II	tRNA synthetases class II	lysyl-tRNA synthetase	Lysyl-tRNA synthetase, class II	lysyl-tRNA synthetase
Csac_0830	933632	933871	240	regulatory protein MerR	regulatory protein MerR	Predicted site-specific integrase-resolvase	MerR HTH family regulatory protein	Helix-turn-helix (HTH) MerR-like transcription regulator, N-terminal domain	DNA binding domain, putative	regulatory protein MerR
Csac_0831	934001	935464	1464	transposase	transposase	Predicted transposases BeTs to 3 clades	Putative transposase DNA-binding domain	No alignments found	Transposase IS605, OrfB, C-terminal	transposase
Csac_0833	936765	937724	960	putative CoA-substrate-specific enzyme activase	CoA-substrate-specific enzyme activase	Activator of 2-hydroxyglutaryl-CoA dehydratase	BadF/BadG/BcrA/BcrD ATPase family	Activator of 2-hydroxyglutaryl-CoA dehydratase	CoA enzyme activase	CoA-substrate-specific enzyme activase
Csac_0834	937907	938629	723	peptidase M42 family protein	peptidase M42 family protein	Acetylornithine deacetylase/Succinyl-diaminopimelate desuccinylase and related deacylases	Peptidase family M20/M25/M40	Peptidase_M28, Peptidase family M28	Peptidase M20	peptidase M42 family protein
Csac_0835	938878	939759	882	branched-chain amino acid aminotransferase	branched-chain amino acid aminotransferase	Branched-chain amino acid aminotransferase/4-amino-4-deoxychorismate lyase	Aminotransferase class IV	branched-chain amino acid aminotransferase	Aminotransferase, class IV	Branched-chain amino acid aminotransferase/4-amino-4-deoxychorismate lyase
Csac_0836	939790	941448	1659	dihydroxy-acid dehydratase	dihydroxy-acid dehydratase	Dihydroxyacid dehydratase/phosphogluconate dehydratase	Dehydratase family	dihydroxy-acid dehydratase	Dihydroxy-acid dehydratase	Dihydroxyacid dehydratase/phosphogluconate dehydratase
Csac_0837	941476	943134	1659	acetolactate synthase large subunit, biosynthetic type	acetolactate synthase large subunit, biosynthetic type	Thiamine pyrophosphate-requiring enzymes	Thiamine pyrophosphate enzyme, N-terminal TPP binding domain	acetolactate synthase 3 catalytic subunit	Acetolactate synthase, large subunit, biosynthetic	acetolactate synthase large subunit, biosynthetic type
Csac_0838	943716	944303	588	VanZ family protein	VanZ family protein	No significant hits found	VanZ like family	VanZ, VanZ like family	VanZ like family	VanZ family protein
Csac_0839	944525	945316	792	IstB domain-containing protein ATP-binding protein	IstB domain-containing protein ATP-binding protein	DNA replication protein	IstB-like ATP binding protein	IstB-like ATP binding protein.	IstB-like ATP-binding protein	IstB domain-containing protein ATP-binding protein
Csac_0842	945927	947156	1230	transposase, mutator type	transposase, mutator type	Predicted transposase	Transposase, Mutator family	Transposase, Mutator family.	Transposase, mutator type	transposase, mutator type
Csac_0844	948125	949354	1230	transposase, mutator type	transposase, mutator type	Predicted transposase	Transposase, Mutator family	Transposase, Mutator family.	Transposase, mutator type	transposase, mutator type
Csac_0845	949351	949740	390	transposase IS116/IS110/IS902 family protein	transposase IS116/IS110/IS902 family protein	No significant hits found	Transposase IS116/IS110/IS902 family	Transposase IS116/IS110/IS902 family	Transposase, IS116/IS110/IS902	transposase IS116/IS110/IS902 family protein
Csac_0846	950123	951430	1308	integrase catalytic subunit	integrase catalytic subunit	Transposase and inactivated derivatives	Integrase core domain	Integrase core domain	Integrase, catalytic core	integrase catalytic subunit
Csac_0849	955212	955736	525	transposase, mutator type	transposase, mutator type	Predicted transposase	Transposase, Mutator family	Transposase, Mutator family.	Transposase, mutator type	transposase, mutator type
Csac_0853	958534	959484	951	glycosidase protein	glycosidase protein	Predicted glycosylase	Domain of unknown function (DUF377)	Predicted glycosylase	Glycosidase, PH1107-related	glycosidase protein
Csac_0856	961540	962697	1158	transposase	transposase	No significant hits found	Integrase core domain	Transposase and inactivated derivatives	Integrase, catalytic core	transposase
Csac_0857	963214	964404	1191	S-adenosylmethionine synthetase	S-adenosylmethionine synthetase	S-adenosylmethionine synthetase	S-adenosylmethionine synthetase, N-terminal domain	S-adenosylmethionine synthetase	S-adenosylmethionine synthetase	S-adenosylmethionine synthetase
Csac_0860	965668	968079	2412	single-stranded-DNA-specific exonuclease RecJ	single-stranded-DNA-specific exonuclease RecJ	Single-stranded DNA-specific exonuclease	DHH family	RecJ, Single-stranded DNA-specific exonuclease	Phosphoesterase, RecJ-like	single-stranded-DNA-specific exonuclease RecJ
Csac_0865	973221	974507	1287	class II aldolase/adducin family protein	class II aldolase/adducin family protein	Ribulose-5-phosphate 4-epimerase and related epimerases and aldolases	Class II Aldolase and Adducin N-terminal domain	Class II Aldolase and Adducin N-terminal domain	Class II aldolase/adducin N-terminal	class II aldolase/adducin family protein
Csac_0866	974534	975589	1056	class II aldolase/adducin family protein	class II aldolase/adducin family protein	Uncharacterized ACR	Class II Aldolase and Adducin N-terminal domain	Class II Aldolase and Adducin head (N-terminal) domain	Class II aldolase/adducin N-terminal	class II aldolase/adducin family protein
Csac_0868	976982	977761	780	sorbitol-6-phosphate dehydrogenase	sorbitol-6-phosphate dehydrogenase	Dehydrogenases with different specificities	short chain dehydrogenase	sorbitol-6-phosphate dehydrogenase	Short-chain dehydrogenase/reductase SDR	sorbitol-6-phosphate dehydrogenase
Csac_0869	977967	979232	1266	alcohol dehydrogenase, zinc-binding domain-containing protein	alcohol dehydrogenase, zinc-binding domain-containing protein	Threonine dehydrogenase and related Zn-dependent dehydrogenases	Alcohol dehydrogenase GroES-like domain	Alcohol dehydrogenase, class V	Alcohol dehydrogenase superfamily, zinc-type	alcohol dehydrogenase, zinc-binding domain-containing protein
Csac_0870	979265	979972	708	lipoate-protein ligase B	lipoate-protein ligase B	Lipoate-protein ligase B	Biotin/lipoate A/B protein ligase family	lipB, lipoyltransferase	Biotin/lipoate A/B protein ligase	lipoate-protein ligase B
Csac_0871	979969	980826	858	lipoyl synthase	lipoyl synthase	Lipoate synthase	Radical SAM superfamily	lipoyl synthase	Lipoyl synthase	lipoyl synthase
Csac_0873	982421	983785	1365	dihydrolipoamide dehydrogenase	dihydrolipoamide dehydrogenase	Dihydrolipoamide dehydrogenase/glutathione oxidoreductase and related enzymes	Pyridine nucleotide-disulphide oxidoreductase	dihydrolipoamide dehydrogenase	Dihydrolipoamide dehydrogenase	Dihydrolipoamide dehydrogenase/glutathione oxidoreductase and related enzymes
Csac_0874	983814	986285	2472	transketolase, central region	transketolase, central region	Thiamine pyrophosphate-dependent dehydrogenases, E1 component beta subunit	Dehydrogenase E1 component	Thiamine pyrophosphate (TPP) family	Dehydrogenase, E1 component	transketolase, central region
Csac_0875	986308	987093	786	DeoR family transcriptional regulator	DeoR family transcriptional regulator	Transcriptional regulators of sugar metabolism	DeoR-like helix-turn-helix domain	Bacterial regulatory proteins, deoR family.	DeoR C-terminal sensor domain	DeoR family transcriptional regulator
Csac_0876	987120	988400	1281	L-rhamnose isomerase	L-rhamnose isomerase	No significant hits found	L-rhamnose isomerase (RhaA)	L-rhamnose isomerase	Rhamnose isomerase	L-rhamnose isomerase
Csac_0877	988471	989955	1485	L-fucose isomerase like protein	L-fucose isomerase like protein	No significant hits found	L-fucose isomerase, C-terminal domain	FucI, L-fucose isomerase and related proteins	L-fucose isomerase, N-terminal/central domain	L-fucose isomerase and related proteins
Csac_0878	990223	991539	1317	trigger factor	trigger factor	FKBP-type peptidyl-prolyl cis-trans isomerase (trigger factor)	Bacterial trigger factor protein (TF)	tig, trigger factor	Trigger factor, C-terminal, bacterial	FKBP-type peptidyl-prolyl cis-trans isomerase (trigger factor)
Csac_0879	991582	992169	588	ATP-dependent Clp protease proteolytic subunit	ATP-dependent Clp protease proteolytic subunit	Protease subunit of ATP-dependent Clp proteases	Clp protease	ATP-dependent Clp protease proteolytic subunit	Peptidase S14, ClpP, active site	ATP-dependent Clp protease proteolytic subunit
Csac_0880	992196	993497	1302	ATP-dependent protease ATP-binding subunit ClpX	ATP-dependent protease ATP-binding subunit ClpX	ATP-dependent protease Clp	ClpX C4-type zinc finger	clpX, ATP-dependent protease ATP-binding subunit	Clp protease, ATP-binding subunit ClpX	ATP-dependent protease ATP-binding subunit ClpX
Csac_0881	993710	994714	1005	deoxyguanosinetriphosphate triphosphohydrolase-like protein	deoxyguanosinetriphosphate triphosphohydrolase	dGTP triphosphohydrolase	Phosphohydrolase-associated domain	deoxyguanosinetriphosphate triphosphohydrolase-like protein	Deoxyguanosinetriphosphate triphosphohydrolase	deoxyguanosinetriphosphate triphosphohydrolase
Csac_0882	994720	996570	1851	DNA primase	DNA primase	DNA primase	DNA primase catalytic core, N-terminal domain	DNA primase	DNA primase, DnaG	DNA primase
Csac_0883	996567	997802	1236	RpoD family RNA polymerase sigma-70 subunit	RpoD family RNA polymerase sigma-70 subunit	DNA-directed RNA polymerase sigma subunits	Sigma-70 factor, region 1.1	RNA polymerase sigma factor RpoD	RNA polymerase sigma-70 factor	RpoD family RNA polymerase sigma-70 subunit
Csac_0888	1003277	1005469	2193	regulator of chromosome condensation, RCC1	regulator of chromosome condensation, RCC1	No significant hits found	Regulator of chromosome condensation (RCC1) repeat	Alpha-tubulin suppressor and related RCC1 domain-containing proteins	Regulator of chromosome condensation, RCC1	regulator of chromosome condensation, RCC1
Csac_0893	1009944	1010951	1008	aminodeoxychorismate lyase	aminodeoxychorismate lyase	Predicted periplasmic solute-binding protein	YceG-like family	Aminodeoxychorismate lyase	Uncharacterised protein family UPF0755, YceG-like	aminodeoxychorismate lyase
Csac_0894	1010956	1011594	639	O-methyltransferase, family 3	O-methyltransferase, family 3	SAM-dependent methyltransferases	O-methyltransferase	Predicted O-methyltransferase	O-methyltransferase, family 3	O-methyltransferase, family 3
Csac_0895	1011609	1012835	1227	peptidase U32	peptidase U32	Collagenase and related proteases	Peptidase family U32	Peptidase family U32	Peptidase U32	peptidase U32
Csac_0896	1012925	1013587	663	sporulation sigma factor SigK	sporulation sigma factor SigK	DNA-directed RNA polymerase sigma subunits (sigma70/sigma32)	Sigma-70 region 2	sporulation sigma factor SigK	RNA polymerase sigma-70 factor	sporulation sigma factor SigK
Csac_0898	1014242	1015039	798	dihydropteroate synthase, DHPS	dihydropteroate synthase, DHPS	Methionine synthase I, cobalamin-binding domain	Pterin binding enzyme	Methionine synthase I, cobalamin-binding domain	Dihydropteroate synthase-like	dihydropteroate synthase, DHPS
Csac_0900	1016364	1017683	1320	GTP-binding protein Der	GTP-binding protein Der	Predicted GTPases	50S ribosome-binding GTPase	GTP-binding protein EngA	GTP-binding domain	GTP-binding protein Der
Csac_0902	1018291	1019016	726	type 12 methyltransferase	type 12 methyltransferase	SAM-dependent methyltransferases BeTs to 14 clades	Methyltransferase domain	Methyltransferase domain	unintegrated	type 12 methyltransferase
Csac_0903	1019097	1019297	201	putative cold-shock DNA-binding domain-containing protein	cold-shock DNA-binding domain-containing protein	Cold shock proteins	'Cold-shock' DNA-binding domain	Cold-shock' DNA-binding domain.	Cold-shock protein, DNA-binding	cold-shock DNA-binding domain-containing protein
Csac_0904	1019392	1020249	858	Hsp33 protein	Hsp33 protein	Disulfide bond chaperones of the HSP33 family	Hsp33 protein	Heat shock protein 33 (Hsp33)	Heat shock protein Hsp33	Hsp33 protein
Csac_0905	1021029	1023164	2136	membrane-bound proton-translocating pyrophosphatase	v-type h(+)-translocating pyrophosphatase	No significant hits found	Inorganic H+ pyrophosphatase	membrane-bound proton-translocating pyrophosphatase	Pyrophosphate-energised proton pump	v-type h(+)-translocating pyrophosphatase
Csac_0908	1024580	1024864	285	aspartyl/glutamyl-tRNA amidotransferase subunit C	aspartyl/glutamyl-tRNA amidotransferase subunit C	Asp-tRNAAsn/Glu-tRNAGln amidotransferase C subunit	Glu-tRNAGln amidotransferase C subunit	aspartyl/glutamyl-tRNA amidotransferase subunit C	Glu-tRNAGln amidotransferase, C subunit	aspartyl/glutamyl-tRNA amidotransferase subunit C
Csac_0909	1024895	1026355	1461	aspartyl/glutamyl-tRNA amidotransferase subunit A	aspartyl/glutamyl-tRNA amidotransferase subunit A	Asp-tRNAAsn/Glu-tRNAGln amidotransferase A subunit	Amidase	gatA, aspartyl/glutamyl-tRNA amidotransferase subunit A	Glutamyl-tRNA(Gln) amidotransferase A subunit	aspartyl/glutamyl-tRNA amidotransferase subunit A
Csac_0910	1026396	1027838	1443	aspartyl/glutamyl-tRNA amidotransferase subunit B	aspartyl/glutamyl-tRNA amidotransferase subunit B	Asp-tRNAAsn/Glu-tRNAGln amidotransferase B subunit	GatB/GatE catalytic domain	gatB, aspartyl/glutamyl-tRNA amidotransferase subunit B	Aspartyl/glutamyl-tRNA amidotransferase subunit B-related	aspartyl/glutamyl-tRNA amidotransferase subunit B
Csac_0911	1027874	1028209	336	DNA polymerase, beta domain-containing protein	DNA polymerase, beta domain-containing protein	nucleotidyltransferase	Nucleotidyltransferase domain	Nucleotidyltransferase domain	Nucleotidyltransferase domain	DNA polymerase, beta domain-containing protein
Csac_0912	1028181	1028582	402	nucleotidyltransferase substrate binding protein	nucleotidyltransferase substrate binding protein	No significant hits found	Nucleotidyltransferase substrate binding protein like	Nucleotidyltransferase substrate binding protein like	Nucleotidyltransferase substrate binding protein	nucleotidyltransferase substrate binding protein
Csac_0913	1028677	1029933	1257	peptidase M16 domain-containing protein	peptidase M16 domain-containing protein	Predicted Zn-dependent peptidases	Peptidase M16 inactive domain	Peptidase M16 inactive domain	Peptidase M16, C-terminal	peptidase M16 domain-containing protein
Csac_0914	1029935	1031215	1281	peptidase M16 domain-containing protein	peptidase M16 domain-containing protein	Predicted Zn-dependent peptidases	Peptidase M16 inactive domain	Peptidase M16 inactive domain	Peptidase M16, C-terminal	peptidase M16 domain-containing protein
Csac_0915	1031241	1032044	804	prolipoprotein diacylglyceryl transferase	prolipoprotein diacylglyceryl transferase	Prolipoprotein diacylglyceryltransferase	Prolipoprotein diacylglyceryl transferase	prolipoprotein diacylglyceryl transferase	Prolipoprotein diacylglyceryl transferase	prolipoprotein diacylglyceryl transferase
Csac_0916	1032493	1032924	432	cell division protein MraZ	cell division protein MraZ	Uncharacterized BCR	MraZ protein	cell division protein MraZ	MraZ	cell division protein MraZ
Csac_0917	1032951	1033874	924	16S rRNA m(4)C1402 methyltransferase	S-adenosyl-methyltransferase MraW	Predicted S-adenosylmethionine-dependent methyltransferase involved in cell envelope biogenesis	MraW methylase family	S-adenosyl-methyltransferase MraW	S-adenosyl-L-methionine-dependent methyltransferase, MraW, recognition domain	S-adenosyl-methyltransferase MraW
Csac_0918	1033902	1034396	495	septum formation initiator	septum formation initiator	No significant hits found	Septum formation initiator	No alignments found	Septum formation initiator	septum formation initiator
Csac_0919	1034431	1036590	2160	stage V sporulation protein D	stage V sporulation protein D	Cell division protein FtsI/penicillin-binding protein 2	Penicillin-binding Protein dimerisation domain	mrcB, penicillin-binding protein 1b	Stage V sporulation protein D	stage V sporulation protein D
Csac_0920	1036617	1038083	1467	UDP-N-acetylmuramyl-tripeptide synthetase	UDP-N-acetylmuramyl-tripeptide synthetase	UDP-N-acetylmuramyl tripeptide synthase	Mur ligase family, catalytic domain	murE, UDP-N-acetylmuramoylalanyl-D-glutamate--2, 6-diaminopimelate ligase	Mur ligase, N-terminal	UDP-N-acetylmuramyl-tripeptide synthetase
Csac_0921	1038080	1039432	1353	UDP-N-acetylmuramoylalanyl-D-glutamyl-2, 6-diaminopimelate--D-alanyl-D-alanyl ligase	UDP-N-acetylmuramoylalanyl-D-glutamyl-2, 6-diaminopimelate--D-alanyl-D-alanyl ligase	UDP-N-acetylmuramyl pentapeptide synthase	Mur ligase family, catalytic domain	MurF, UDP-N-acetylmuramyl pentapeptide synthase	UDP-MurNAc-pentapeptide synthetase	UDP-N-acetylmuramoylalanyl-D-glutamyl-2, 6-diaminopimelate--D-alanyl-D-alanyl ligase
Csac_0922	1039437	1040393	957	phospho-N-acetylmuramoyl-pentapeptide- transferase	phospho-N-acetylmuramoyl-pentapeptide-transferase	UDP-N-acetylmuramyl pentapeptide phosphotransferase/UDP-N- acetylglucosamine-1-phosphate transferase	Phospho-N-acetylmuramoyl-pentapeptide-transferase signature 1	phospho-N-acetylmuramoyl-pentapeptide-transferase	Phospho-N-acetylmuramoyl-pentapeptide transferase	phospho-N-acetylmuramoyl-pentapeptide-transferase
Csac_0923	1040411	1041772	1362	UDP-N-acetylmuramoyl-L-alanyl-D-glutamate synthetase	UDP-N-acetylmuramoyl-L-alanyl-D-glutamate synthetase	UDP-N-acetylmuramoylalanine-D-glutamate ligase	Mur ligase family, glutamate ligase domain	UDP-N-acetylmuramoylalanine-D-glutamate ligase	UDP-N-acetylmuramoylalanine-D-glutamate ligase	UDP-N-acetylmuramoyl-L-alanyl-D-glutamate synthetase
Csac_0924	1041799	1042896	1098	cell division protein FtsW	cell division protein FtsW	Bacterial cell division membrane protein	Cell cycle protein	Cell cycle protein	Cell cycle protein	cell division protein FtsW
Csac_0925	1042893	1044005	1113	UDP-N-acetylglucosamine--N-acetylmuramyl- (pentapeptide) pyrophosphoryl-undecaprenol N-acetylglucosamine transferase	UDP-N-acetylglucosamine--N-acetylmuramyl- (pentapeptide) pyrophosphoryl-undecaprenol N-acetylglucosamine transferase	UDP-N-acetylglucosamine:LPS N-acetylglucosamine transferase	Glycosyltransferase family 28 N-terminal domain	UDP-N-acetylglucosamine:LPS N-acetylglucosamine transferase	N-acetylglucosaminyltransferase, MurG	UDP-N-acetylglucosamine--N-acetylmuramyl- (pentapeptide) pyrophosphoryl-undecaprenol N-acetylglucosamine transferase
Csac_0926	1044021	1045334	1314	UDP-N-acetylglucosamine 1-carboxyvinyltransferase	UDP-N-acetylglucosamine 1-carboxyvinyltransferase	UDP-N-acetylglucosamine enolpyruvyl transferase	EPSP synthase (3-phosphoshikimate 1-carboxyvinyltransferase	UDP-N-acetylglucosamine 1-carboxyvinyltransferase	UDP-N-acetylglucosamine 1-carboxyvinyltransferase	UDP-N-acetylglucosamine 1-carboxyvinyltransferase
Csac_0927	1045309	1046112	804	polypeptide-transport-associated domain-containing protein	polypeptide-transport-associated domain-containing protein	Cell division septal protein	POTRA domain, FtsQ-type	POTRA_1, POTRA domain, FtsQ-type	Polypeptide-transport-associated, FtsQ-type	polypeptide-transport-associated domain-containing protein
Csac_0930	1047227	1048309	1083	cell division protein FtsZ	cell division protein FtsZ	Cell division GTPase	Tubulin/FtsZ family, GTPase domain	cell division protein FtsZ	Cell division protein FtsZ	cell division protein FtsZ
Csac_0931	1048488	1049321	834	peptidase U4, sporulation factor SpoIIGA	peptidase U4, sporulation factor SpoIIGA	No significant hits found	Sporulation factor SpoIIGA	Peptidase_U4, Sporulation factor SpoIIGA.	Peptidase U4, sporulation factor SpoIIGA	peptidase U4, sporulation factor SpoIIGA
Csac_0932	1049342	1050082	741	sporulation sigma factor SigE	sporulation sigma factor SigE	DNA-directed RNA polymerase sigma subunits (sigma70/sigma32)	Sigma-70 region 2	sporulation sigma factor SigE	RNA polymerase sigma-70 factor	sporulation sigma factor SigE
Csac_0933	1050170	1050937	768	sporulation sigma factor SigG	sporulation sigma factor SigG	DNA-directed RNA polymerase sigma subunits (sigma70/sigma32)	Sigma-70 region 2	sporulation sigma factor SigG	RNA polymerase sigma-70 factor	sporulation sigma factor SigG
Csac_0934	1051062	1052723	1662	AMP-dependent synthetase and ligase	AMP-dependent synthetase and ligase	Acyl-CoA synthetases (AMP-forming)/AMP-acid ligases II	AMP-binding enzyme	Long-chain acyl-CoA synthetases (AMP-forming)	AMP-dependent synthetase/ligase	Acyl-CoA synthetases (AMP-forming)/AMP-acid ligases II
Csac_0935	1052804	1054105	1302	diaminopimelate decarboxylase	diaminopimelate decarboxylase	Diaminopimelate decarboxylase	Pyridoxal-dependent decarboxylase, pyridoxal binding domain	diaminopimelate decarboxylase	Diaminopimelate decarboxylase, LysA	diaminopimelate decarboxylase
Csac_0936	1054130	1054762	633	peptidase M50	peptidase M50	Zn-dependent proteases	Peptidase family M50	Peptidase family M50.	Peptidase family M50.	peptidase M50
Csac_0937	1054801	1055778	978	tryptophanyl-tRNA synthetase	tryptophanyl-tRNA synthetase	Tryptophanyl-tRNA synthetase	tRNA synthetases class I (W and Y)	tryptophanyl-tRNA synthetase	Aminoacyl-tRNA synthetase, class I, conserved site	tryptophanyl-tRNA synthetase
Csac_0938	1055775	1056476	702	chromosome segregation and condensation protein ScpA	chromosome segregation and condensation protein ScpA	Uncharacterized ACR	ScpA/B protein	ScpA/B protein	Prokaryotic chromosome segregation/condensation protein ScpA	chromosome segregation and condensation protein ScpA
Csac_0939	1056495	1057028	534	putative transcriptional regulator	chromosome segregation and condensation protein, scpb	Predicted transcriptional regulator containing the HTH domain	Putative transcriptional regulators (Ypuh-like)	Predicted transcriptional regulator containing an HTH domain	chromosome segregation and condensation protein, scpb	putative transcriptional regulator
Csac_0941	1057633	1058016	384	Tubulin	sporulation protein ytfj	Uncharacterized conserved protein	sporulation protein ytfj	sporulation protein ytfj	sporulation protein ytfj	Tubulin
Csac_0943	1058863	1059963	1101	transposase	transposase	No significant hits found	Integrase core domain	Transposase and inactivated derivatives	Integrase, catalytic core	transposase
Csac_0944	1060066	1061730	1665	metal dependent phosphohydrolase	metal dependent phosphohydrolase	HD-GYP domain	HD domain	HDc, Metal dependent phosphohydrolases with conserved 'HD' motif.	HD domain	Metal dependent phosphohydrolases with conserved 'HD' motif
Csac_0945	1061717	1062841	1125	putative transcriptional regulator	transcriptional regulator	Predicted transcriptional regulator containing an HTH domain	Divergent AAA domain	Predicted transcriptional regulator containing an HTH domain	ATPase, AAA-4	transcriptional regulator
Csac_0947	1064312	1066231	1920	threonyl-tRNA synthetase	threonyl-tRNA synthetase	Threonyl-tRNA synthetase	Threonyl and Alanyl tRNA synthetase second additional domain	thrS, threonyl-tRNA synthetase	Threonyl-tRNA synthetase, class IIa	threonyl-tRNA synthetase
Csac_0948	1066347	1067564	1218	glutamate-1-semialdehyde 2,1-aminomutase	glutamate-1-semialdehyde 2,1-aminomutase	Glycerol dehydrogenase and related enzymes	Iron-containing alcohol dehydrogenase	GldA, Glycerol dehydrogenase and related enzymes	unintegrated	glutamate-1-semialdehyde 2,1-aminomutase
Csac_0949	1067639	1068676	1038	response regulator receiver modulated CheB methylesterase	response regulator receiver modulated CheB methylesterase	Chemotaxis response regulator containing a CheY-like receiver domain	Response regulator receiver domain	CheB, Chemotaxis response regulator containing a CheY-like receiver domain and a methylesterase domain	Signal transduction response regulator, chemotaxis, protein-glutamate methylesterase	response regulator receiver modulated CheB methylesterase
Csac_0950	1068694	1069866	1173	transposase	transposase	No significant hits found	Integrase core domain	rve, Integrase core domain	Integrase, catalytic core	transposase
Csac_0951	1070225	1073914	3690	DNA-directed RNA polymerase subunit beta	DNA-directed RNA polymerase subunit beta	DNA-directed RNA polymerase beta subunit/140 kD subunit	RNA polymerase beta subunit	rpoB, DNA-directed RNA polymerase subunit beta	DNA-directed RNA polymerase, subunit 2, domain 6	DNA-directed RNA polymerase subunit beta
Csac_0952	1073942	1077433	3492	DNA-directed RNA polymerase subunit beta'	DNA-directed RNA polymerase subunit beta	DNA-directed RNA polymerase beta subunit/140 kD subunit	RNA polymerase beta subunit	rpoB, DNA-directed RNA polymerase subunit beta	DNA-directed RNA polymerase, subunit 2, domain 6	DNA-directed RNA polymerase subunit beta
Csac_0953	1077458	1078609	1152	transposase	transposase	No significant hits found	Integrase core domain	rve, Integrase core domain	Integrase, catalytic core	transposase
Csac_0954	1078871	1079122	252	ribosomal protein L7Ae/L30e/S12e/Gadd45	50S ribosomal protein L7Ae/L30e/S12e/Gadd45	Ribosomal protein HS6-type (S12/L30/L7a)	Ribosomal protein L7Ae/L30e/S12e/Gadd45 family	50S ribosomal protein L7Ae/L30e/S12e/Gadd45	Ribosomal protein L7Ae/L30e/S12e/Gadd45	50S ribosomal protein L7Ae/L30e/S12e/Gadd45
Csac_0955	1079148	1079585	438	30S ribosomal protein S12	30S ribosomal protein S12	Ribosomal protein S12	Ribosomal protein S12	30S ribosomal protein S12	Ribosomal protein S12, bacteria	30S ribosomal protein S12
Csac_0956	1079657	1080130	474	30S ribosomal protein S7	30S ribosomal protein S7	Ribosomal protein S7	Ribosomal protein S7p/S5e	30S ribosomal protein S7	Ribosomal protein S5/S7	30S ribosomal protein S7
Csac_0957	1080163	1082238	2076	elongation factor G	elongation factor G	Translation elongation and release factors (GTPases)	Elongation factor Tu GTP binding domain	elongation factor G	Translation elongation factor EFG/EF2, C-terminal	elongation factor G
Csac_0958	1082330	1083532	1203	elongation factor Tu	elongation factor Tu	GTPases - translation elongation factors	Elongation factor Tu GTP binding domain	elongation factor Tu	Translation elongation factor EFTu/EF1A, C-terminal	elongation factor Tu
Csac_0959	1083676	1085205	1530	small GTP-binding protein	small GTP-binding protein	GTPases	GTP-binding GTPase N-terminal	GTPases	small GTP-binding protein domain	small GTP-binding protein
Csac_0960	1085302	1085724	423	NUDIX hydrolase	NUDIX hydrolase	NTP pyrophosphohydrolases including oxidative damage repair enzymes	NUDIX domain	Nudix_Hydrolase	NUDIX hydrolase domain	NUDIX hydrolase
Csac_0963	1087134	1088621	1488	virulence factor MVIN family protein	polysaccharide biosynthesis protein	Membrane protein involved in the export of O-antigen and teichoic acid	Polysaccharide biosynthesis protein	Membrane protein involved in the export of O-antigen and teichoic acid	Polysaccharide biosynthesis protein	polysaccharide biosynthesis protein and virulence factor MVIN family protein are identical proteins
Csac_0967	1090686	1091435	750	5-carboxymethyl-2-hydroxymuconate Delta-isomerase	5-carboxymethyl-2-hydroxymuconate Delta-isomerase	2-keto-4-pentenoate hydratase/2-oxohepta-3-ene-1,7-dioic acid hydratase	Fumarylacetoacetate (FAA) hydrolase family	Fumarylacetoacetate (FAA) hydrolase family protein	Fumarylacetoacetase, C-terminal	5-carboxymethyl-2-hydroxymuconate Delta-isomerase
Csac_0968	1091704	1092114	411	4Fe-4S ferredoxin, iron-sulfur binding domain-containing protein	4Fe-4S ferredoxin, iron-sulfur binding domain-containing protein	Fe-S-cluster-containing hydrogenase components 1	4Fe-4S dicluster domain	HybA, Fe-S-cluster-containing hydrogenase components 1	4Fe-4S ferredoxin-type, iron-sulpur binding domain	4Fe-4S ferredoxin, iron-sulfur binding domain-containing protein
Csac_0969	1092116	1093876	1761	aldehyde ferredoxin oxidoreductase	aldehyde ferredoxin oxidoreductase	Aldehyde:ferredoxin oxidoreductase	Aldehyde ferredoxin oxidoreductase, N-terminal domain	Aldehyde:ferredoxin oxidoreductase	Aldehyde ferredoxin oxidoreductase, C-terminal	aldehyde ferredoxin oxidoreductase
Csac_0971	1094088	1094768	681	UBA/THIF-type NAD/FAD binding protein	UBA/THIF-type NAD/FAD binding protein	Dinucleotide-utilizing enzymes involved in molybdopterin and thiamine biosynthesis family 2	ThiF family	ThiF, ThiF family	UBA/THIF-type NAD/FAD binding fold	UBA/THIF-type NAD/FAD binding protein
Csac_0972	1094980	1095795	816	tungstate ABC transporter permease-like protein	tungstate ABC transporter permease-like protein	Predicted periplasmic ligand-binding protein	PBP superfamily domain	ABC-type tungstate transport system, permease component	PBP domain	ABC-type tungstate transport system, permease component
Csac_0973	1095815	1096447	633	binding-protein-dependent transport systems inner membrane component	binding-protein-dependent transport systems inner membrane	ABC-type sulfate/molybdate transport systems, permease components	Binding-protein-dependent transport system inner membrane component	ABC-type molybdate transport system, permease component	Binding-protein-dependent transport systems inner membrane component	binding-protein-dependent transport systems inner membrane
Csac_0974	1096440	1097015	576	ABC transporter	ABC transporter	ABC-type spermidine/putrescine transport systems, ATPase components	ABC transporter	ABC transporter.	ABC transporter-like	ABC transporter
Csac_0975	1097022	1098236	1215	molybdenum cofactor synthesis domain-containing protein	molybdenum cofactor synthesis domain-containing protein	Molybdopterin biosynthesis enzyme	MoeA N-terminal region (domain I and II)	MoeA, Molybdopterin biosynthesis enzyme	Molybdopterin binding	molybdenum cofactor synthesis domain-containing protein
Csac_0976	1098233	1099396	1164	molybdenum cofactor synthesis domain-containing protein	molybdenum cofactor synthesis domain-containing protein	Molybdopterin biosynthesis enzyme	Probable molybdopterin binding domain	MoeA, Molybdopterin biosynthesis enzyme	Molybdopterin binding	molybdenum cofactor synthesis domain-containing protein
Csac_0977	1099413	1100339	927	radical SAM domain-containing protein	radical SAM domain-containing protein	Molybdenum cofactor biosynthesis enzyme	Molybdenum Cofactor Synthesis C	moaA, molybdenum cofactor biosynthesis protein A	Molybdenum cofactor synthesis C-terminal	radical SAM domain-containing protein
Csac_0978	1100345	1101268	924	molybdenum cofactor biosynthesis protein MoaC/MOSC-domain-containing protein	molybdenum cofactor biosynthesis protein MoaC/MOSC-domain-c	Molybdenum cofactor biosynthesis enzyme	MoaC family	moaC, molybdenum cofactor biosynthesis protein C	Molybdopterin cofactor biosynthesis C (MoaC) domain	molybdenum cofactor biosynthesis protein MoaC/MOSC-domain-c
Csac_0979	1101270	1101764	495	molybdenum cofactor synthesis domain-containing protein	molybdenum cofactor synthesis domain-containing protein	Molybdopterin biosynthesis enzymes	Probable molybdopterin binding domain	MogA_MoaB family	Molybdopterin binding	molybdenum cofactor synthesis domain-containing protein
Csac_0980	1101880	1102263	384	GCN5-like N-acetyltransferase	GCN5-like N-acetyltransferase	Acetyltransferases	Acetyltransferase (GNAT) domain	N-acetylglutamate synthase and related acetyltransferases	GNAT domain	N-Acyltransferase superfamily
Csac_0981	1102289	1103071	783	protein-glutamate O-methyltransferase	protein-glutamate O-methyltransferase	Methylase of chemotaxis methyl-accepting proteins	CheR methyltransferase, all-alpha domain	CheR, Methylase of chemotaxis methyl-accepting proteins	MCP methyltransferase, CheR-type	protein-glutamate O-methyltransferase
Csac_0983	1103574	1104554	981	glycosyl transferase family protein	glycosyl transferase family protein	UDP-N-acetylmuramyl pentapeptide phosphotransferase/UDP-N- acetylglucosamine-1-phosphate transferase	Glycosyl transferase family 4	Glycosyltransferase	Glycosyl transferase, family 4	glycosyl transferase family protein
Csac_0985	1105656	1106432	777	ribonuclease PH	ribonuclease PH	RNase PH	3' exoribonuclease family, domain 1	rph, ribonuclease PH	Ribonuclease phosphorolytic, bacterial-type	ribonuclease PH
Csac_0986	1106401	1107015	615	RdgB/HAM1 family non-canonical purine NTP pyrophosphatase	RdgB/HAM1 family non-canonical purine NTP pyrophosphatase	Xanthosine triphosphate pyrophosphatase	Ham1 family	HAM1, NTPase/HAM1	Ham1-like protein	RdgB/HAM1 family non-canonical purine NTP pyrophosphatase
Csac_0987	1106993	1107469	477	phosphodiesterase	phosphodiesterase	Predicted phosphoesterase	Calcineurin-like phosphoesterase superfamily domain	Predicted phosphoesterase	Phosphodiesterase MJ0936	phosphodiesterase
Csac_0988	1107474	1108022	549	GCN5-like N-acetyltransferase	GCN5-like N-acetyltransferase	Acetyltransferases, including N-acetylases of ribosomal proteins	Acetyltransferase (GNAT) domain	Acetyltransferase (GNAT) family	GNAT domain	Acetyltransferases, including N-acetylases of ribosomal proteins
Csac_0989	1108077	1109498	1422	carbohydrate kinase FGGY	carbohydrate kinase FGGY	Sugar (pentulose and hexulose) kinases	FGGY family of carbohydrate kinases, N-terminal domain	FGGY family of carbohydrate kinases, N-terminal domain	Carbohydrate kinase, FGGY, N-terminal	carbohydrate kinase FGGY
Csac_0990	1109507	1110268	762	DeoR family transcriptional regulator	DeoR family transcriptional regulator	Transcriptional regulators of sugar metabolism	DeoR-like helix-turn-helix domain	Bacterial regulatory proteins, deoR family.	DeoR C-terminal sensor domain	DeoR family transcriptional regulator
Csac_0991	1110334	1111563	1230	aspartate kinase	aspartate kinase	Aspartokinases	Amino acid kinase family	aspartate kinase	Aspartate kinase domain	aspartate kinase
Csac_0992	1111657	1112583	927	homoserine kinase	homoserine kinase	Homoserine kinase	GHMP kinases C terminal	homoserine kinase	Homoserine kinase	homoserine kinase
Csac_0993	1112623	1113879	1257	homoserine dehydrogenase	homoserine dehydrogenase	Homoserine dehydrogenase	Homoserine dehydrogenase, NAD binding domain	homoserine dehydrogenase	Homoserine dehydrogenase, catalytic	homoserine dehydrogenase
Csac_0996	1114699	1116291	1593	GerA spore germination protein	GerA spore germination protein	No significant hits found	Bacillus/Clostridium GerA spore germination protein	GerA, Bacillus/Clostridium GerA spore germination protein	Bacillus/Clostridium GerA spore germination protein	Bacillus/Clostridium GerA spore germination protein
Csac_0997	1116288	1117388	1101	spore germination protein	spore germination protein	Amino acid transporters	Spore germination protein	Spore germination protein	Spore germination GerAB	spore germination protein
Csac_0998	1117385	1118680	1296	spore germination B3 GerAC family protein	spore germination B3 GerAC family protein	No significant hits found	Spore germination B3/ GerAC like, C-terminal	Spore germination B3/ GerAC like, C-terminal	Spore germination GerAC	spore germination B3 GerAC family protein
Csac_1000	1119598	1120125	528	adenine phosphoribosyltransferase	adenine phosphoribosyltransferase	Adenine/guanine phosphoribosyltransferases	Phosphoribosyl transferase domain	Phosphoribosyl transferase domain	Phosphoribosyltransferase	Adenine/guanine phosphoribosyltransferases
Csac_1001	1120185	1122353	2169	(p)ppGpp synthetase I SpoT/RelA	(p)ppGpp synthetase I SpoT/RelA	Guanosine polyphosphate pyrophosphohydrolases/synthetases	HD domain	Guanosine polyphosphate pyrophosphohydrolases/synthetases Transcription].	RelA/SpoT family	Guanosine polyphosphate pyrophosphohydrolases/synthetases
Csac_1002	1122360	1122809	450	D-tyrosyl-tRNA(Tyr) deacylase	D-tyrosyl-tRNA(Tyr) deacylase	D-Tyr-tRNAtyr deacylase	D-Tyr-tRNA(Tyr) deacylase	D-tyrosyl-tRNA deacylase	D-tyrosyl-tRNA(Tyr) deacylase	D-tyrosyl-tRNA(Tyr) deacylase
Csac_1003	1122857	1123456	600	beta-lactamase domain-containing protein	beta-lactamase domain-containing protein	Zn-dependent hydrolases, including glyoxylases	Metallo-beta-lactamase superfamily	Predicted exonuclease of the beta-lactamase fold involved in RNA processing	Beta-lactamase-like	beta-lactamase domain-containing protein
Csac_1004	1123511	1124971	1461	coproporphyrinogen III oxidase	coproporphyrinogen III oxidase	Coproporphyrinogen III oxidase	Radical SAM superfamily	coproporphyrinogen III oxidase	Coproporphyrinogen III oxidase	coproporphyrinogen III oxidase
Csac_1005	1124989	1125891	903	radical SAM domain-containing protein	radical SAM domain-containing protein	Uncharacterized Fe-S protein PflX	Radical SAM superfamily	Radical SAM superfamily	Radical SAM	radical SAM domain-containing protein
Csac_1006	1125920	1127110	1191	UDP-N-acetylglucosamine 2-epimerase	UDP-N-acetylglucosamine 2-epimerase	UDP-N-acetylglucosamine 2-epimerase	UDP-N-acetylglucosamine 2-epimerase	UDP-N-acetylglucosamine 2-epimerase	UDP-N-acetylglucosamine 2-epimerase	UDP-N-acetylglucosamine 2-epimerase
Csac_1007	1127162	1130977	3816	fibronectin, type III domain-containing protein	fibronectin, type III domain-containing protein	No significant hits found	Fibronectin type III domain	Receptor mediating netrin-dependent axon guidance	Fibronectin, type III	fibronectin, type III domain-containing protein
Csac_1008	1130995	1134618	3624	fibronectin, type III domain-containing protein	fibronectin, type III domain-containing protein	No significant hits found	Fibronectin type III domain	Fibronectin type 3 domain	Fibronectin, type III	fibronectin, type III domain-containing protein
Csac_1009	1134635	1135462	828	S-layer domain-containing protein	S-layer domain-containing protein	No significant hits found	S-layer homology domain	S-layer homology domain	S-layer homology domain	S-layer domain-containing protein
Csac_1010	1135561	1136364	804	family 3 extracellular solute-binding protein	family 3 extracellular solute-binding protein	ABC-type amino acid transport system, periplasmic component	Bacterial extracellular solute-binding proteins, family 3	Bacterial extracellular solute-binding proteins, family 3.	Extracellular solute-binding protein, family 3	family 3 extracellular solute-binding protein
Csac_1011	1136381	1137043	663	polar amino acid ABC transporter permease	polar amino acid ABC transporter permease	ABC-type amino acid transport system, permease component	Binding-protein-dependent transport system inner membrane component	ABC-type amino acid transport system, permease component	Amino acid ABC transporter, permease protein, 3-TM domain, His/Glu/Gln/Arg/opine family	polar amino acid ABC transporter permease
Csac_1012	1137030	1137812	783	ABC transporter	ABC transporter	ABC-type polar amino acid transport system, ATPase component	ABC transporter	ABC-type polar amino acid transport system, ATPase component	ABC transporter-like	ABC transporter
Csac_1014	1138846	1141311	2466	beta-lactamase domain-containing protein	beta-lactamase domain-containing protein	Predicted metal-dependent Rnase	Metallo-beta-lactamase superfamily	Predicted exonuclease of the beta-lactamase fold involved in RNA processing	Beta-lactamase-like	beta-lactamase domain-containing protein
Csac_1018	1145558	1147588	2031	beta-galactosidase	beta-galactosidase	Beta-galactosidase	Beta-galactosidase	Beta-galactosidase	Beta-galactosidase C-terminal	beta-galactosidase
Csac_1019	1147746	1148993	1248	radical SAM domain-containing protein	radical SAM domain-containing protein	DNA uptake protein and related DNA-binding proteins	4Fe-4S single cluster domain	Radical SAM superfamily	Radical SAM, alpha/beta horseshoe	radical SAM domain-containing protein
Csac_1022	1151095	1152477	1383	FAD dependent oxidoreductase	FAD dependent oxidoreductase	Uncharacterized FAD-dependent dehydrogenases	Thi4 family	Uncharacterized FAD-dependent dehydrogenases	unintegrated	FAD dependent oxidoreductase
Csac_1023	1152572	1153411	840	PHP C-terminal domain-containing protein	PHP C-terminal domain-containing protein	Predicted metal-dependent phosphoesterases (PHP family)	PHP domain	Predicted metal-dependent phosphoesterases (PHP family)	PHP, C-terminal	PHP C-terminal domain-containing protein
Csac_1024	1153408	1155663	2256	DNA internalization-related competence protein ComEC/Rec2	DNA internalization-related competence protein ComEC/Rec2	Predicted hydrolases of metallo-beta-lactamase fold	Metallo-beta-lactamase superfamily	Predicted hydrolase (metallo-beta-lactamase superfamily)	Beta-lactamase-like	DNA internalization-related competence protein ComEC/Rec2
Csac_1025	1155673	1156677	1005	DNA polymerase III subunit delta	DNA polymerase III subunit delta	DNA polymerase III delta subunit	DNA polymerase III, delta subunit	DNA polymerase III subunit delta	DNA polymerase III, delta subunit	DNA polymerase III subunit delta
Csac_1026	1156739	1157038	300	30S ribosomal protein S20	30S ribosomal protein S20	Ribosomal protein S20	Ribosomal protein S20	30S ribosomal protein S20	Ribosomal protein S20	30S ribosomal protein S20
Csac_1027	1157188	1158132	945	L-lactate dehydrogenase	L-lactate dehydrogenase	Malate/lactate dehydrogenases	lactate/malate dehydrogenase, NAD binding domain	ldh, L-lactate dehydrogenase	Lactate/malate dehydrogenase, N-terminal	L-lactate dehydrogenase
Csac_1028	1158545	1159465	921	Nickel-transporting ATPase	binding-protein-dependent transport systems inner membrane component	ABC-type dipeptide/oligopeptide/nickel transport systems, permease components	binding-protein-dependent transport systems inner membrane component	ABC-type dipeptide/oligopeptide/nickel transport systems, permease components	binding-protein-dependent transport systems inner membrane component	binding-protein-dependent transport systems inner membrane component
Csac_1029	1159488	1160465	978	binding-protein-dependent transport systems inner membrane component	binding-protein-dependent transport systems inner membrane component	ABC-type dipeptide/oligopeptide/nickel transport systems, permease components	Binding-protein-dependent transport system inner membrane component	Binding-protein-dependent transport system inner membrane component	Binding-protein-dependent transport systems inner membrane component	binding-protein-dependent transport systems inner membrane component
Csac_1030	1160503	1161519	1017	peptide ABC transporter ATPase	oligopeptide/dipeptide ABC transporter ATPase subunit	ABC-type dipeptide/oligopeptide/nickel transport system, ATPase component	Oligopeptide/dipeptide transporter, C-terminal region	oppD, oligopeptide transporter ATP-binding component	Oligopeptide/dipeptide ABC transporter, C-terminal	oligopeptide/dipeptide ABC transporter ATPase subunit
Csac_1031	1161576	1162541	966	peptide ABC transporter ATPase	oligopeptide/dipeptide ABC transporter ATPase subunit	ABC-type dipeptide/oligopeptide/nickel transport system, ATPase component	Oligopeptide/dipeptide transporter, C-terminal region	ABC-type oligopeptide transport system, ATPase component	ABC transporter-like	oligopeptide/dipeptide ABC transporter ATPase subunit
Csac_1032	1162598	1164202	1605	family 5 extracellular solute-binding protein	family 5 extracellular solute-binding protein	ABC-type dipeptide/oligopeptide/nickel transport systems, periplasmic components	Bacterial extracellular solute-binding proteins, family 5 Middle	Bacterial extracellular solute-binding proteins, family 5 Middle.	Bacterial extracellular solute-binding protein, family 5	family 5 extracellular solute-binding protein
Csac_1034	1164895	1166022	1128	amidohydrolase	amidohydrolase	Metal-dependent amidase/aminoacylase/carboxypeptidase	Peptidase family M20/M25/M40	Metal-dependent amidase/aminoacylase/carboxypeptidase	Amidohydrolase	amidohydrolase
Csac_1035	1166026	1167417	1392	GntR family transcriptional regulator	GntR family transcriptional regulator	Transcriptional regulators containing a DNA-binding HTH domain and an aminotransferase domain	Aminotransferase class I and II	Transcriptional regulators containing a DNA-binding HTH domain and an aminotransferase domain (MocR family)	Aminotransferase, class I/classII	GntR family transcriptional regulator
Csac_1036	1167509	1168399	891	pyridoxal biosynthesis lyase PdxS	pyridoxal biosynthesis lyase PdxS	Pyridoxine biosynthesis enzyme	SOR/SNZ family	pyridoxine biosynthesis protein	Ribulose-phosphate binding barrel	pyridoxal biosynthesis lyase PdxS
Csac_1037	1168403	1168969	567	SNO glutamine amidotransferase	SNO glutamine amidotransferase	Predicted glutamine amidotransferase involved in pyridoxine biosynthesis	SNO glutamine amidotransferase family	glutamine amidotransferase subunit PdxT	Glutamine amidotransferase subunit PdxT	SNO glutamine amidotransferase
Csac_1038	1169223	1169594	372	holo-ACP synthase	holo-ACP synthase	Phosphopantetheinyl transferase (holo-ACP synthase)	4'-phosphopantetheinyl transferase superfamily	phosphopantetheinyl transferase	Holo-[acyl carrier protein] synthase	holo-ACP synthase
Csac_1039	1169602	1171137	1536	carbohydrate kinase	carbohydrate kinase	Predicted sugar kinase	YjeF-related protein N-terminus	Carbohydrate kinase	Carbohydrate kinase, predicted, conserved site	carbohydrate kinase
Csac_1041	1171672	1172835	1164	alanine racemase	alanine racemase	Alanine racemase	Alanine racemase, N-terminal domain	Alanine racemase	Alanine racemase	alanine racemase
Csac_1043	1173229	1173666	438	transcriptional modulator of MazE/toxin, MazF	transcriptional modulator of MazE/toxin, MazF	Growth inhibitor	PemK-like protein	PemK-like protein	PemK-like protein	transcriptional modulator of MazE/toxin, MazF
Csac_1045	1174292	1174939	648	cytochrome c biogenesis transmembrane protein	cytochrome c biogenesis transmembrane protein	Cytochrome c biogenesis protein	Cytochrome C biogenesis protein transmembrane region	Cytochrome C biogenesis protein transmembrane region	Cytochrome c assembly protein, transmembrane domain	cytochrome c biogenesis transmembrane protein
Csac_1046	1174970	1175482	513	alkyl hydroperoxide reductase/ thiol specific antioxidant/ Mal allergen	alkyl hydroperoxide reductase/ thiol specific antioxidant/ Mal allergen	Thiol-disulfide isomerase and thioredoxins	Redoxin	TlpA-like family	Thioredoxin-like fold	alkyl hydroperoxide reductase/ thiol specific antioxidant/ Mal allergen
Csac_1047	1175489	1175809	321	glycine cleavage H-protein	glycine cleavage H-protein	Glycine cleavage system H protein (lipoate-binding)	Glycine cleavage H-protein	Glycine cleavage system H protein (lipoate-binding)	Glycine cleavage H-protein	glycine cleavage H-protein
Csac_1048	1175857	1176801	945	periplasmic binding protein	periplasmic binding protein	ABC-type cobalamin/Fe3+-siderophores transport systems, periplasmic components	Periplasmic binding protein	ABC-type Fe3+-hydroxamate transport system, periplasmic component	ABC transporter periplasmic binding domain	periplasmic binding protein
Csac_1049	1176832	1177842	1011	transport system permease	transport system permease	ABC-type cobalamin/Fe3+-siderophores transport systems	FecCD transport family	FecCD transport family	FecCD transport family	transport system permease
Csac_1050	1177847	1179073	1227	ABC transporter	ABC transporter	ABC-type cobalamin/Fe3+-siderophores transport systems, ATPase components	ABC transporter	corrinoid ABC transporter ATPase	ABC transporter-like	ABC-type cobalamin/Fe3+-siderophores transport systems, ATPase components
Csac_1052	1179978	1180934	957	NLP/P60 protein	NLP/P60 protein	Cell wall-associated hydrolases	NlpC/P60 family	NlpC/P60 family	NLPC/P60 domain	NLP/P60 protein(hydrolase activity)
Csac_1054	1182099	1182608	510	HAD superfamily phosphatase	HAD superfamily phosphatase	Predicted hydrolase of the HAD superfamily	Mitochondrial PGP phosphatase	Predicted hydrolase of the HAD superfamily	HAD-superfamily phosphatase, subfamily IIIA	HAD superfamily phosphatase
Csac_1055	1182605	1183444	840	shikimate 5-dehydrogenase	shikimate 5-dehydrogenase	Shikimate 5-dehydrogenase	Shikimate dehydrogenase substrate binding domain	shikimate 5-dehydrogenase	Shikimate dehydrogenase	shikimate 5-dehydrogenase
Csac_1056	1183780	1184247	468	GtrA family protein	GtrA family protein	Uncharacterized membrane protein	GtrA-like protein	GtrA-like protein	GtrA-like protein	GtrA family protein
Csac_1057	1184234	1185187	954	ribonuclease III	glycosyl transferase family 2	Glycosyltransferases involved in cell wall biogenesis	glycosyl transferase family 2	glycosyl transferase family 2	glycosyl transferase family 2	ribonuclease III
Csac_1059	1186204	1189404	3201	response regulator receiver protein	response regulator receiver protein	CheY-like receiver domain	Response regulator receiver domain	Response regulator receiver domain	Signal transduction response regulator, receiver domain	response regulator receiver protein
Csac_1060	1189432	1191144	1713	type II secretion system protein E	type II secretion system protein E	Predicted ATPases involved in pili biogenesis	Type II secretion system (T2SS), protein E, N-terminal domain	ATPase PulE/Tfp pilus assembly pathway, ATPase PilB	Type II secretion system protein E	type II secretion system protein E
Csac_1061	1191198	1192253	1056	twitching motility protein	twitching motility protein	Predicted ATPases involved in pili biogenesis, PilT homologs	Type II/IV secretion system protein	Type II/IV secretion system protein	Type II secretion system protein E	twitching motility protein
Csac_1062	1192324	1193535	1212	type II secretion system protein	type II secretion system protein	General secretory pathway protein F	Type II secretion system (T2SS), protein F	Type II secretory pathway, component PulF	Type II secretion system conserved site	type II secretion system protein
Csac_1065	1194515	1195291	777	peptidase A24A domain-containing protein	peptidase A24A domain-containing protein	Signal peptidase, cleaves prepilin-like proteins	Bacterial Peptidase A24 N-terminal domain	Bacterial Peptidase A24 N-terminal domain	Peptidase A24A, N-terminal	peptidase A24A domain-containing protein
Csac_1069	1196759	1197721	963	Tfp pilus assembly protein ATPase PilM-like protein	Tfp pilus assembly protein ATPase PilM-like protein	Predicted ATPases of the HSP70 class involved in cell division	Competence protein A	Tfp pilus assembly protein, ATPase PilM	Type IV pilus assembly protein PilM	Tfp pilus assembly protein, ATPase PilM
Csac_1070	1197762	1198295	534	fimbrial assembly family protein	fimbrial assembly family protein	No significant hits found	Fimbrial assembly protein (PilN)	No alignments found	Fimbrial assembly PilN	fimbrial assembly family protein
Csac_1075	1204206	1205402	1197	transposase	transposase	No significant hits found	Integrase core domain	Transposase and inactivated derivatives [DNA replication, recombination, and repair].	Integrase, catalytic core	transposase
Csac_1076	1206369	1211624	5256	glycoside hydrolase family protein	glycoside hydrolase family protein	No significant hits found	Glycosyl hydrolase family 48	Glycosyl hydrolase family 48	Glycoside hydrolase, 48F	glycoside hydrolase family protein
Csac_1077	1211780	1215691	3912	glycoside hydrolase family protein	glycoside hydrolase family protein	Endoglucanase	Cellulase (glycosyl hydrolase family 5)	Cellulase (glycosyl hydrolase family 5).	Bacterial type 3a cellulose-binding domain	glycoside hydrolase family protein
Csac_1078	1216344	1219463	3120	cellulose 1,4-beta-cellobiosidase	cellulose 1,4-beta-cellobiosidase	Beta-1,4-xylanase	Cellulose binding domain	Cellulase (glycosyl hydrolase family 5)	Bacterial type 3a cellulose-binding domain	cellulose 1,4-beta-cellobiosidase
Csac_1079	1219708	1223091	3384	cellulase	cellulase	No significant hits found	Cellulose binding domain	Cellulose binding domain	Bacterial type 3a cellulose-binding domain	cellulase
Csac_1080	1223072	1223803	732	glycoside hydrolase, family 5	glycoside hydrolase, family 5	Endoglucanase	Cellulase (glycosyl hydrolase family 5)	Cellulase (glycosyl hydrolase family 5)	Glycoside hydrolase, family 5	glycoside hydrolase, family 5
Csac_1081	1224059	1225756	1698	glycosyl transferase family protein	glycosyl transferase family protein	Dolichyl-phosphate-mannose--protein O-mannosyl transferase PMT1	Dolichyl-phosphate-mannose-protein mannosyltransferase	Dolichyl-phosphate-mannose--protein O-mannosyl transferase	unintegrated	glycosyl transferase family protein
Csac_1083	1227295	1228821	1527	KWG repeat-containing protein	KWG repeat-containing protein	No significant hits found	KWG Leptospira	No alignments found	KWG Leptospira	KWG repeat-containing protein
Csac_1084	1228887	1229909	1023	PpiC-type peptidyl-prolyl cis-trans isomerase	PpiC-type peptidyl-prolyl cis-trans isomerase	Parvulin-like peptidyl-prolyl isomerase	PPIC-type PPIASE domain	prsA, peptidylprolyl isomerase	Peptidyl-prolyl cis-trans isomerase, PpiC-type	PpiC-type peptidyl-prolyl cis-trans isomerase
Csac_1085	1230183	1232978	2796	type 3a, cellulose-binding domain-containing protein	type 3a, cellulose-binding domain-containing protein	Endoglucanase	cellulose-binding domain	cellulose-binding domain	Bacterial type 3a, cellulose-binding domain	type 3a, cellulose-binding domain-containing protein
Csac_1086	1232931	1234160	1230	transposase, mutator type	transposase, mutator type	Predicted transposase	Transposase, Mutator family	Transposase, Mutator family.	Transposase, mutator type	transposase, mutator type
Csac_1088	1234617	1235099	483	methylated-DNA--protein-cysteine methyltransferase	methylated-DNA--protein-cysteine methyltransferase	methylated-DNA--protein-cysteine methyltransferase	6-O-methylguanine DNA methyltransferase, DNA binding domain	methylated-DNA--protein-cysteine methyltransferase	Methylated-DNA-[protein]-cysteine S-methyltransferase, active site	methylated-DNA--protein-cysteine methyltransferase
Csac_1089	1235130	1236491	1362	beta-glucosidase	beta-glucosidase	Beta-glucosidase/6-phospho-beta-glucosidase/beta-galactosidase	Glycosyl hydrolase family 1	Beta-glucosidase/6-phospho-beta-glucosidase/beta- galactosidase	Glycoside hydrolase, family 1, beta-glucosidase	beta-glucosidase
Csac_1090	1236736	1239108	2373	glycosyl transferase family protein	glycosyl transferase family protein	Cellobiose phosphorylase	Glycosyltransferase family 36	Glycosyltransferase 36 associated family.	Glycosyltransferase 36	glycosyl transferase family protein
Csac_1091	1239133	1241568	2436	glycosyl transferase family protein	glycosyl transferase family protein	Cellobiose phosphorylase	Glycosyltransferase family 36	Glycosyltransferase 36 associated family.	Glycosyltransferase 36 associated	glycosyl transferase family protein
Csac_1092	1241808	1243052	1245	group 1 glycosyl transferase	group 1 glycosyl transferase	Predicted glycosyltransferases	Glycosyl transferases group 1	GT1 family of glycosyltransferases	Glycosyl transferase, family 1	group 1 glycosyl transferase
Csac_1093	1243049	1244395	1347	sugar transferase	sugar transferase	Sugar transferases involved in lipopolysaccharide synthesis	Bacterial sugar transferase	Bacterial sugar transferase	Bacterial sugar transferase	sugar transferase
Csac_1095	1245184	1245660	477	SsrA-binding protein	SsrA-binding protein	tmRNA-binding protein	SmpB protein	smpB, SsrA-binding protein	SsrA-binding protein	SsrA-binding protein
Csac_1096	1246049	1247191	1143	aldo/keto reductase	aldo/keto reductase	Predicted oxidoreductases of the aldo/keto reductase family	Aldo/keto reductase family	Predicted oxidoreductases of the aldo/keto reductase family	Aldo/keto reductase	aldo/keto reductase
Csac_1098	1247754	1248167	414	Cupin 2 barrel domain-containing protein	Cupin 2 barrel domain-containing protein	Uncharacterized ACR, double-stranded beta-helix domain	Cupin domain	Cupin_2, Cupin domain	Cupin 2, conserved barrel	Cupin 2 barrel domain-containing protein
Csac_1100	1248976	1250151	1176	major facilitator superfamily protein	major facilitator superfamily protein	Permeases of the major facilitator superfamily	Major Facilitator Superfamily	Major Facilitator Superfamily	Major facilitator superfamily	major facilitator superfamily protein
Csac_1101	1250256	1251260	1005	AraC family transcriptional regulator	AraC family transcriptional regulator	AraC-type DNA-binding domain-containing proteins	AraC-like ligand binding domain	AraC-type DNA-binding domain-containing proteins	Transcription regulator HTH, AraC, arabinose-binding/dimerisation	AraC family transcriptional regulator
Csac_1102	1251455	1253707	2253	glycoside hydrolase family protein	glycoside hydrolase family protein	Beta-glucosidase-related glycosidases	Glycosyl hydrolase family 3 N terminal domain	Glycosyl hydrolase family 3 N terminal domain.	Glycoside hydrolase, family 3, N-terminal	glycoside hydrolase family protein
Csac_1103	1253854	1255668	1815	histidine kinase internal subunit	histidine kinase internal subunit	Predicted signal transduction protein with a C-terminal ATPase domain	Histidine kinase	His_kinase, Histidine kinase	HAMP linker domain	histidine kinase internal subunit
Csac_1104	1255669	1257642	1974	response regulator receiver protein	response regulator receiver protein	Sugar permeases	Response regulator receiver domain	Response regulator receiver domain	Signal transduction response regulator, receiver domain	response regulator receiver protein
Csac_1106	1259163	1260272	1110	transposase	transposase	No significant hits found	Integrase core domain	rve, Integrase core domain	Integrase, catalytic core	transposase
Csac_1108	1261793	1262563	771	DeoR family transcriptional regulator	DeoR family transcriptional regulator	Transcriptional regulators of sugar metabolism	DeoR-like helix-turn-helix domain	HTH_DeoR, DeoR-like helix-turn-helix domain	HTH DeoR N-terminal domain	DeoR family transcriptional regulator
Csac_1110	1263635	1264735	1101	transposase	transposase	No significant hits found	Integrase core domain	Transposase and inactivated derivatives	Integrase, catalytic core	transposase
Csac_1112	1266180	1267127	948	transposase, IS4 family protein	transposase, IS4 family protein	No significant hits found	Transposase DDE domain	Transposase DDE domain	Transposase, IS4-like	transposase, IS4 family protein
Csac_1115	1269043	1270065	1023	aldo/keto reductase	aldo/keto reductase	Predicted oxidoreductases of the aldo/keto reductase family	Aldo/keto reductase family	Aldo-keto reductases (AKRs)	Aldo/keto reductase	aldo/keto reductase
Csac_1116	1270070	1271830	1761	ABC transporter	ABC transporter	ABC-type multidrug/protein/lipid transport system, ATPase component	ABC transporter transmembrane region	ABC-type multidrug transport system, ATPase and permease components	ABC transporter, transmembrane domain	ABC transporter
Csac_1117	1271854	1272606	753	CRISPR-associated protein Cas6	CRISPR-associated protein Cas6	Uncharacterized ACR	CRISPR associated protein Cas6	Uncharacterized protein predicted to be involved in DNA repair (RAMP superfamily)	CRISPR-associated protein, Cas6	CRISPR-associated protein Cas6
Csac_1118	1272814	1275003	2190	glycoside hydrolase family protein	glycoside hydrolase family protein	Alpha-galactosidase	Melibiase	Alpha-glucosidases, family 31 of glycosyl hydrolases	Glycoside hydrolase, clan GH-D	glycoside hydrolase family protein
Csac_1119	1275052	1275870	819	GCN5-like N-acetyltransferase	GCN5-like N-acetyltransferase	Predicted acetyltransferase	Acetyltransferase (GNAT) domain	Acetyltransferase (GNAT) family	GNAT domain	Acetyltransferase (GNAT) domain
Csac_1123	1277939	1279150	1212	small GTP-binding protein	small GTP-binding protein	Predicted GTPases	50S ribosome-binding GTPase	Predicted GTPases	Small GTP-binding protein domain	small GTP-binding protein
Csac_1124	1279179	1280564	1386	aspartate ammonia-lyase	aspartate ammonia-lyase	Aspartate ammonia-lyase	Lyase	aspA, aspartate ammonia-lyase	L-Aspartase-like	aspartate ammonia-lyase
Csac_1125	1281111	1282085	975	radical SAM domain-containing protein	radical SAM domain-containing protein	Predicted Fe-S oxidoreductases	Radical SAM superfamily	Radical SAM superfamily	Radical SAM	radical SAM domain-containing protein
Csac_1126	1282107	1282916	810	radical SAM domain-containing protein	radical SAM domain-containing protein	DNA repair photolyase	Radical SAM superfamily	Radical SAM superfamily	Elongator protein 3/MiaB/NifB	radical SAM domain-containing protein
Csac_1128	1283989	1284975	987	ABC transporter	ABC transporter	ABC-type multidrug transport system, ATPase component	ABC transporter	NatA, ABC-type Na+ transport system, ATPase component	ABC transporter-like	ABC transporter
Csac_1133	1288811	1290097	1287	transposase IS116/IS110/IS902 family protein	transposase IS116/IS110/IS902 family protein	Transposase	Transposase IS116/IS110/IS902 family	Transposase IS116/IS110/IS902 family	Transposase, IS116/IS110/IS902	transposase IS116/IS110/IS902 family protein
Csac_1137	1292298	1292792	495	rubrerythrin	rubrerythrin	Uncharacterized ACR	Ferritin-like domain	Ferritin_like_AB, Ferritin-like domain found in Archaea and Bacteria	Ferritin/ribonucleotide reductase-like	rubrerythrin
Csac_1138	1292969	1293469	501	GCN5-like N-acetyltransferase	GCN5-like N-acetyltransferase	Histone acetyltransferase HPA2 and related acetyltransferases	Acetyltransferase (GNAT) family	Acetyltransf_1, Acetyltransferase (GNAT) family	GNAT domain	GCN5-like N-acetyltransferase
Csac_1139	1294158	1294973	816	amidohydrolase 2	amidohydrolase 2	Predicted metal-dependent hydrolase of the TIM-barrel fold	Amidohydrolase	Amidohydro_2, Amidohydrolase	Amidohydrolase 2	amidohydrolase 2
Csac_1140	1295031	1295819	789	beta-lactamase domain-containing protein	beta-lactamase domain-containing protein	Metal-dependent hydrolases of the beta-lactamase superfamily II	Metallo-beta-lactamase superfamily	Predicted exonuclease of the beta-lactamase fold involved in RNA processing	Beta-lactamase-like	beta-lactamase domain-containing protein
Csac_1141	1295846	1296652	807	short-chain dehydrogenase/reductase SDR	short-chain dehydrogenase/reductase SDR	Dehydrogenases with different specificities	short chain dehydrogenase	Short-chain dehydrogenases of various substrate specificities	Short-chain dehydrogenase/reductase SDR	short-chain dehydrogenase/reductase SDR
Csac_1142	1296810	1298420	1611	acetolactate synthase large subunit, biosynthetic type	acetolactate synthase large subunit, biosynthetic type	Thiamine pyrophosphate-requiring enzymes	Thiamine pyrophosphate enzyme, N-terminal TPP binding domain	acetolactate synthase 3 catalytic subunit	Acetolactate synthase, large subunit, biosynthetic	acetolactate synthase large subunit, biosynthetic type
Csac_1143	1298471	1298983	513	acetolactate synthase small subunit	acetolactate synthase small subunit	acetolactate synthase small subunit	acetolactate synthase small subunit	acetolactate synthase small subunit	acetolactate synthase small subunit	acetolactate synthase small subunit
Csac_1144	1298986	1299987	1002	ketol-acid reductoisomerase	ketol-acid reductoisomerase	Ketol-acid reductoisomerase	Acetohydroxy acid isomeroreductase, catalytic domain	ketol-acid reductoisomerase	Acetohydroxy acid isomeroreductase C-terminal	ketol-acid reductoisomerase
Csac_1145	1300004	1301527	1524	2-isopropylmalate synthase	2-isopropylmalate synthase	Isopropylmalate/homocitrate/citramalate synthases	LeuA allosteric (dimerisation) domain	2-isopropylmalate synthase	2-isopropylmalate synthase, bacterial-type	2-isopropylmalate synthase/homocitrate synthase family protein
Csac_1146	1301864	1303444	1581	putative alpha-isopropylmalate/homocitrate synthase family transferase	2-isopropylmalate synthase/homocitrate synthase family protein	Isopropylmalate/homocitrate/citramalate synthases	LeuA allosteric (dimerisation) domain	LeuA, Isopropylmalate/homocitrate/citramalate synthases	2-isopropylmalate synthase/homocitrate synthase family protein	2-isopropylmalate synthase/homocitrate synthase family protein
Csac_1150	1305295	1305906	612	allergen V5/Tpx-1 family protein	allergen V5/Tpx-1 family protein	Uncharacterized protein with SCP/PR1 domains	LysM domain	LysM domain	Peptidoglycan-binding Lysin subgroup	allergen V5/Tpx-1 family protein
Csac_1152	1307128	1307538	411	CopY family transcriptional repressor	CopY family transcriptional repressor	No significant hits found	Penicillinase repressor	Penicillinase repressor	Penicillinase repressor	CopY family transcriptional repressor
Csac_1154	1308824	1309966	1143	xylose isomerase domain-containing protein	xylose isomerase domain-containing protein	Xylose isomerase	Xylose isomerase-like TIM barrel	xylose isomerase	Xylose isomerase	xylose isomerase domain-containing protein
Csac_1155	1310017	1310814	798	Esterase/lipase-like protein	Esterase/lipase-like protein	Esterase/lipase	alpha/beta hydrolase fold	Aes, Esterase/lipase	Alpha/beta hydrolase fold-3	Esterase/lipase
Csac_1157	1311368	1312597	1230	transposase, mutator type	transposase, mutator type	Predicted transposase	Transposase, Mutator family	Transposase, Mutator family.	Transposase, mutator type	transposase, mutator type
Csac_1159	1313547	1314479	933	UDP-N-acetylenolpyruvoylglucosamine reductase	UDP-N-acetylenolpyruvoylglucosamine reductase	UDP-N-acetylmuramate dehydrogenase	UDP-N-acetylenolpyruvoylglucosamine reductase, C-terminal domain	UDP-N-acetylenolpyruvoylglucosamine reductase	UDP-N-acetylenolpyruvoylglucosamine reductase	UDP-N-acetylenolpyruvoylglucosamine reductase
Csac_1160	1314492	1315373	882	glmZ(sRNA)-inactivating NTPase	glmZ(sRNA)-inactivating NTPase	Predicted P-loop-containing kinase	P-loop ATPase protein family	Predicted P-loop-containing kinase	P-loop ATPase protein family	glmZ(sRNA)-inactivating NTPase
Csac_1163	1317690	1317983	294	phosphotransferase system, phosphocarrier protein HPr	phosphotransferase system, phosphocarrier protein HPr	Phosphotransferase system, HPr-related proteins	PTS HPr component phosphorylation site	Phosphotransferase system, HPr-related proteins	Phosphotransferase system, phosphocarrier HPr protein-like	phosphotransferase system, phosphocarrier protein HPr
Csac_1164	1318066	1319301	1236	homocysteine S-methyltransferase	homocysteine S-methyltransferase	Methionine synthase I (cobalamin-dependent), methyltransferase domain	Homocysteine S-methyltransferase	bifunctional homocysteine S-methyltransferase/5,10-methylenetetrahydrofolate reductase protein	Homocysteine S-methyltransferase	homocysteine S-methyltransferase
Csac_1165	1319326	1321140	1815	bifunctional homocysteine S-methyltransferase/5,10-methylenetetrahydrofolate reductase protein	bifunctional homocysteine S-methyltransferase/5,10-methylenetetrahydrofolate reductase protein	5,10-methylenetetrahydrofolate reductase	Homocysteine S-methyltransferase	bifunctional homocysteine S-methyltransferase/5,10-methylenetetrahydrofolate reductase protein	Homocysteine S-methyltransferase	bifunctional homocysteine S-methyltransferase/5,10-methylenetetrahydrofolate reductase protein
Csac_1168	1324651	1327563	2913	UvrD/REP helicase	UvrD/REP helicase	Superfamily I DNA and RNA helicases	UvrD/REP helicase N-terminal domain	UvrD, Superfamily I DNA and RNA helicases	DNA helicase, UvrD/REP type	UvrD/REP helicase
Csac_1169	1327686	1328381	696	anaerobic ribonucleoside-triphosphate reductase activating protein	anaerobic ribonucleoside-triphosphate reductase activating protein	Pyruvate-formate lyase-activating enzyme	Radical SAM superfamily	Radical SAM superfamily	Radical SAM	anaerobic ribonucleoside-triphosphate reductase activating protein
Csac_1170	1328424	1329686	1263	major facilitator superfamily protein	major facilitator superfamily protein	Permeases of the major facilitator superfamily	Major Facilitator Superfamily	The Major Facilitator Superfamily (MFS)	Major facilitator superfamily	major facilitator superfamily protein
Csac_1171	1329793	1330776	984	alanine racemase	LacI family transcriptional regulator	Transcriptional regulators	LacI family transcriptional regulator	LacI family transcriptional regulator	LacI family transcriptional regulator	alanine racemase
Csac_1172	1330871	1331914	1044	oxidoreductase domain-containing protein	oxidoreductase domain-containing protein	Predicted dehydrogenases and related proteins	Oxidoreductase family, NAD-binding Rossmann fold	Oxidoreductase family, NAD-binding Rossmann fold	Oxidoreductase, N-terminal	oxidoreductase domain-containing protein
Csac_1173	1331960	1332898	939	xylose isomerase domain-containing protein	xylose isomerase domain-containing protein	Sugar phosphate isomerases/epimerases	Xylose isomerase-like TIM barrel	Sugar phosphate isomerases/epimerases	Xylose isomerase, TIM barrel domain	xylose isomerase domain-containing protein
Csac_1174	1333058	1338562	5505	YD repeat protein	YD repeat protein	Rhs family protein	RHS Repeat	RhsA, Rhs family protein [Cell envelope biogenesis, outer membrane].	YD repeat	YD repeat protein (These repeats appear in general to be involved in binding carbohydrate)
Csac_1175	1338515	1339744	1230	transposase, mutator type	transposase, mutator type	Predicted transposase	Transposase, Mutator family	Transposase, Mutator family.	Transposase, mutator type	transposase, mutator type
Csac_1178	1342137	1343423	1287	transposase IS116/IS110/IS902 family protein	transposase IS116/IS110/IS902 family protein	Transposase	Transposase IS116/IS110/IS902 family	Transposase IS116/IS110/IS902 family	Transposase, IS111A/IS1328/IS1533, N-terminal	transposase IS116/IS110/IS902 family protein
Csac_1179	1343489	1344718	1230	transposase, mutator type	transposase, mutator type	Predicted transposase	Transposase, Mutator family	Transposase, Mutator family.	Transposase, mutator type	transposase, mutator type
Csac_1182	1346993	1347841	849	radical SAM domain-containing protein	radical SAM domain-containing protein	Pyruvate-formate lyase-activating enzyme	Radical SAM superfamily	Radical SAM superfamilyisomerisation, sulphur insertion, ring formation,	Radical SAM	radical SAM domain-containing protein
Csac_1184	1348725	1349951	1227	YbbR family protein	YbbR family protein	No significant hits found	YbbR-like protein	Uncharacterized protein conserved in bacteria	YbbR-like	YbbR family protein
Csac_1185	1350015	1351796	1782	excinuclease ABC subunit C	excinuclease ABC subunit C	Nuclease subunit of the excinuclease complex	UvrB/uvrC motif	uvrC, excinuclease ABC subunit C	UvrABC system subunit C, N-terminal	excinuclease ABC subunit C
Csac_1186	1351849	1352781	933	HPr kinase	HPr kinase	Serine kinase of the HPr protein, regulates carbohydrate metabolism	HPr Serine kinase N terminus	HPr kinase/phosphorylase	Signal transduction serine kinase/phosphorylase, HPr(Ser) kinase	Serine kinase of the HPr protein, regulates carbohydrate metabolism
Csac_1187	1352978	1354042	1065	bifunctional phosphoglucose/phosphomannose isomerase	bifunctional phosphoglucose/phosphomannose isomerase	Glucose-6-phosphate isomerase	Bacterial phospho-glucose isomerase C-terminal region	bifunctional phosphoglucose/phosphomannose isomerase	Bifunctional glucose-6-phosphate/mannose-6-phosphate isomerase	bifunctional phosphoglucose/phosphomannose isomerase
Csac_1188	1354085	1354804	720	putative hydrolase	PHP domain-containing protein	Histidinol phosphatase and related hydrolases of the PHP family	PHP domain	Histidinol phosphatase and related hydrolases of the PHP family	Polymerase/histidinol phosphatase, N-terminal	Histidinol phosphatase and related hydrolases of the PHP family
Csac_1189	1354832	1355803	972	fructose-1,6-bisphosphate aldolase, class II	fructose-1,6-bisphosphate aldolase, class II	Fructose/tagatose bisphosphate aldolase	Fructose-bisphosphate aldolase class-II	Fructose-bisphosphate aldolase class-II.	Fructose-1,6-bisphosphate aldolase, class 2	fructose-1,6-bisphosphate aldolase, class II
Csac_1191	1356241	1357602	1362	radical SAM domain-containing protein	radical SAM domain-containing protein	Arylsulfatase regulator (Fe-S oxidoreductase)	Radical SAM superfamily	Radical SAM superfamily	Radical SAM	radical SAM domain-containing protein
Csac_1192	1357603	1358115	513	carbonic anhydrase/acetyltransferase isoleucine patch superfamily-like protein	carbonic anhydrase/acetyltransferase isoleucine patch superfamily	Carbonic anhydrases/acetyltransferases, isoleucine patch superfamily	Bacterial transferase hexapeptide (six repeats)	Carbonic anhydrases/acetyltransferases, isoleucine patch superfamily	Bacterial transferase hexapeptide repeat	carbonic anhydrase/acetyltransferase isoleucine patch superfamily
Csac_1193	1358237	1359484	1248	preprotein translocase subunit SecD	preprotein translocase subunit SecD	Preprotein translocase subunit SecD	Protein export membrane protein	preprotein translocase subunit SecD	Protein translocase subunit SecD/SecF, bacterial	preprotein translocase subunit SecD
Csac_1194	1359484	1360413	930	protein-export membrane protein SecF	protein-export membrane protein SecF	Preprotein translocase subunit SecF	Protein export membrane protein	Protein export membrane protein	Protein translocase subunit SecF, bacterial	protein-export membrane protein SecF
Csac_1195	1360528	1362195	1668	beta-lactamase domain-containing protein	beta-lactamase domain-containing protein	Predicted hydrolase of the metallo-beta-lactamase superfamily	Metallo-beta-lactamase superfamily	Predicted hydrolase of the metallo-beta-lactamase superfamily	Beta-lactamase-like	beta-lactamase domain-containing protein
Csac_1196	1362257	1362487	231	PRC-barrel domain-containing protein	PRC-barrel domain-containing protein	Uncharacterized ACR	PRC-barrel domain	PRC, PRC-barrel domain	PRC-barrel	PRC-barrel domain-containing protein
Csac_1197	1362544	1363260	717	nitrilase/cyanide hydratase and apolipoprotein N-acyltransferase	nitrilase/cyanide hydratase and apolipoprotein N-acyltransferase	Predicted amidohydrolase	Carbon-nitrogen hydrolase	Carbon-nitrogen hydrolase	Carbon-nitrogen hydrolase	nitrilase/cyanide hydratase and apolipoprotein N-acyltransferase
Csac_1198	1363479	1364738	1260	UDP-N-acetylglucosamine 1-carboxyvinyltransferase	UDP-N-acetylglucosamine 1-carboxyvinyltransferase	UDP-N-acetylglucosamine enolpyruvyl transferase	EPSP synthase	UDP-N-acetylglucosamine 1-carboxyvinyltransferase	UDP-N-acetylglucosamine 1-carboxyvinyltransferase	UDP-N-acetylglucosamine 1-carboxyvinyltransferase
Csac_1199	1364760	1365557	798	beta-lactamase domain-containing protein	beta-lactamase domain-containing protein	Metal-dependent hydrolases of the beta-lactamase superfamily I	Metallo-beta-lactamase superfamily	Metal-dependent hydrolases of the beta-lactamase superfamily I	Beta-lactamase-like	beta-lactamase domain-containing protein
Csac_1200	1365594	1366046	453	RpiB/LacA/LacB family sugar-phosphate isomerase	RpiB/LacA/LacB family sugar-phosphate isomerase	Ribose 5-phosphate isomerase RpiB	Ribose/Galactose Isomerase	Ribose/Galactose Isomerase	Sugar-phosphate isomerase, RpiB/LacA/LacB family	RpiB/LacA/LacB family sugar-phosphate isomerase
Csac_1201	1366089	1366730	642	uracil phosphoribosyltransferase	uracil phosphoribosyltransferase	Uracil phosphoribosyltransferase	Phosphoribosyl transferase domain	upp, uracil phosphoribosyltransferase	Uracil phosphoribosyl transferase	uracil phosphoribosyltransferase
Csac_1202	1366755	1367210	456	zinc-binding CMP/dCMP deaminase protein	zinc-binding CMP/dCMP deaminase protein	Deoxycytidylate deaminase	Cytidine and deoxycytidylate deaminase zinc-binding region	Deoxycytidylate deaminase	Cytidine deaminase-like	zinc-binding CMP/dCMP deaminase protein
Csac_1203	1367217	1368608	1392	bifunctional N-acetylglucosamine-1-phosphate uridyltransferase/glucosamine-1-phosphate acetyltransferase	bifunctional N-acetylglucosamine-1-phosphate uridyltransferase/glucosamine-1-phosphate acetyltransferase	N-acetylglucosamine-1-phosphate uridyltransferase	MobA-like NTP transferase domain	N-acetylglucosamine-1-phosphate uridyltransferase	Bifunctional UDP-N-acetylglucosamine pyrophosphorylase/glucosamine-1-phosphate N-acetyltransferase	bifunctional N-acetylglucosamine-1-phosphate uridyltransferase/glucosamine-1-phosphate acetyltransferase
Csac_1204	1368726	1369703	978	ribose-phosphate pyrophosphokinase	ribose-phosphate pyrophosphokinase	Phosphoribosylpyrophosphate synthetase	Phosphoribosyl transferase domain	ribose-phosphate pyrophosphokinase	Ribose-phosphate diphosphokinase	ribose-phosphate pyrophosphokinase
Csac_1205	1369808	1370377	570	peptidyl-tRNA hydrolase	peptidyl-tRNA hydrolase	Peptidyl-tRNA hydrolase	Peptidyl-tRNA hydrolase	peptidyl-tRNA hydrolase	Peptidyl-tRNA hydrolase	peptidyl-tRNA hydrolase
Csac_1206	1370380	1373811	3432	transcription-repair coupling factor	transcription-repair coupling factor	Transcription-repair coupling factor - superfamily II helicase	CarD-like/TRCF domain	Transcription-repair coupling factor (superfamily II helicase)	Transcription-repair-coupling factor domain	transcription-repair coupling factor
Csac_1207	1373896	1374903	1008	PpiC-type peptidyl-prolyl cis-trans isomerase	PpiC-type peptidyl-prolyl cis-trans isomerase	Parvulin-like peptidyl-prolyl isomerase	SurA N-terminal domain	prsA, peptidylprolyl isomerase	Peptidyl-prolyl cis-trans isomerase, PpiC-type	PpiC-type peptidyl-prolyl cis-trans isomerase
Csac_1208	1374942	1376309	1368	tRNA(Ile)-lysidine synthetase	tRNA(Ile)-lysidine synthetase	Predicted ATPase of the PP-loop superfamily	PP-loop family	tilS, tRNA(Ile)-lysidine synthetase	tRNA(Ile)-lysidine/2-thiocytidine synthase	tRNA(Ile)-lysidine synthetase
Csac_1209	1376309	1376848	540	hypoxanthine phosphoribosyltransferase	hypoxanthine phosphoribosyltransferase	Hypoxanthine-guanine phosphoribosyltransferase	Phosphoribosyl transferase domain	Hypoxanthine-guanine phosphoribosyltransferase	Hypoxanthine phosphoribosyl transferase	hypoxanthine phosphoribosyltransferase
Csac_1210	1376899	1378746	1848	ATP-dependent metalloprotease FtsH	ATP-dependent metalloprotease FtsH	ATP-dependent Zn proteases	ATPase family associated with various cellular activities (AAA)	HflB, ATP-dependent Zn proteases	ATPase, AAA-type, conserved site	ATP-dependent metalloprotease FtsH
Csac_1211	1378938	1380275	1338	glutamine synthetase, type I	glutamine synthetase, type I	Glutamine synthase	Glutamine synthetase, beta-Grasp domain	GlnA, Glutamine synthetase	Glutamine synthetase type I	glutamine synthetase, type I
Csac_1213	1380852	1381622	771	MazG family protein	MazG family protein	Predicted pyrophosphatase	MazG nucleotide pyrophosphohydrolase domain	mazG, nucleoside triphosphate pyrophosphohydrolase	NTP pyrophosphohydrolase MazG, bacterial	MazG family protein
Csac_1214	1381711	1381986	276	histone family protein DNA-binding protein	histone family protein DNA-binding protein	Bacterial nucleoid DNA-binding protein	Bacterial DNA-binding protein	bacterial (prokaryotic) histone like domain	Histone-like bacterial DNA-binding protein	histone family protein DNA-binding protein
Csac_1215	1382099	1382341	243	RNA-binding S4 domain-containing protein	RNA-binding S4 domain-containing protein	Ribosome-associated heat shock protein implicated in the recycling of the 50S subunit (S4 paralog)	S4 domain	Ribosome-associated heat shock protein implicated in the recycling of the 50S subunit (S4 paralog)	RNA-binding S4 domain	RNA-binding S4 domain-containing protein
Csac_1216	1382417	1382698	282	YabP family protein	YabP family protein	Predicted ATPases of the HSP70 class involved in cell division	YabP family	YabP, YabP family. This family of proteins is involved in spore coat assembly during the process of sporulation.	Sporulation protein YabP	YabP family protein
Csac_1218	1383083	1383382	300	septum formation initiator	septum formation initiator	No significant hits found	Septum formation initiator	DivIC, Septum formation initiator	Septum formation initiator	septum formation initiator
Csac_1219	1383396	1383764	369	RNA binding S1 domain-containing protein	RNA binding S1 domain-containing protein	Predicted RNA binding protein (contains ribosomal protein S1 domain)	S1 RNA binding domain	Predicted RNA binding protein (contains ribosomal protein S1 domain)	Ribosomal protein S1, RNA-binding domain	RNA binding S1 domain-containing protein
Csac_1220	1383846	1384505	660	redox-sensing transcriptional repressor Rex	redox-sensing transcriptional repressor Rex	AT-rich DNA-binding protein	CoA binding domain	redox-sensing transcriptional repressor Rex	Rex DNA-binding, C-terminal	redox-sensing transcriptional repressor Rex
Csac_1221	1384527	1386008	1482	threonine synthase	threonine synthase	Threonine synthase	Pyridoxal-phosphate dependent enzyme	threonine synthase	Threonine synthase	threonine synthase
Csac_1222	1386599	1387849	1251	MgtE intracellular region	MgtE intracellular region	Mg/Co/Ni transporter MgtE (contains CBS domain)	MgtE intracellular N domain	MgtE, Mg/Co/Ni transporter MgtE (contains CBS domain)	Magnesium transporter, MgtE intracellular domain	Mg/Co/Ni transporter MgtE (contains CBS domain)
Csac_1223	1387884	1389137	1254	natural resistance-associated macrophage protein	natural resistance-associated macrophage protein	Mn2+ and Fe2+ transporters of the NRAMP family	Natural resistance-associated macrophage protein	Nramp, Natural resistance-associated macrophage protein	Natural resistance-associated macrophage protein	natural resistance-associated macrophage protein
Csac_1224	1389537	1391201	1665	formate--tetrahydrofolate ligase	formate--tetrahydrofolate ligase	Formyltetrahydrofolate synthetase	Formate--tetrahydrofolate ligase	FTHFS, Formate-tetrahydrofolate ligase	Formate-tetrahydrofolate ligase, FTHFS	formate--tetrahydrofolate ligase
Csac_1225	1391262	1392512	1251	glycine C-acetyltransferase	glycine C-acetyltransferase	7-keto-8-aminopelargonate synthetase and related enzymes	Aminotransferase class I and II	7-keto-8-aminopelargonate synthetase and related enzymes	Aminotransferase class I and II	glycine C-acetyltransferase
Csac_1226	1392614	1393831	1218	alcohol dehydrogenase GroES domain-containing protein	alcohol dehydrogenase GroES domain-containing protein	Threonine dehydrogenase and related Zn-dependent dehydrogenases	Alcohol dehydrogenase GroES-like domain	Threonine dehydrogenase and related Zn-dependent dehydrogenases	Alcohol dehydrogenase superfamily, zinc-type	alcohol dehydrogenase GroES domain-containing protein
Csac_1228	1395032	1396045	1014	alanine racemase	LacI family transcriptional regulator	Transcriptional regulators	LacI family transcriptional regulator	LacI family transcriptional regulator	LacI family transcriptional regulator	alanine racemase
Csac_1229	1396071	1396829	759	hydrolase of the alpha/beta superfamily-like protein	hydrolase of the alpha/beta superfamily-like protein	Hydrolases of the alpha/beta superfamily	Alpha/beta hydrolase family	Hydrolases of the alpha/beta superfamily	unintegrated	Hydrolases of the alpha/beta superfamily
Csac_1230	1397278	1397463	186	50S ribosomal protein L28	50S ribosomal protein L28	50S ribosomal protein L28	50S ribosomal protein L28	50S ribosomal protein L28	ribosomal protein L28	50S ribosomal protein L28
Csac_1232	1398694	1399911	1218	tRNA pseudouridine synthase D	tRNA pseudouridine synthase D	Uncharacterized ACR	tRNA pseudouridine synthase D (TruD)	Pseudouridine synthase, a subgroup of the TruD family	Pseudouridine synthase, TruD	tRNA pseudouridine synthase D
Csac_1236	1403353	1403790	438	DNA polymerase, beta domain-containing protein	DNA polymerase, beta domain-containing protein	Predicted nucleotidyltransferases	Nucleotidyltransferase domain	NTP_transf_2, Nucleotidyltransferase domain	Nucleotidyl transferase domain	DNA polymerase, beta domain-containing protein
Csac_1237	1404077	1405294	1218	transposase, IS605 OrfB	transposase, IS605 OrfB	Predicted transposases	Putative transposase DNA-binding domain	Transposase_35, Putative transposase DNA-binding domain	Transposase IS605, OrfB, C-terminal	transposase, IS605 OrfB
Csac_1239	1406025	1407554	1530	Mg chelatase subunit ChlI	Mg chelatase subunit ChlI	Predicted ATPase with chaperone activity	Subunit ChlI of Mg-chelatase	Predicted ATPase with chaperone activity	Magnesium chelatase, subunit ChlI	Mg chelatase subunit ChlI
Csac_1240	1407547	1408359	813	ABC transporter	ABC transporter	ABC-type Mn2+/Zn2+ transport systems, permease components	ABC 3 transport family	ABC-3, ABC 3 transport family.	ABC-3	ABC-type Mn2+/Zn2+ transport systems, permease components
Csac_1241	1408393	1409154	762	ABC transporter	ABC transporter	ABC-type Mn/Zn transport systems, ATPase component	ABC transporter	ABC-type Mn/Zn transport systems, ATPase component	ABC transporter-like	ABC-type Mn/Zn transport systems, ATPase component
Csac_1242	1409182	1410042	861	periplasmic solute binding protein	periplasmic solute binding protein	ABC-type Mn/Zn transport system, periplasmic Mn/Zn-binding (lipo)protein	Periplasmic solute binding protein family	SBP_bac_9, Periplasmic solute binding protein family	ABC transporter, metal-binding lipoprotein	periplasmic solute binding protein
Csac_1243	1410039	1410464	426	Fur family ferric uptake regulator	Fur family ferric uptake regulator	Fe2+/Zn2+ uptake regulation proteins	Ferric uptake regulator family	Fur, Fe2+/Zn2+ uptake regulation proteins	Ferric-uptake regulator	Fur family ferric uptake regulator
Csac_1244	1410643	1410960	318	regulatory protein ArsR	regulatory protein ArsR	Predicted transcriptional regulators	Bacterial regulatory protein, arsR family	HTH_5, Bacterial regulatory protein, arsR family	HTH ArsR-type DNA-binding domain	regulatory protein ArsR
Csac_1245	1411121	1412518	1398	radical SAM domain-containing protein	radical SAM domain-containing protein	Predicted Fe-S oxidoreductases	Radical SAM superfamily	Radical_SAM, Radical SAM superfamily	Radical SAM	radical SAM domain-containing protein
Csac_1248	1414681	1415772	1092	DNA protecting protein DprA	DNA protecting protein DprA	Predicted Rossmann fold nucleotide-binding protein involved in DNA uptake	DNA recombination-mediator protein A	Predicted Rossmann fold nucleotide-binding protein involved in DNA uptake	DNA recombination-mediator protein A	DNA protecting protein DprA
Csac_1249	1415805	1417886	2082	DNA topoisomerase I	DNA topoisomerase I	Topoisomerase IA	DNA topoisomerase	DNA topoisomerase I	DNA topoisomerase, type IA	DNA topoisomerase I
Csac_1250	1417894	1419201	1308	tRNA (uracil-5-)-methyltransferase Gid	tRNA (uracil-5-)-methyltransferase Gid	NAD(FAD)-utilizing enzyme apparently involved in cell division	Glucose inhibited division protein A	tRNA (uracil-5-)-methyltransferase Gid	tRNA (uracil-5-)-methyltransferase Gid	tRNA (uracil-5-)-methyltransferase Gid
Csac_1251	1419228	1419758	531	ATP-dependent protease subunit HslV	ATP-dependent protease subunit HslV	Proteasome protease subunit	Proteasome subunit	ATP-dependent protease peptidase subunit	Proteasome, subunit alpha/beta	ATP-dependent protease subunit HslV
Csac_1252	1419770	1421167	1398	ATP-dependent protease ATP-binding subunit HslU	ATP-dependent protease ATP-binding subunit HslU	ATP-dependent protease, ATPase subunit	AAA domain (dynein-related subfamily)	hslU, ATP-dependent protease ATP-binding subunit	AAA+ ATPase domain	ATP-dependent protease ATP-binding subunit HslU
Csac_1253	1421212	1422006	795	transcriptional repressor CodY	transcriptional repressor CodY	No significant hits found	CodY GAF-like domain	transcriptional repressor CodY	GTP-sensing transcriptional pleiotropic repressor CodY, N-terminal	transcriptional repressor CodY
Csac_1254	1422188	1422601	414	flagellar basal-body rod protein FlgB	flagellar basal-body rod protein FlgB	Flagellar basal body protein	Flagella basal body rod protein	flgB, flagellar basal body rod protein FlgB	Flagellar basal body rod protein, N-terminal	flagellar basal-body rod protein FlgB
Csac_1255	1422611	1423051	441	flagellar basal-body rod protein FlgC	flagellar basal-body rod protein FlgC	Flagellar basal body rod protein	Flagella basal body rod protein	flgC, flagellar basal body rod protein FlgC	Flagellar basal body rod protein, N-terminal	flagellar basal-body rod protein FlgC
Csac_1256	1423098	1423406	309	flagellar hook-basal body complex subunit FliE	flagellar hook-basal body complex subunit FliE	Flagellar hook-basal body protein	Flagellar hook-basal body complex protein FliE	FliE, Flagellar hook-basal body complex protein FliE	Flagellar hook-basal body complex protein FliE	flagellar hook-basal body complex subunit FliE
Csac_1257	1423440	1425128	1689	flagellar M-ring protein FliF	flagellar M-ring protein FliF	Flagellar biosynthesis/type III secretory pathway lipoprotein	Flagellar M-ring protein C-terminal	fliF, flagellar MS-ring protein	Flagellar M-ring protein FliF	flagellar M-ring protein FliF
Csac_1258	1425137	1426147	1011	flagellar motor switch protein G	flagellar motor switch protein G	Flagellar motor switch protein	FliG C-terminal domain	fliG, flagellar motor switch protein G	Flagellar motor switch protein FliG	flagellar motor switch protein G
Csac_1259	1426140	1426895	756	H+-transporting two-sector ATPase subunit E	H+-transporting two-sector ATPase subunit E	Flagellar biosynthesis/type III secretory pathway protein	Flagellar assembly protein FliH	FliH, Flagellar biosynthesis/type III secretory pathway protein	Flagellar assembly protein FliH/Type III secretion system HrpE	H+-transporting two-sector ATPase subunit E
Csac_1260	1426897	1428192	1296	flagellar protein export ATPase FliI	flagellar protein export ATPase FliI	Flagellar biosynthesis/type III secretory pathway ATPase	ATP synthase alpha/beta family, beta-barrel domain	fliI, flagellum-specific ATP synthase	ATPase, F1/V1/A1 complex, alpha/beta subunit, nucleotide-binding domain	flagellar protein export ATPase FliI
Csac_1261	1428226	1428681	456	flagellar export protein FliJ	flagellar export protein FliJ	Chromosome segregation ATPases	Flagellar FliJ protein	FliJ, Flagellar biosynthesis chaperone	Flagellar export FliJ	flagellar export protein FliJ
Csac_1263	1429539	1431092	1554	flagellar hook-length control protein	flagellar hook-length control protein	Flagellar hook-length control protein	Flagellar hook-length control protein FliK	FliK, Flagellar hook-length control protein	Flagellar hook-length control protein-like, C-terminal	flagellar hook-length control protein
Csac_1264	1431106	1431615	510	flagellar hook capping protein	flagellar hook capping protein	Flagellar hook capping protein	Flagellar hook capping protein - N-terminal region	flgD, flagellar basal body rod modification protein	Flagellar hook capping protein	flagellar hook capping protein
Csac_1265	1431612	1431968	357	flagellar operon protein	flagellar operon protein	No significant hits found	Protein of unknown function (DUF3766)	No alignments found	Flagellar, putative	flagellar operon protein
Csac_1267	1433676	1433903	228	flagellar FlbD family protein	flagellar FlbD family protein	Uncharacterized protein, possibly involved in motility	Flagellar protein (FlbD)	FlbD, Flagellar protein (FlbD)	Flagellar	flagellar FlbD family protein
Csac_1268	1433900	1434373	474	flagellar basal body-associated protein FliL	flagellar basal body-associated protein FliL	Flagellar basal body-associated protein	Flagellar basal body-associated protein FliL	FliL, Flagellar basal body-associated protein FliL.	Flagellar basal body-associated protein FliL	flagellar basal body-associated protein FliL
Csac_1269	1434399	1435388	990	flagellar motor switch protein FliM	flagellar motor switch protein FliM	Flagellar motor switch protein	Flagellar motor switch protein FliM	fliM, flagellar motor switch protein FliM	Flagellar motor switch protein FliM	flagellar motor switch protein FliM
Csac_1270	1435385	1436518	1134	flagellar motor switch protein	flagellar motor switch protein	Chemotaxis protein CheC, inhibitor of MCP methylation	CheC-like family	flagellar motor switch protein	Flagellar motor switch FliN	flagellar motor switch protein
Csac_1271	1436588	1436950	363	response regulator receiver protein	response regulator receiver protein	CheY-like receiver domain	Response regulator receiver domain	Response regulator receiver domain.	Signal transduction response regulator, receiver domain	response regulator receiver protein
Csac_1273	1437385	1438140	756	flagellar biosynthetic protein FliP	flagellar biosynthetic protein FliP	Flagellar biosynthesis/type III secretory pathway protein	FliP family	fliP, flagellar biosynthesis protein FliP	Flagellar transport protein FliP	flagellar biosynthetic protein FliP
Csac_1274	1438164	1438433	270	flagellar biosynthetic protein FliQ	flagellar biosynthetic protein FliQ	Flagellar biosynthesis/type III secretory pathway protein	Bacterial export proteins, family 3	fliQ, flagellar biosynthesis protein FliQ	Flagellar biosynthesis protein FliQ	flagellar biosynthetic protein FliQ
Csac_1275	1438446	1439228	783	flagellar biosynthetic protein FliR	flagellar biosynthetic protein FliR	Flagellar biosynthesis/type III secretory pathway protein	Bacterial export proteins, family 1	fliR, flagellar biosynthesis protein FliR	Flagellar biosynthesis protein FliR	flagellar biosynthetic protein FliR
Csac_1276	1439225	1440325	1101	flagellar biosynthetic protein FlhB	flagellar biosynthetic protein FlhB	Flagellar biosynthesis/type III secretory pathway protein	flagellar biosynthetic protein FlhB	flhB, flagellar biosynthesis protein FlhB	Type III secretion system, flagellar biosynthetic protein, FlhB	flagellar biosynthetic protein FlhB
Csac_1278	1442361	1443473	1113	GTP-binding signal recognition particle SRP54	GTP-binding signal recognition particle SRP54	Flagellar GTP-binding protein	SRP54-type protein, GTPase domain	SRP54, SRP54-type protein, GTPase domain	Signal recognition particle, SRP54 subunit, GTPase	GTP-binding signal recognition particle SRP54
Csac_1279	1443470	1444369	900	cobyrinic acid a,c-diamide synthase	cobyrinic acid a,c-diamide synthase	ATPases involved in chromosome partitioning	CobQ/CobB/MinD/ParA nucleotide binding domain	CbiA, CobQ/CobB/MinD/ParA nucleotide binding domain	CobQ/CobB/MinD/ParA nucleotide binding domain	cobyrinic acid a,c-diamide synthase
Csac_1280	1444385	1445074	690	type IV pilus assembly PilZ	type IV pilus assembly PilZ	No significant hits found	PilZ domain	PilZ domain	PilZ domain	type IV pilus assembly PilZ
Csac_1281	1445111	1447105	1995	CheA signal transduction histidine kinase	CheA signal transduction histidine kinase	Chemotaxis protein histidine kinase and related kinases	CheW-like domain	CheW-like domain	CheW-like protein	CheA signal transduction histidine kinase
Csac_1282	1447132	1447554	423	putative CheW protein	CheW protein	Chemotaxis signal transduction protein	CheW-like domain	CheW, a small regulator protein	CheW-like protein	CheW protein
Csac_1283	1447560	1448177	618	CheC, inhibitor of MCP methylation	CheC, inhibitor of MCP methylation	Chemotaxis protein CheC, inhibitor of MCP methylation	CheC-like family	Chemotaxis protein CheC, inhibitor of MCP methylation	CheC-like protein	CheC, inhibitor of MCP methylation
Csac_1284	1448181	1448663	483	CheD family protein	CheD family protein	Chemotaxis protein; stimulates methylation of MCP proteins	CheD chemotactic sensory transduction	chemoreceptor glutamine deamidase CheD	Chemoreceptor glutamine deamidase CheD	CheD family protein
Csac_1285	1448849	1449619	771	RNA polymerase sigma-28 subunit FliA/WhiG	RNA polymerase sigma-28 subunit FliA/WhiG	DNA-directed RNA polymerase specialized sigma subunit	Sigma-70 region 2	RNA polymerase sigma factor WhiG	RNA polymerase sigma-70 region 2	RNA polymerase sigma-28 subunit FliA/WhiG
Csac_1290	1452206	1453090	885	AraC family transcriptional regulator	AraC family transcriptional regulator	AraC-type DNA-binding domain-containing proteins	Helix-turn-helix domain	HTH_ARAC, helix_turn_helix, arabinose operon control protein	Transcription regulator HTH, AraC, N-terminal	AraC family transcriptional regulator
Csac_1291	1453302	1453589	288	co-chaperonin GroES	co-chaperonin GroES	Co-chaperonin GroES (HSP10)	Chaperonin 10 Kd subunit	groES, co-chaperonin GroES	Chaperonin Cpn10, conserved site	co-chaperonin GroES
Csac_1292	1453616	1455235	1620	chaperonin GroEL	chaperonin GroEL	Chaperonin GroEL (HSP60 family)	TCP-1/cpn60 chaperonin family	groEL, chaperonin GroEL	Chaperonin Cpn60	chaperonin GroEL
Csac_1293	1455348	1456187	840	Cof-like hydrolase	Cof-like hydrolase	Predicted hydrolases of the HAD superfamily	haloacid dehalogenase-like hydrolase	Cof, Predicted hydrolases of the HAD superfamily	Cof protein	Cof protein(actin filament binding)
Csac_1295	1457350	1457853	504	CheC domain-containing protein	CheC domain-containing protein	Predicted inhibitor of MCP methylation, homolog of CheC	Chemotaxis phosphatase CheX	CheC, CheC-like family	unintegrated	CheC domain-containing protein
Csac_1296	1457883	1458347	465	TrmH family RNA methyltransferase, group 2	TrmH family RNA methyltransferase, group 2	Predicted rRNA methylase (SpoU class)	SpoU rRNA Methylase family	CspR, Predicted rRNA methylase (SpoU class)	tRNA/rRNA methyltransferase, SpoU	TrmH family RNA methyltransferase, group 2
Csac_1297	1458378	1459220	843	degV family protein	degV family protein	Uncharacterized BCR	Uncharacterised protein, DegV family COG1307	DegV, Uncharacterised protein, DegV family COG1307	DegV	degV family protein
Csac_1298	1459308	1461155	1848	radical SAM domain-containing protein	radical SAM domain-containing protein	Fe-S oxidoreductases family 2	Radical SAM superfamily	Radical SAM superfamily	Radical SAM	radical SAM domain-containing protein
Csac_1300	1461771	1463486	1716	Rne/Rng family ribonuclease	Rne/Rng family ribonuclease	Ribonucleases G and E	Ribonuclease E/G family	PRK11712, ribonuclease G	Ribosomal protein S1, RNA-binding domain	Rne/Rng family ribonuclease
Csac_1301	1463555	1464112	558	elongation factor P	elongation factor P	Translation elongation factor P/translation initiation factor eIF-5A	Elongation factor P (EF-P) KOW-like domain	elongation factor P	Translation elongation factor P/YeiP, central	Translation elongation factor P/translation initiation factor eIF-5A
Csac_1303	1464931	1466094	1164	class V aminotransferase	class V aminotransferase	Serine-pyruvate aminotransferase/archaeal aspartate aminotransferase	Aminotransferase class-V	Serine-pyruvate aminotransferase/archaeal aspartate aminotransferase	Aminotransferase, class V/Cysteine desulfurase	Serine-pyruvate aminotransferase/archaeal aspartate aminotransferase
Csac_1304	1466100	1467695	1596	D-3-phosphoglycerate dehydrogenase	D-3-phosphoglycerate dehydrogenase	Phosphoglycerate dehydrogenase and related dehydrogenases	D-isomer specific 2-hydroxyacid dehydrogenase, catalytic domain	D-3-phosphoglycerate dehydrogenase	D-isomer specific 2-hydroxyacid dehydrogenase, catalytic domain	D-3-phosphoglycerate dehydrogenase
Csac_1306	1469149	1469949	801	Cof-like hydrolase	Cof-like hydrolase	Predicted hydrolases of the HAD superfamily	haloacid dehalogenase-like hydrolase	Cof, Predicted hydrolases of the HAD superfamily	HAD-superfamily hydrolase, subfamily IIB	Cof-like hydrolase
Csac_1307	1470047	1471147	1101	transposase	transposase	No significant hits found	Integrase core domain	Integrase core domain	Integrase, catalytic core	transposase
Csac_1308	1471407	1471781	375	S-adenosylmethionine decarboxylase proenzyme	S-adenosylmethionine decarboxylase proenzyme	S-adenosylmethionine decarboxylase	S-adenosylmethionine decarboxylase	S-adenosylmethionine decarboxylase proenzyme	S-adenosylmethionine decarboxylase, bacterial/archaeal	S-adenosylmethionine decarboxylase proenzyme
Csac_1310	1473527	1479022	5496	Ig domain-containing protein	Ig domain-containing protein	No significant hits found	Bacterial Ig-like domain (group 2)	Bacterial surface proteins containing Ig-like domains	Bacterial Ig-like, group 2	Ig domain-containing protein
Csac_1312	1479795	1480718	924	PfkB domain-containing protein	PfkB domain-containing protein	Sugar kinases, ribokinase family	pfkB family carbohydrate kinase	PfkB, pfkB family carbohydrate kinase	Carbohydrate/puine kinase, PfkB, conserved site	PfkB domain-containing protein
Csac_1315	1482451	1483287	837	diaminopimelate epimerase	diaminopimelate epimerase	Diaminopimelate epimerase	Diaminopimelate epimerase	diaminopimelate epimerase	Diaminopimelate epimerase, DapF	diaminopimelate epimerase
Csac_1317	1483596	1483832	237	preprotein translocase subunit SecG	preprotein translocase subunit SecG	No significant hits found	Preprotein translocase SecG subunit	secG, preprotein translocase subunit SecG	Preprotein translocase SecG subunit	preprotein translocase subunit SecG
Csac_1318	1483972	1484577	606	resolvase, N-terminal domain-containing protein	resolvase, N-terminal domain-containing protein	Predicted site-specific integrase-resolvase	Resolvase, N terminal domain	Predicted site-specific integrase-resolvase	Resolvase, N-terminal	resolvase, N-terminal domain-containing protein
Csac_1320	1485077	1485634	558	metal dependent phosphohydrolase	metal dependent phosphohydrolase	Predicted HD superfamily hydrolase	HD domain	Predicted hydrolase (HD superfamily)	HD/PDEase domain	metal dependent phosphohydrolase
Csac_1321	1485672	1487804	2133	ribonuclease R	ribonuclease R	Exoribonuclease R	Ribonuclease B OB domain	Exoribonuclease R	ribonuclease R	ribonuclease R
Csac_1322	1487849	1489456	1608	DNA polymerase III subunits gamma and tau	DNA polymerase III subunits gamma and tau	DNA polymerase III, gamma/tau subunits	DNA polymerase III, delta subunit	DNA polymerase III subunits gamma and tau	DNA polymerase III, subunit gamma/ tau	DNA polymerase III subunits gamma and tau
Csac_1324	1490818	1491363	546	sigma 54 modulation protein/ribosomal protein S30EA	sigma 54 modulation protein/ribosomal protein S30EA	Ribosome-associated protein Y (PSrp-1)	Sigma 54 modulation protein / S30EA ribosomal protein	Ribosome-associated protein Y (PSrp-1)	sigma 54 modulation protein/ribosomal protein S30EA	sigma 54 modulation protein/ribosomal protein S30EA
Csac_1325	1491520	1494066	2547	preprotein translocase subunit SecA	preprotein translocase subunit SecA	Preprotein translocase subunit SecA (ATPase, RNA helicase)	SecA DEAD-like domain	preprotein translocase subunit SecA	SecA protein	preprotein translocase subunit SecA
Csac_1326	1494262	1495233	972	peptide chain release factor 2	peptide chain release factor 2	Protein chain release factor B	PCRF domain	prfB, peptide chain release factor 2	Peptide chain release factor class I/class II	peptide chain release factor 2
Csac_1327	1495230	1495676	447	putative CheW protein	chew protein	Chemotaxis signal transduction protein	CheW-like domain	CheW, Chemotaxis signal transduction protein	CheW-like protein	CheW protein
Csac_1328	1495766	1497085	1320	response regulator receiver sensor signal transduction histidine kinase	response regulator receiver sensor signal transduction histidine kinase	Signal transduction histidine kinase	His Kinase A (phospho-acceptor) domain	Signal transduction histidine kinase regulating C4-dicarboxylate transport system	Signal transduction histidine kinase regulating C4-dicarboxylate transport system	response regulator receiver sensor signal transduction histidine kinase
Csac_1329	1497104	1498288	1185	response regulator receiver protein	response regulator receiver protein	Response regulator containing CheY-like receiver, AAA-type ATPase, and DNA-binding domains	Response regulator receiver domain	AtoC, Response regulator containing CheY-like receiver	Signal transduction response regulator, receiver domain	response regulator receiver protein
Csac_1330	1498313	1499353	1041	response regulator receiver protein	response regulator receiver protein	Response regulator containing CheY-like receiver, AAA-type ATPase, and DNA-binding domains	Response regulator receiver domain	AtoC, Response regulator containing CheY-like receiver	Signal transduction response regulator, receiver domain	response regulator receiver protein
Csac_1331	1499443	1500732	1290	3-isopropylmalate dehydratase large subunit	3-isopropylmalate dehydratase large subunit	3-isopropylmalate dehydratase large subunit	Aconitase family (aconitate hydratase)	3-isopropylmalate dehydratase large subunit	Aconitase/3-isopropylmalate dehydratase large subunit, alpha/beta/alpha	3-isopropylmalate dehydratase large subunit
Csac_1332	1500733	1501254	522	3-isopropylmalate dehydratase small subunit	3-isopropylmalate dehydratase small subunit	3-isopropylmalate dehydratase small subunit	Aconitase C-terminal domain	leuD, 3-isopropylmalate dehydratase small subunit	3-isopropylmalate dehydratase, small subunit, bacterial-like	3-isopropylmalate dehydratase small subunit
Csac_1333	1501226	1502293	1068	3-isopropylmalate dehydrogenase	3-isopropylmalate dehydrogenase	Isocitrate/isopropylmalate dehydrogenase	Isocitrate/isopropylmalate dehydrogenase	3-isopropylmalate dehydrogenase	Isocitrate/isopropylmalate dehydrogenase	3-isopropylmalate dehydrogenase
Csac_1334	1502405	1503535	1131	aldo/keto reductase	aldo/keto reductase	Predicted oxidoreductases of the aldo/keto reductase family	Aldo/keto reductase family	Predicted oxidoreductases of the aldo/keto reductase family	Aldo/keto reductase	aldo/keto reductase
Csac_1335	1503665	1503955	291	30S ribosomal protein S6	30S ribosomal protein S6	Ribosomal protein S6	Ribosomal protein S6	30S ribosomal protein S6	Ribosomal protein S6	30S ribosomal protein S6
Csac_1336	1503971	1504453	483	single-strand binding protein	single-strand binding protein	Single-stranded DNA-binding protein	Single-strand binding protein family	SSB, Single-strand binding protein family.	Single-strand DNA-binding	single-strand binding protein
Csac_1337	1504489	1504764	276	30S ribosomal protein S18	30S ribosomal protein S18	Ribosomal protein S18	Ribosomal protein S18	rpsR, 30S ribosomal protein S18	Ribosomal protein S18	30S ribosomal protein S18
Csac_1338	1505028	1506044	1017	alanine racemase	LacI family transcriptional regulator	Transcriptional regulators	LacI family transcriptional regulator	LacI family transcriptional regulator	LacI family transcriptional regulator	alanine racemase
Csac_1339	1506468	1508282	1815	L-fucose isomerase	L-fucose isomerase	L-fucose isomerase and related proteins	L-fucose isomerase, first N-terminal domain	fucI, L-fucose isomerase	L-fucose/L-arabinose isomerase, C-terminal	L-fucose isomerase
Csac_1340	1508307	1509767	1461	alpha-L-fucosidase	alpha-L-fucosidase	Alpha-L-fucosidase	Alpha-L-fucosidase	Alpha-L-fucosidase	Glycoside hydrolase, family 29	alpha-L-fucosidase
Csac_1341	1509834	1510967	1134	glycerate kinase	glycerate kinase	Glycerate kinase	Glycerate kinase family	Glycerate kinase	Glycerate kinase	glycerate kinase
Csac_1342	1511222	1511650	429	50S ribosomal protein L13	50S ribosomal protein L13	Ribosomal protein L13	Ribosomal protein L13	rplM, 50S ribosomal protein L13	Ribosomal protein L13	50S ribosomal protein L13
Csac_1343	1511672	1512064	393	30S ribosomal protein S9	30S ribosomal protein S9	Ribosomal protein S9	Ribosomal protein S9	Ribosomal protein S9	Ribosomal protein S9	30S ribosomal protein S9
Csac_1344	1512268	1513488	1221	ammonium transporter	ammonium transporter	Ammonia permeases	Ammonium Transporter Family	AmtB, Ammonia permease	Ammonium transporter	ammonium transporter
Csac_1345	1513507	1513842	336	nitrogen regulatory protein P-II	nitrogen regulatory protein P-II	Nitrogen regulatory protein PII	Nitrogen regulatory protein P-II	Nitrogen regulatory protein P-II	Nitrogen regulatory protein PII	nitrogen regulatory protein P-II
Csac_1346	1513914	1515041	1128	group 1 glycosyl transferase	group 1 glycosyl transferase	Predicted glycosyltransferases	Glycosyl transferases group 1	GT1_WbnK_like	Glycosyl transferase, family 1	group 1 glycosyl transferase
Csac_1347	1515173	1516501	1329	DNA repair protein RadA	DNA repair protein RadA	Predicted ATP-dependent serine protease	AAA domain	DNA repair protein RadA	DNA repair protein RadA	DNA repair protein RadA
Csac_1348	1516522	1517211	690	4Fe-4S ferredoxin, iron-sulfur binding domain-containing protein	4Fe-4S ferredoxin, iron-sulfur binding domain-containing protein	Uncharacterized Fe-S protein	4Fe-4S double cluster binding domain	Uncharacterized Fe-S protein	4Fe-4S ferredoxin-type, iron-sulpur binding domain	4Fe-4S ferredoxin, iron-sulfur binding domain-containing protein
Csac_1349	1517488	1519326	1839	glycosyl transferase family protein	glycosyl transferase family protein	Teichoic acid biosynthesis proteins	Glycosyl transferase WecB/TagA/CpsF family	Glyco_tran_WecB, Glycosyl transferase WecB/TagA/CpsF family.	Glycosyl transferase WecB/TagA/CpsF	glycosyl transferase family protein
Csac_1351	1520282	1521130	849	transketolase domain-containing protein	transketolase domain-containing protein	Transketolase	Uncharacterized BCR, YitT family COG1284	Transketolase (TK) subfamily, TPP-binding module	Transketolase, N-terminal	transketolase domain-containing protein
Csac_1352	1521132	1522073	942	transketolase, central region	transketolase, central region	Transketolase	Transketolase, thiamine diphosphate binding domain	Transketolase, C-terminal subunit	Transketolase-like, pyrimidine-binding domain	transketolase, central region
Csac_1353	1522212	1523072	861	AraC family transcriptional regulator	AraC family transcriptional regulator	AraC-type DNA-binding domain-containing proteins	Transketolase, pyrimidine binding domain	AraC, AraC-type DNA-binding domain-containing proteins	Transcription regulator HTH, AraC, arabinose-binding/dimerisation	AraC family transcriptional regulator
Csac_1354	1523307	1525640	2334	putative alpha-glucosidase	glycoside hydrolase family protein	Alpha-glucosidases, family 31 of glycosyl hydrolases	Glycosyl hydrolases family 31	Alpha-glucosidases, family 31 of glycosyl hydrolases	Glycosyl hydrolases family 31	glycoside hydrolase family protein
Csac_1355	1525676	1527427	1752	integral membrane sensor signal transduction histidine kinase	integral membrane sensor signal transduction histidine kinase	Predicted signal transduction protein with a C-terminal ATPase domain	Glycosyl hydrolases family 31	Sensory transduction histidine kinase	HAMP linker domain	integral membrane sensor signal transduction histidine kinase
Csac_1356	1527435	1528988	1554	response regulator receiver protein	response regulator receiver protein	Response regulator containing CheY-like receiver domain and AraC-type DNA-binding domain	Response regulator receiver domain	Response regulator receiver domain	Response regulator receiver domain	response regulator receiver protein
Csac_1357	1529166	1530080	915	binding-protein-dependent transport systems inner membrane component	binding-protein-dependent transport systems inner membrane comp	ABC-type sugar transport systems, permease components	Response regulator receiver domain	Binding-protein-dependent transport system inner membrane component	Binding-protein-dependent transport systems inner membrane component	binding-protein-dependent transport systems inner membrane component
Csac_1358	1530111	1531001	891	binding-protein-dependent transport systems inner membrane component	binding-protein-dependent transport systems inner membrane c	Sugar permeases	Binding-protein-dependent transport system inner membrane component	Binding-protein-dependent transport system inner membrane component	Binding-protein-dependent transport systems inner membrane component	binding-protein-dependent transport systems inner membrane component
Csac_1360	1532930	1533580	651	MgtC/SapB transporter	MgtC/SapB transporter	Uncharacterized membrane protein	Binding-protein-dependent transport system inner membrane component	MgtC family	MgtC/SapB transporter	MgtC/SapB transporter
Csac_1361	1533666	1535126	1461	Orn/Lys/Arg decarboxylase, major region	Orn/Lys/Arg decarboxylase, major region	Arginine/lysine/ornithine decarboxylases	Orn/Lys/Arg decarboxylase, major domain	Arginine/lysine/ornithine decarboxylases	Orn/Lys/Arg decarboxylase, major domain	Orn/Lys/Arg decarboxylase, major region
Csac_1362	1535184	1535576	393	ribonuclease III	ribonuclease iii	Uncharacterized protein conserved in bacteria	Ribonuclease III domain	ribonuclease iii	Ribonuclease III domain	ribonuclease iii
Csac_1364	1536673	1537095	423	(3R)-hydroxymyristoyl-ACP dehydratase	(3R)-hydroxymyristoyl-ACP dehydratase	3-hydroxymyristoyl/3-hydroxydecanoyl-(acyl carrier protein) dehydratases	Protein of unknown function (DUF1646)	fabZ, (3R)-hydroxymyristoyl-ACP dehydratase	Beta-hydroxyacyl-(acyl-carrier-protein) dehydratase FabZ	(3R)-hydroxymyristoyl-ACP dehydratase
Csac_1365	1537088	1538125	1038	DNA replication protein DnaC	DNA replication protein DnaC	DNA replication protein	FabA-like domain	DNA replication protein DnaC	AAA+ ATPase domain	DNA replication protein DnaC
Csac_1366	1538106	1539131	1026	primosome, DnaD subunit	primosome, DnaD subunit	No significant hits found	IstB-like ATP binding protein	DnaD, DnaD-like domain	Replication protein, DnaD/DnaB domain	primosome, DnaD subunit
Csac_1367	1539231	1540019	789	FAD-dependent thymidylate synthase	FAD-dependent thymidylate synthase	Predicted alternative thymidylate synthase	Thymidylate synthase complementing protein	thyX, FAD-dependent thymidylate synthase	Thymidylate synthase ThyX	FAD-dependent thymidylate synthase
Csac_1368	1540006	1540767	762	TrmH family RNA methyltransferase, group 3	TrmH family RNA methyltransferase, group 3	rRNA methylases	RNA 2'-O ribose methyltransferase substrate binding	SpoU, rRNA methylases	tRNA/rRNA methyltransferase, SpoU	TrmH family RNA methyltransferase, group 3
Csac_1370	1541362	1541994	633	RNA polymerase factor sigma-70	RNA polymerase factor sigma-70	DNA-directed RNA polymerase specialized sigma subunits, sigma24 homologs	Sigma-70 region 2	RNA polymerase factor sigma-70	RNA polymerase sigma-70 region 2	RNA polymerase factor sigma-70
Csac_1371	1542161	1543564	1404	phosphomannomutase	phosphomannomutase	Phosphomannomutase	Phosphoglucomutase/phosphomannomutase, alpha/beta/alpha domain I	Phosphomannomutase	Alpha-D-phosphohexomutase superfamily	phosphomannomutase
Csac_1372	1543671	1544765	1095	D-alanyl-alanine synthetase A	D-alanyl-alanine synthetase A	D-alanine-D-alanine ligase and related ATP-grasp enzymes	D-ala D-ala ligase N-terminus	ddl, D-alanyl-alanine synthetase A	D-alanine--D-alanine ligase	D-alanyl-alanine synthetase A
Csac_1373	1544771	1545574	804	glutamate racemase	glutamate racemase	Glutamate racemase	Asp/Glu/Hydantoin racemase	glutamate racemase	Glutamate racemase	glutamate racemase
Csac_1375	1546034	1547722	1689	arginyl-tRNA synthetase	arginyl-tRNA synthetase	Arginyl-tRNA synthetase	Arginyl tRNA synthetase N terminal domain	arginyl-tRNA synthetase	Arginyl-tRNA synthetase, class Ia	arginyl-tRNA synthetase
Csac_1376	1547884	1549299	1416	Coenzyme F390 synthetase-like protein	Coenzyme F390 synthetase-like protein	Coenzyme F390 synthetase	AMP-binding enzyme	Coenzyme F390 synthetase	AMP-dependent synthetase/ligase	Coenzyme F390 synthetase
Csac_1377	1549362	1550951	1590	ferredoxin-dependent glutamate synthase	ferredoxin-dependent glutamate synthase	Glutamate synthase domain 2	Conserved region in glutamate synthase	Glutamate synthase domain 2	Glutamate synthase, large subunit domain 2 stand-alone protein	ferredoxin-dependent glutamate synthase
Csac_1378	1551196	1552176	981	phage integrase family protein	phage integrase family protein	Integrase	Phage integrase family	phiLC3 phage and phage-related integrases	Integrase, catalytic	phage integrase family protein
Csac_1379	1552238	1552870	633	resolvase helix-turn-helix domain-containing protein	resolvase helix-turn-helix domain-containing protein	No significant hits found	Helix-turn-helix domain	Helix-turn-helix domain of Hin and related proteins	Homeodomain-like	resolvase helix-turn-helix domain-containing protein
Csac_1385	1555078	1556916	1839	AAA ATPase	AAA ATPase	Predicted ATPase	AAA-like domain	Predicted ATPase	AAA+ ATPase domain	AAA ATPase
Csac_1393	1563819	1564106	288	histone family protein DNA-binding protein	histone family protein DNA-binding protein	Bacterial nucleoid DNA-binding protein	Bacterial DNA-binding protein	BHL, bacterial (prokaryotic) histone like domain	Histone-like bacterial DNA-binding protein	histone family protein DNA-binding protein
Csac_1400	1568309	1570147	1839	TRAG family protein	TRAG family protein	Type IV secretory pathway, VirD4 components	Type IV secretory system Conjugative DNA transfer	TraG_VirD4, The TraG/TraD/VirD4 family are bacterial conjugation proteins involved in type IV secretion.	unintegrated	TRAG family protein(TraG is essential for DNA transfer in bacterial conjugation)
Csac_1401	1570195	1570971	777	RNA binding S1 domain-containing protein	RNA binding S1 domain-containing protein	Ribosomal protein S1	S1 RNA binding domain	RpsA, Ribosomal protein S1	Ribosomal protein S1, RNA-binding domain	RNA binding S1 domain-containing protein
Csac_1403	1572739	1573593	855	D12 class N6 adenine-specific DNA methyltransferase	D12 class N6 adenine-specific DNA methyltransferase	Site-specific DNA methylase	D12 class N6 adenine-specific DNA methyltransferase	MethyltransfD12, D12 class N6 adenine-specific DNA methyltransferase.	D12 class N6 adenine-specific DNA methyltransferase	D12 class N6 adenine-specific DNA methyltransferase
Csac_1408	1577018	1577386	369	XRE family transcriptional regulator	XRE family transcriptional regulator	Predicted transcriptional regulators	Helix-turn-helix domain	HTH_XRE, Helix-turn-helix XRE-family like proteins.	Helix-turn-helix type 3	XRE family transcriptional regulator
Csac_1414	1583119	1583430	312	XRE family transcriptional regulator	XRE family transcriptional regulator	Predicted transcriptional regulators	Helix-turn-helix	Helix-turn-helix	Helix-turn-helix type 3	XRE family transcriptional regulator
Csac_1416	1585470	1585868	399	death-on-curing family protein	death-on-curing family protein	Prophage maintenance system killer protein	Fic/DOC family	Fic, Fic/DOC family	Death on curing protein	death-on-curing family protein
Csac_1422	1592470	1593969	1500	chromosome partitioning ATPase-like protein	chromosome partitioning ATPase-like protein	Septum formation inhibitor-activating ATPase	AAA domain	ATPases involved in chromosome partitioning	AAA domain	ATPases involved in chromosome partitioning
Csac_1423	1593962	1594411	450	peptidase A24A, prepilin type IV	peptidase A24A, prepilin type IV	Type II secretory pathway, prepilin signal peptidase PulO and related peptidases	Type IV leader peptidase family	No alignments found	Prepilin type IV endopeptidase, peptidase domain	peptidase A24A, prepilin type IV
Csac_1427	1595839	1596552	714	chromosome partitioning ATPase-like protein	chromosome partitioning ATPase-like protein	ATPases involved in chromosome partitioning	AAA domain	ATPases involved in chromosome partitioning	AAA domain	ATPases involved in chromosome partitioning
Csac_1428	1596491	1597675	1185	type II secretion system protein E	type II secretion system protein E	Predicted ATPases involved in pili biogenesis	Type II secretion system (T2SS), protein E, N-terminal domain	ATPase PulE/Tfp pilus assembly pathway, ATPase PilB	Type II secretion system protein E	type II secretion system protein E
Csac_1429	1597693	1598604	912	type II secretion system protein	type II secretion system protein	No significant hits found	Type II secretion system (T2SS), protein F	Bacterial type II secretion system protein F domain	Type II secretion system F domain	type II secretion system protein
Csac_1430	1598613	1599410	798	type II secretion system protein	type II secretion system protein	No significant hits found	Type II secretion system (T2SS), protein F	Bacterial type II secretion system protein F domain.	Type II secretion system F domain	type II secretion system protein
Csac_1433	1600396	1600866	471	single-strand binding protein	single-strand binding protein	Single-stranded DNA-binding protein	Single-strand binding protein family	SSB, Single-strand binding protein family	Single-strand DNA-binding	single-strand binding protein
Csac_1434	1600928	1601209	282	metal dependent phosphohydrolase	metal dependent phosphohydrolase	HD-GYP domain	HD domain	HD-GYP domain	HD/PDEase domain	metal dependent phosphohydrolase
Csac_1435	1601256	1601456	201	response regulator receiver protein	response regulator receiver protein	Response regulator containing a CheY-like receiver domain and an HD-GYP domain	No result	Response regulator containing a CheY-like receiver domain and an HD-GYP domain	No hits found	response regulator receiver protein
Csac_1436	1601511	1603694	2184	peptidase M23B	peptidase M23B	Membrane proteins related to metalloendopeptidases	Peptidase family M23	Peptidase family M23	Peptidase M23	peptidase M23B
Csac_1438	1603995	1604195	201	LexA family transcriptional repressor	LexA family transcriptional repressor	SOS-response transcriptional repressors	Phage integrase, N-terminal SAM-like domain	LexA repressor	LexA repressor, DNA-binding domain	LexA family transcriptional repressor
Csac_1443	1606280	1607140	861	phage integrase family protein	phage integrase family protein	Integrase	Phage_integrase, Phage integrase family	Phage_integrase, Phage integrase family	Integrase, catalytic	phage integrase family protein
Csac_1444	1607158	1607922	765	radical SAM domain-containing protein	radical SAM domain-containing protein	DNA repair photolyase	Radical SAM superfamily	Radical SAM superfamily	Radical SAM	radical SAM domain-containing protein
Csac_1446	1608395	1609534	1140	transposase	transposase	No significant hits found	Integrase core domain	Transposase and inactivated derivatives	Integrase, catalytic core	transposase
Csac_1450	1612449	1613483	1035	phage recombination protein Bet	phage recombination protein Bet	No significant hits found	RecT family	RecT, RecT family	Bacteriophage lambda, Bet	phage recombination protein Bet
Csac_1453	1614966	1615448	483	DNA repair protein RadC	DNA repair protein RadC	DNA repair proteins	RadC-like JAB domain	radC, DNA repair protein RadC	RadC-like JAB domain	DNA repair protein RadC
Csac_1456	1618117	1619379	1263	seryl-tRNA synthetase	seryl-tRNA synthetase	Seryl-tRNA synthetase	Seryl-tRNA synthetase N-terminal domain	Seryl-tRNA synthetase	Seryl-tRNA synthetase, class IIa	seryl-tRNA synthetase
Csac_1458	1620343	1620918	576	pyruvate/ketoisovalerate oxidoreductase subunit gamma	pyruvate/ketoisovalerate oxidoreductase subunit gamma	ferredoxin oxidoreductases, gamma subunit	Pyruvate ferredoxin/flavodoxin oxidoreductase	pyruvate ferredoxin oxidoreductase subunit gamma	Pyruvate-flavodoxin oxidoreductase, central domain	pyruvate/ketoisovalerate oxidoreductase subunit gamma
Csac_1459	1620918	1621217	300	pyruvate ferredoxin/flavodoxin oxidoreductase subunit delta	pyruvate ferredoxin/flavodoxin oxidoreductase subunit delta	ferredoxin oxidoreductases, delta subunit	4Fe-4S dicluster domain	ferredoxin oxidoreductases, delta subunit	4Fe-4S binding domain	pyruvate ferredoxin/flavodoxin oxidoreductase subunit delta
Csac_1460	1621245	1622426	1182	pyruvate flavodoxin/ferredoxin oxidoreductase domain-containing protein	pyruvate flavodoxin/ferredoxin oxidoreductase domain-containing protein	Pyruvate ferredoxin oxidoreductases, alpha subunit	Pyruvate flavodoxin/ferredoxin oxidoreductase, thiamine diP-bdg	porA, pyruvate flavodoxin oxidoreductase subunit alpha	Pyruvate flavodoxin/ferredoxin oxidoreductase, N-terminal	pyruvate flavodoxin/ferredoxin oxidoreductase domain-containing protein
Csac_1461	1622443	1623381	939	thiamine pyrophosphate enzyme domain-containing TPP-binding protein	thiamine pyrophosphate enzyme domain-containing TPP-binding prot	Pyruvate:ferredoxin oxidoreductases, beta subunit	Thiamine pyrophosphate enzyme, C-terminal TPP binding domain	pyruvate ferredoxin oxidoreductase subunit beta	Thiamine pyrophosphate enzyme, C-terminal TPP-binding	thiamine pyrophosphate enzyme domain-containing TPP-binding protein
Csac_1462	1623532	1624350	819	prephenate dehydratase	prephenate dehydratase	Prephenate dehydratase	Prephenate dehydratase	prephenate dehydratase	Prephenate dehydratase	prephenate dehydratase
Csac_1464	1625277	1627280	2004	phosphoesterase, RecJ domain-containing protein	phosphoesterase, RecJ domain-containing protein	Exopolyphosphatase-related proteins	DHH family	PPX1, Inorganic pyrophosphatase/exopolyphosphatase	Phosphoesterase, RecJ-like	phosphoesterase, RecJ domain-containing protein
Csac_1465	1627308	1627754	447	50S ribosomal protein L9	50S ribosomal protein L9	Ribosomal protein L9	Ribosomal protein L9, N-terminal domain	rplI, 50S ribosomal protein L9	Ribosomal protein L9	50S ribosomal protein L9
Csac_1466	1627773	1629119	1347	replicative DNA helicase	replicative DNA helicase	Replicative DNA helicase	DnaB-like helicase N terminal domain	replicative DNA helicase	DNA helicase, DnaB type	replicative DNA helicase
Csac_1467	1629146	1630390	1245	adenosylhomocysteinase	adenosylhomocysteinase	S-adenosylhomocysteine hydrolase	S-Adenosylhomocysteine Hydrolase	S-adenosyl-L-homocysteine hydrolase	Adenosylhomocysteinase	S-adenosylhomocysteine hydrolase
Csac_1468	1630394	1631683	1290	amidohydrolase	amidohydrolase	Cytosine deaminase and related metal-dependent hydrolases	Amidohydrolase family	Amidohydrolase family	Amidohydrolase 1	amidohydrolase
Csac_1469	1631717	1633273	1557	integral membrane protein MviN	integral membrane protein MviN	Uncharacterized membrane protein, putative virulence factor	MviN-like protein	MviN, Uncharacterized membrane protein, putative virulence factor	Flagellin assembly, membrane protein MviN	integral membrane protein MviN
Csac_1470	1633301	1634491	1191	tyrosyl-tRNA synthetase	tyrosyl-tRNA synthetase	Tyrosyl-tRNA synthetase	tRNA synthetases class I (W and Y)	tyrosyl-tRNA synthetase	Tyrosyl-tRNA synthetase	tyrosyl-tRNA synthetase
Csac_1474	1637811	1640891	3081	MMPL domain-containing protein	MMPL domain-containing protein	Predicted drug exporters of the RND superfamily	MMPL family	Predicted exporters of the RND superfamily	Membrane transport protein, MMPL type	MMPL domain-containing protein
Csac_1477	1642406	1643221	816	ABC transporter	ABC transporter	ABC-type multidrug/protein/lipid transport system, ATPase component	ABC transporter	ABC-type bacteriocin/lantibiotic exporters, contain an N-terminal double-glycine peptidase domain	ABC transporter, transmembrane domain	ABC transporter
Csac_1480	1644597	1645781	1185	major facilitator superfamily protein	major facilitator superfamily protein	Permeases of the major facilitator superfamily	Major Facilitator Superfamily	Major Facilitator Superfamily.	Major facilitator superfamily	major facilitator superfamily protein
Csac_1482	1647244	1648191	948	transposase, IS4 family protein	transposase, IS4 family protein	No significant hits found	Transposase domain (DUF772)	Transposase DDE domain	Transposase, IS4-like	transposase, IS4 family protein
Csac_1485	1649844	1651073	1230	transposase, mutator type	transposase, mutator type	Predicted transposase	Transposase, Mutator family	Transposase, Mutator family.	Transposase, mutator type	transposase, mutator type
Csac_1486	1651093	1652157	1065	transposase IS116/IS110/IS902 family protein	transposase IS116/IS110/IS902 family protein	Transposase	Transposase	Transposase IS116/IS110/IS902 family	Transposase, IS111A/IS1328/IS1533, N-terminal	transposase IS116/IS110/IS902 family protein
Csac_1489	1652952	1654556	1605	ABC transporter	ABC transporter	ABC-type multidrug/protein/lipid transport system, ATPase component	ABC transporter	ABC-type bacteriocin/lantibiotic exporters, contain an N-terminal double-glycine peptidase domain	ABC transporter, transmembrane domain	ABC transporter
Csac_1490	1654586	1654993	408	RND superfamily-like drug exporter	MmpL domain-containing protein	Predicted drug exporters of the RND superfamily	MMPL family	Predicted drug exporters of the RND superfamily	Membrane transport protein, MMPL domain	Predicted drug exporters of the RND superfamily
Csac_1497	1661177	1661968	792	Rare lipoprotein A	Rare lipoprotein A	Lipoproteins	Rare lipoprotein A (RlpA)	rare lipoprotein A	Barwin-related endoglucanase	Rare lipoprotein A
Csac_1499	1663159	1663764	606	NAD(P)H dehydrogenase (quinone)	NAD(P)H dehydrogenase (quinone)	Acyl carrier protein phosphodiesterase	Flavodoxin-like fold	AcpD, Acyl carrier protein phosphodiesterase	NADH-azoreductase, FMN-dependent	NAD(P)H dehydrogenase (quinone)
Csac_1500	1663849	1664943	1095	iron-containing alcohol dehydrogenase	iron-containing alcohol dehydrogenase	Alcohol dehydrogenase IV	Iron-containing alcohol dehydrogenase	Iron-containing alcohol dehydrogenase.	Alcohol dehydrogenase, iron-type	iron-containing alcohol dehydrogenase
Csac_1502	1665431	1666870	1440	FAD dependent oxidoreductase	FAD dependent oxidoreductase	Predicted dehydrogenase	FAD dependent oxidoreductase	DAO, FAD dependent oxidoreductase	FAD dependent oxidoreductase	FAD dependent oxidoreductase
Csac_1503	1666872	1668158	1287	FAD-dependent pyridine nucleotide-disulfide oxidoreductase	FAD-dependent pyridine nucleotide-disulfide oxidoreductase	Uncharacterized NAD(FAD)-dependent dehydrogenases	Pyridine nucleotide-disulphide oxidoreductase	Pyridine nucleotide-disulphide oxidoreductase	Pyridine nucleotide-disulphide oxidoreductase, class-II	FAD-dependent pyridine nucleotide-disulfide oxidoreductase
Csac_1505	1668520	1669083	564	glycerol-3-phosphate responsive antiterminator	zinc finger protein	No significant hits found	Protein of unknown function (DUF1667)	Protein of unknown function (DUF1667)	Protein of unknown function DUF1667	glycerol-3-phosphate responsive antiterminator
Csac_1506	1669162	1671486	2325	ATP-dependent protease La	ATP-dependent protease La	ATP-dependent Lon protease, bacterial type	ATP-dependent protease La (LON) domain	ATP-dependent Lon protease, bacterial type	Peptidase S16, ATP-dependent protease La	ATP-dependent protease La
Csac_1507	1671506	1672120	615	GTP-binding protein YsxC	GTP-binding protein YsxC	Predicted GTPases	50S ribosome-binding GTPase	Predicted GTPase	Small GTPase superfamily	GTP-binding protein YsxC
Csac_1509	1672559	1673434	876	AraC family transcriptional regulator	AraC family transcriptional regulator	AraC-type DNA-binding domain-containing proteins	Helix-turn-helix domain	AraC, AraC-type DNA-binding domain-containing proteins	DNA binding HTH domain, AraC-type	AraC family transcriptional regulator
Csac_1510	1673526	1674512	987	galactose-1-phosphate uridylyltransferase	galactose-1-phosphate uridylyltransferase	Galactose-1-phosphate uridylyltransferase	Galactose-1-phosphate uridyl transferase, N-terminal domain	Galactose-1-phosphate uridyl transferase (GalT)	Galactose-1-phosphate uridyl transferase, class I	galactose-1-phosphate uridylyltransferase
Csac_1511	1674517	1675686	1170	galactokinase	galactokinase	Galactokinase	Galactokinase galactose-binding signature	galactokinase	Galactokinase	galactokinase
Csac_1512	1675714	1676700	987	UDP-glucose 4-epimerase	UDP-glucose 4-epimerase	UDP-glucose 4-epimerase	UDP-glucose 4-epimerase C-term subunit	UDP-glucose 4-epimerase	UDP-glucose 4-epimerase	UDP-glucose 4-epimerase
Csac_1513	1676936	1678606	1671	transcription termination factor Rho	transcription termination factor Rho	transcription termination factor	Rho termination factor, N-terminal domain	transcription termination factor Rho	transcription termination factor Rho	transcription termination factor Rho
Csac_1514	1678800	1679372	573	N-acetylmuramoyl-L-alanine amidase	N-acetylmuramoyl-L-alanine amidase	N-acetylmuramoyl-L-alanine amidase	N-acetylmuramoyl-L-alanine amidase	N-acetylmuramoyl-L-alanine amidase	Cell wall hydrolase/autolysin, catalytic	N-acetylmuramoyl-L-alanine amidase
Csac_1515	1679462	1680322	861	8-oxoguanine DNA glycosylase domain-containing protein	8-oxoguanine DNA glycosylase domain-containing protein	3-Methyladenine DNA glycosylase	8-oxoguanine DNA glycosylase, N-terminal domain	8-oxoguanine DNA glycosylase	8-oxoguanine DNA glycosylase, N-terminal	8-oxoguanine DNA glycosylase domain-containing protein
Csac_1517	1681085	1682356	1272	major facilitator superfamily protein	major facilitator superfamily protein	Permeases of the major facilitator superfamily	Major Facilitator Superfamily	Major Facilitator Superfamily (MFS)	Major facilitator superfamily	major facilitator superfamily protein
Csac_1519	1682618	1683016	399	PilT protein domain-containing protein	PilT protein domain-containing protein	Predicted nucleic acid-binding protein, contains PIN domain	PIN domain	Predicted nucleic acid-binding protein, contains PIN domain	PIN domain	PilT protein domain-containing protein
Csac_1520	1683175	1683384	210	50S ribosomal protein L31	50S ribosomal protein L31	Ribosomal protein L31	Ribosomal protein L31	50S ribosomal protein L31	Ribosomal protein L31	50S ribosomal protein L31
Csac_1522	1684399	1685268	870	N5-glutamine S-adenosyl-L-methionine-dependent methyltransferase	N5-glutamine S-adenosyl-L-methionine-dependent methyltransferase	Predicted rRNA or tRNA methylase	Methyltransferase small domain	N5-glutamine S-adenosyl-L-methionine-dependent methyltransferase	Protein-(glutamine-N5) methyltransferase, release factor-specific	N5-glutamine S-adenosyl-L-methionine-dependent methyltransferase
Csac_1523	1685293	1686360	1068	peptide chain release factor 1	peptide chain release factor 1	Protein chain release factor A	PCRF domain	prfA, peptide chain release factor 1	Peptide chain release factor class I/class II	peptide chain release factor 1
Csac_1524	1686422	1687219	798	MotA/TolQ/ExbB proton channel	MotA/TolQ/ExbB proton channel	Flagellar motor component	MotA/TolQ/ExbB proton channel family	flagellar motor protein MotA	MotA/TolQ/ExbB proton channel	MotA/TolQ/ExbB proton channel
Csac_1525	1687225	1687998	774	OmpA/MotB domain-containing protein	OmpA/MotB domain-containing protein	Flagellar motor protein	OmpA family	flagellar motor protein MotD	Outer membrane protein, OmpA/MotB, C-terminal	OmpA/MotB domain-containing protein
Csac_1526	1688050	1688808	759	zinc/iron permease	zinc/iron permease	Predicted divalent heavy-metal cations transporter	ZIP Zinc transporter	Zinc transporter and related ZIP domain-containing proteins	Zinc/iron permease	zinc/iron permease
Csac_1527	1688805	1689851	1047	Sua5/YciO/YrdC/YwlC family protein	Sua5/YciO/YrdC/YwlC family protein	Putative translation factor (SUA5)	Telomere recombination	Sua5_yciO_yrdC, yrdC domain	Translation factor, SUA5 type	Sua5/YciO/YrdC/YwlC family protein
Csac_1528	1689851	1690318	468	protein tyrosine phosphatase	protein tyrosine phosphatase	Protein-tyrosine-phosphatase	Low molecular weight phosphotyrosine protein phosphatase	Low molecular weight phosphotyrosine protein phosphatase	Protein-tyrosine phosphatase/arsenate reductase	protein tyrosine phosphatase
Csac_1530	1690839	1691720	882	acetylglutamate kinase	acetylglutamate kinase	Acetylglutamate kinase	Amino acid kinase family	acetylglutamate kinase	Acetylglutamate kinase	acetylglutamate kinase
Csac_1531	1691751	1692782	1032	N-acetyl-gamma-glutamyl-phosphate reductase	N-acetyl-gamma-glutamyl-phosphate reductase	Acetylglutamate semialdehyde dehydrogenase	Semialdehyde dehydrogenase, NAD binding domain	N-acetyl-gamma-glutamyl-phosphate reductase	N-acetyl-gamma-glutamyl-phosphate reductase, type 1	N-acetyl-gamma-glutamyl-phosphate reductase
Csac_1532	1692943	1695066	2124	cell wall hydrolase/autolysin	cell wall hydrolase/autolysin	N-acetylmuramoyl-L-alanine amidase	N-acetylmuramoyl-L-alanine amidase	MurNAc-LAA, N-acetylmuramoyl-L-alanine amidase or MurNAc-LAA	Cell wall hydrolase/autolysin, catalytic	cell wall hydrolase/autolysin
Csac_1533	1695127	1695978	852	Cof-like hydrolase	Cof-like hydrolase	Predicted hydrolases of the HAD superfamily	haloacid dehalogenase-like hydrolase	Cof, Predicted hydrolases of the HAD superfamily	HAD-superfamily hydrolase, subfamily IIB	Cof-like hydrolase
Csac_1534	1696153	1698063	1911	NADH dehydrogenase (quinone)	NADH dehydrogenase (quinone)	NADH ubiquinone oxidoreductase, NADH-binding (51 kD) subunit	NADH-ubiquinone oxidoreductase-F iron-sulfur binding region	NADH:ubiquinone oxidoreductase, NADH-binding (51 kD) subunit	NADH:ubiquinone oxidoreductase, 51kDa subunit	NADH dehydrogenase (quinone)
Csac_1535	1698060	1698920	861	respiratory-chain NADH dehydrogenase subunit 1	respiratory-chain NADH dehydrogenase subunit 1	Formate hydrogenlyase subunit 4	NADH dehydrogenase	NADH:ubiquinone oxidoreductase subunit 1	NADH:ubiquinone oxidoreductase, subunit 1/F420H2 oxidoreductase subunit H	respiratory-chain NADH dehydrogenase subunit 1
Csac_1536	1698943	1699407	465	NADH ubiquinone oxidoreductase, 20 kDa subunit	NADH ubiquinone oxidoreductase, 20 kDa subunit	Ni,Fe-hydrogenase III small subunit	NADH ubiquinone oxidoreductase, 20 Kd subunit	NADH:ubiquinone oxidoreductase 20 kD subunit	NADH:ubiquinone oxidoreductase-like, 20kDa subunit	NADH ubiquinone oxidoreductase, 20 kDa subunit
Csac_1537	1699391	1699762	372	NADH dehydrogenase (ubiquinone), 30 kDa subunit	NADH dehydrogenase (ubiquinone), 30 kDa subunit	NADH:ubiquinone oxidoreductase 27 kD subunit	Respiratory-chain NADH dehydrogenase, 30 Kd subunit	Respiratory-chain NADH dehydrogenase, 30 Kd subunit	NADH:ubiquinone oxidoreductase, 30kDa subunit	NADH dehydrogenase (ubiquinone), 30 kDa subunit
Csac_1538	1699770	1700849	1080	NADH-ubiquinone oxidoreductase, chain 49kDa	NADH-ubiquinone oxidoreductase, chain 49kDa	Ni,Fe-hydrogenase III large subunit	Respiratory-chain NADH dehydrogenase, 49 Kd subunit	NADH:ubiquinone oxidoreductase 49 kD subunit 7	NADH-quinone oxidoreductase, subunit D	NADH-ubiquinone oxidoreductase, chain 49kDa
Csac_1539	1700877	1701260	384	4Fe-4S ferredoxin, iron-sulfur binding domain-containing protein	4Fe-4S ferredoxin, iron-sulfur binding domain-containing protein	Formate hydrogenlyase subunit 6/NADH:ubiquinone oxidoreductase 23 kD subunit (chain I)	4Fe-4S dicluster domain	Formate hydrogenlyase subunit 6/NADH:ubiquinone oxidoreductase 23 kD subunit (chain I)	4Fe-4S ferredoxin-type, iron-sulpur binding domain	4Fe-4S ferredoxin, iron-sulfur binding domain-containing protein
Csac_1540	1701281	1701634	354	hydrogenase nickel insertion protein HypA	hydrogenase nickel insertion protein HypA	Zn finger protein HypA/HybF	Hydrogenase expression/synthesis hypA family	Hydrogenase expression/synthesis hypA family	Hydrogenase nickel incorporation protein HypA/HybF	hydrogenase nickel insertion protein HypA
Csac_1541	1701618	1702289	672	hydrogenase accessory protein HypB	hydrogenase accessory protein HypB	Ni2+-binding GTPase involved in regulation of expression and maturation of urease and hydrogenase	CobW/HypB/UreG, nucleotide-binding domain	hydrogenase nickel incorporation protein HypB	Hydrogenase accessory protein HypB	hydrogenase accessory protein HypB
Csac_1542	1702297	1704570	2274	(NiFe) hydrogenase maturation protein HypF	(NiFe) hydrogenase maturation protein HypF	Hydrogenase maturation factor	HypF finger	HypF, Hydrogenase maturation factor	Carbamoyltransferase, HypF-type	(NiFe) hydrogenase maturation protein HypF
Csac_1543	1704586	1704810	225	hydrogenase assembly chaperone hypC/hupF	hydrogenase assembly chaperone hypC/hupF	Hydrogenase maturation factor	HupF/HypC family	HypC, Hydrogenase maturation factor	Hydrogenase expression/formation protein, HupF/HypC	hydrogenase assembly chaperone hypC/hupF
Csac_1544	1704797	1705843	1047	hydrogenase isoenzymes formation protein HypD	hydrogenase isoenzymes formation protein HypD	Hydrogenase maturation factor	Hydrogenase formation hypA family	HypD, Hydrogenase formation hypA family	Hydrogenase formation HypD protein	hydrogenase isoenzymes formation protein HypD
Csac_1545	1705840	1706838	999	hydrogenase expression/formation protein HypE	hydrogenase expression/formation protein HypE	Hydrogenase maturation factor	AIR synthase related protein, N-terminal domain	hydrogenase expression/formation protein HypE	AIR synthase related protein, N-terminal domain	hydrogenase expression/formation protein HypE
Csac_1548	1707595	1707798	204	4Fe-4S ferredoxin, iron-sulfur binding domain-containing protein	4Fe-4S ferredoxin, iron-sulfur binding domain-containing protein	Ferredoxin 3	4Fe-4S dicluster domain	Fe-S oxidoreductase	4Fe-4S ferredoxin-type, iron-sulpur binding domain	4Fe-4S ferredoxin, iron-sulfur binding domain-containing protein
Csac_1549	1707814	1708854	1041	pyruvate flavodoxin/ferredoxin oxidoreductase domain-containing protein	pyruvate ferredoxin/flavodoxin oxidoreductase	Pyruvate:ferredoxin oxidoreductase and related 2-oxoacid	Pyruvate ferredoxin/flavodoxin oxidoreductase	Pyruvate:ferredoxin oxidoreductase and related 2-oxoacid	Pyruvate-flavodoxin oxidoreductase, central domain	pyruvate ferredoxin/flavodoxin oxidoreductase
Csac_1550	1708890	1709630	741	thiamine pyrophosphate enzyme domain-containing TPP-binding protein	thiamine pyrophosphate enzyme domain-containing TPP-binding prot	Pyruvate:ferredoxin oxidoreductases, beta subunit	Thiamine pyrophosphate enzyme, C-terminal TPP binding domain	pyruvate ferredoxin oxidoreductase subunit beta	Thiamine pyrophosphate enzyme, C-terminal TPP-binding	thiamine pyrophosphate enzyme domain-containing TPP-binding protein
Csac_1551	1709633	1710172	540	pyruvate ferredoxin/flavodoxin oxidoreductase	pyruvate ferredoxin/flavodoxin oxidoreductase subunit delta	ferredoxin oxidoreductases, delta subunit	4Fe-4S dicluster domain	ferredoxin oxidoreductases, delta subunit	4Fe-4S binding domain	pyruvate ferredoxin/flavodoxin oxidoreductase subunit delta
Csac_1552	1710180	1711556	1377	VanW family protein	VanW family protein	vancomycin resistance protein	VanW like protein	VanW, VanW like protein	Vancomycin resistance VanW	VanW family protein(vancomycin resistance protein W)
Csac_1556	1714332	1715246	915	regulatory protein ArsR	regulatory protein ArsR	Predicted transcriptional regulators	Bacterial regulatory protein, arsR family	Predicted transcriptional regulator	HTH ArsR-type DNA-binding domain	regulatory protein ArsR
Csac_1557	1715521	1716870	1350	family 1 extracellular solute-binding protein	family 1 extracellular solute-binding protein	Sugar-binding periplasmic proteins/domains	Bacterial extracellular solute-binding protein	UgpB, ABC-type sugar transport system, periplasmic component	Bacterial extracellular solute-binding, family 1	family 1 extracellular solute-binding protein
Csac_1558	1717005	1717892	888	binding-protein-dependent transport systems inner membrane component	binding-protein-dependent transport systems inner membrane comp	ABC-type dipeptide/oligopeptide/nickel transport systems, permease components	Binding-protein-dependent transport system inner membrane component	Binding-protein-dependent transport system inner membrane component.	Binding-protein-dependent transport systems inner membrane component	binding-protein-dependent transport systems inner membrane component
Csac_1559	1717923	1718777	855	binding-protein-dependent transport systems inner membrane component	binding-protein-dependent transport systems inner membrane comp	ABC-type dipeptide/oligopeptide/nickel transport systems, permease components	Binding-protein-dependent transport system inner membrane component	Binding-protein-dependent transport system inner membrane component.	Binding-protein-dependent transport systems inner membrane component	binding-protein-dependent transport systems inner membrane component
Csac_1560	1718801	1720267	1467	glycoside hydrolase family protein	glycoside hydrolase family protein	No significant hits found	Glycosyl hydrolases family 43	Glycosyl hydrolases family 43	Glycoside hydrolase, family 43	glycoside hydrolase family protein
Csac_1561	1720385	1721902	1518	alpha-N-arabinofuranosidase	alpha-N-arabinofuranosidase	Alpha-L-arabinofuranosidase	Alpha-L-arabinofuranosidase C-terminus	Alpha-L-arabinofuranosidase	Alpha-L-arabinofuranosidase, C-terminal	alpha-N-arabinofuranosidase
Csac_1562	1722070	1723386	1317	alpha-galactosidase	alpha-galactosidase	Alpha-galactosidases/6-phospho-beta-glucosidases	Family 4 glycosyl hydrolase	CelF, Alpha-galactosidases/6-phospho-beta-glucosidases	Glycoside hydrolase, family 4	alpha-galactosidase
Csac_1563	1723479	1723961	483	GCN5-like N-acetyltransferase	GCN5-like N-acetyltransferase	Histone acetyltransferase HPA2 and related acetyltransferases	Acetyltransferase (GNAT) family	Acetyltransferase (GNAT) family	Acyl-CoA N-acyltransferase	GCN5-like N-acetyltransferase
Csac_1564	1724120	1724620	501	Holliday junction resolvase	Holliday junction resolvase	Holliday junction resolvasome endonuclease subunit	Crossover junction endodeoxyribonuclease RuvC	ruvC, Holliday junction resolvase	Crossover junction endodeoxyribonuclease RuvC	Holliday junction resolvase
Csac_1565	1724617	1725210	594	Holliday junction DNA helicase RuvA	Holliday junction DNA helicase RuvA	Holliday junction resolvasome DNA-binding subunit	RuvA, C-terminal domain	ruvA, Holliday junction DNA helicase motor protein	DNA helicase, Holliday junction RuvA type, domain III, C-terminal	Holliday junction DNA helicase RuvA
Csac_1566	1725243	1726259	1017	Holliday junction DNA helicase RuvB	Holliday junction DNA helicase RuvB	Holliday junction resolvasome helicase subunit	Holliday junction DNA helicase ruvB N-terminus	ruvB, Holliday junction DNA helicase B	DNA helicase, Holliday junction RuvB type	Holliday junction DNA helicase RuvB
Csac_1568	1726961	1727272	312	50S ribosomal protein L21	50S ribosomal protein L21	Ribosomal protein L21	Ribosomal prokaryotic L21 protein	Ribosomal prokaryotic L21 protein	Ribosomal protein L21	50S ribosomal protein L21
Csac_1570	1727617	1727916	300	50S ribosomal protein L27	50S ribosomal protein L27	Ribosomal protein L27	Ribosomal L27 protein	rpmA, 50S ribosomal protein L27	Ribosomal protein L27	50S ribosomal protein L27
Csac_1571	1727982	1729304	1323	GTPase CgtA	GTPase CgtA	Predicted GTPase	GTP1/OBG	obgE, GTPase ObgE	GTP1/OBG, conserved site	GTPase CgtA
Csac_1572	1729317	1730420	1104	transposase	transposase	No significant hits found	Integrase core domain	Transposase and inactivated derivatives	Integrase, catalytic core	transposase
Csac_1574	1731574	1732848	1275	O-acetylhomoserine/O-acetylserine sulfhydrylase	O-acetylhomoserine/O-acetylserine sulfhydrylase	O-acetylhomoserine sulfhydrylase	Cys/Met metabolism PLP-dependent enzyme	O-acetylhomoserine sulfhydrylase	O-acetylhomoserine/O-acetylserine sulfhydrylase	O-acetylhomoserine/O-acetylserine sulfhydrylase
Csac_1575	1732977	1734122	1146	homoserine O-acetyltransferase	homoserine O-acetyltransferase	Homoserine acetyltransferase	alpha/beta hydrolase fold	homoserine O-acetyltransferase	Homoserine acetyltransferase	homoserine O-acetyltransferase
Csac_1576	1734119	1734841	723	beta-lactamase domain-containing protein	beta-lactamase domain-containing protein	Metal-dependent hydrolases of the beta-lactamase superfamily III	Beta-lactamase superfamily domain	Metal-dependent hydrolases of the beta-lactamase superfamily III	Beta-lactamase-like	beta-lactamase domain-containing protein
Csac_1577	1734874	1735764	891	peptidase M19	peptidase M19	Zn-dependent dipeptidase, microsomal dipeptidase homolog	Membrane dipeptidase (Peptidase family M19)	Peptidase_M19, Membrane dipeptidase (Peptidase family M19)	Peptidase M19, renal dipeptidase	peptidase M19
Csac_1578	1735894	1737087	1194	class I and II aminotransferase	class I and II aminotransferase	PLP-dependent aminotransferases	Aminotransferase class I and II	aspartate aminotransferase	Aminotransferase, class I/classII	class I and II aminotransferase
Csac_1579	1737139	1738569	1431	adenylosuccinate lyase	adenylosuccinate lyase	Adenylosuccinate lyase	Adenylosuccinate lyase C-terminus	denylsuccinate_lyase_2, Adenylsuccinate lyase_2	Adenylosuccinate lyase	adenylosuccinate lyase
Csac_1580	1738663	1742028	3366	reverse gyrase	reverse gyrase	Reverse gyrase	DNA topoisomerase	reverse gyrase	Reverse gyrase	reverse gyrase
Csac_1581	1742165	1742632	468	amino acid-binding ACT domain-containing protein	amino acid-binding ACT domain-containing protein	Aspartokinases	ACT domain	aspartate kinase	ACT domain	amino acid-binding ACT domain-containing protein
Csac_1582	1742645	1743403	759	dihydrodipicolinate reductase	dihydrodipicolinate reductase	Dihydrodipicolinate reductase	Dihydrodipicolinate reductase, N-terminus	dihydrodipicolinate reductase	Dihydrodipicolinate reductase, N-terminal	dihydrodipicolinate reductase
Csac_1583	1743459	1744346	888	dihydrodipicolinate synthase	dihydrodipicolinate synthase	Dihydrodipicolinate synthase/N-acetylneuraminate lyase	Dihydrodipicolinate synthetase family	dihydrodipicolinate synthase	Dihydrodipicolinate synthase, DapA	dihydrodipicolinate synthase
Csac_1584	1744402	1745403	1002	aspartate-semialdehyde dehydrogenase	aspartate-semialdehyde dehydrogenase	Aspartate-semialdehyde dehydrogenase	Semialdehyde dehydrogenase, NAD binding domain	aspartate-semialdehyde dehydrogenase	Aspartate-semialdehyde dehydrogenase	aspartate-semialdehyde dehydrogenase
Csac_1585	1745889	1746287	399	nucleotidyltransferase substrate binding protein	nucleotidyltransferase substrate binding protein	No significant hits found	Nucleotidyltransferase substrate binding protein like	Nucleotidyltransferase substrate binding protein like.	Nucleotidyltransferase substrate binding protein	nucleotidyltransferase substrate binding protein
Csac_1586	1746284	1746583	300	DNA polymerase, beta domain-containing protein	DNA polymerase, beta domain-containing protein	Predicted nucleotidyltransferases	Nucleotidyltransferase domain	Predicted nucleotidyltransferases	Nucleotidyl transferase domain	DNA polymerase, beta domain-containing protein
Csac_1587	1746590	1747063	474	2C-methyl-D-erythritol 2,4-cyclodiphosphate synthase	2C-methyl-D-erythritol 2,4-cyclodiphosphate synthase	2C-methyl-D-erythritol 2,4-cyclodiphosphate synthase	YgbB family	2-C-methyl-D-erythritol 2,4-cyclodiphosphate synthase	2-C-methyl-D-erythritol 2,4-cyclodiphosphate synthase	2C-methyl-D-erythritol 2,4-cyclodiphosphate synthase
Csac_1591	1750642	1751901	1260	nuclease SbcCD subunit D	nuclease SbcCD subunit D	DNA repair exonuclease	Calcineurin-like phosphoesterase superfamily domain	bcD, DNA repair exonuclease	Exonuclease SbcD	nuclease SbcCD subunit D
Csac_1592	1751923	1754496	2574	SMC domain-containing protein	SMC domain-containing protein	ATPase involved in DNA repair	AAA domain	SbcC, ATPase involved in DNA repair	Zinc hook, Rad50	SMC domain-containing protein
Csac_1594	1754909	1755508	600	recombination protein RecR	recombination protein RecR	Recombinational DNA repair protein (RecF pathway)	RecR protein	recR, recombination protein RecR	DNA recombination protein RecR	recombination protein RecR
Csac_1597	1756748	1757665	918	NAD-dependent epimerase/dehydratase	NAD-dependent epimerase/dehydratase	Nucleoside-diphosphate-sugar epimerases	NAD-dependent epimerase/dehydratase	Epimerase, NAD dependent epimerase/dehydratase family.	NAD dependent epimerase/dehydratase family	NAD-dependent epimerase/dehydratase
Csac_1600	1758573	1759481	909	UTP-glucose-1-phosphate uridylyltransferase GalU	UTP-glucose-1-phosphate uridylyltransferase GalU	UDP-glucose pyrophosphorylase	Nucleotidyl transferase	GalU, UDP-glucose pyrophosphorylase	UTP--glucose-1-phosphate uridylyltransferase, bacterial/archaeal-type	UTP-glucose-1-phosphate uridylyltransferase GalU
Csac_1601	1759614	1760201	588	fatty acid biosynthesis transcriptional regulator	fatty acid biosynthesis transcriptional regulator	Uncharacterized protein	DeoR-like helix-turn-helix domain	fatty acid biosynthesis transcriptional regulator	HTH DeoR N-terminal domain	fatty acid biosynthesis transcriptional regulator
Csac_1602	1760207	1761211	1005	fatty acid/phospholipid synthesis protein PlsX	fatty acid/phospholipid synthesis protein PlsX	Fatty acid/phospholipid biosynthesis enzyme	Fatty acid synthesis protein	fatty acid/phospholipid synthesis protein	Fatty acid synthesis PlsX protein	fatty acid/phospholipid synthesis protein PlsX
Csac_1603	1761214	1762200	987	3-oxoacyl-ACP synthase III	3-oxoacyl-ACP synthase III	3-oxoacyl-[acyl-carrier-protein] synthase III	3-Oxoacyl-[acyl-carrier-protein (ACP)] synthase III	3-oxoacyl-(acyl carrier protein) synthase III	3-Oxoacyl-[acyl-carrier-protein (ACP)] synthase III C-terminal	3-oxoacyl-ACP synthase III
Csac_1604	1762223	1763134	912	malonyl CoA-acyl carrier protein transacylase	malonyl CoA-acyl carrier protein transacylase	(acyl-carrier-protein) S-malonyltransferase	Acyl transferase domain	FabD, (acyl-carrier-protein) S-malonyltransferase	Malonyl CoA-acyl carrier protein transacylase, FabD-type	malonyl CoA-acyl carrier protein transacylase
Csac_1605	1763174	1763920	747	3-oxoacyl-ACP reductase	3-oxoacyl-ACP reductase	Dehydrogenases	short chain dehydrogenase	3-ketoacyl-(acyl-carrier-protein) reductase	3-oxoacyl-(acyl-carrier-protein) reductase	3-oxoacyl-ACP reductase
Csac_1606	1763977	1764213	237	acyl carrier protein	acyl carrier protein	Acyl carrier protein	Phosphopantetheine attachment site	acpP, acyl carrier protein	Acyl carrier protein (ACP)	acyl carrier protein
Csac_1608	1765645	1766319	675	ribonuclease III	ribonuclease III	dsRNA-specific ribonuclease	Ribonuclease III domain	rnc, ribonuclease III	Ribonuclease III domain	ribonuclease III
Csac_1609	1766316	1767341	1026	radical SAM domain-containing protein	radical SAM domain-containing protein	ELP3 component of the RNA polymerase II complex	Radical SAM superfamily	Elongator protein 3, MiaB family, Radical SAM	Radical SAM	radical SAM domain-containing protein
Csac_1610	1767474	1768292	819	phosphate binding protein	phosphate binding protein	ABC-type phosphate transport system, periplasmic component	PBP superfamily domain	PstS, ABC-type phosphate transport system, periplasmic component	Phosphate binding protein	phosphate binding protein
Csac_1611	1768356	1769210	855	phosphate ABC transporter permease	phosphate ABC transporter permease	ABC-type phosphate transport system, permease component	Binding-protein-dependent transport system inner membrane component	PstA, ABC-type phosphate transport system, permease component	Phosphate ABC transporter, permease protein PstC	ABC-type phosphate transport system, permease component
Csac_1612	1769207	1770046	840	phosphate ABC transporter permease	phosphate ABC transporter permease	ABC-type phosphate transport system, permease component	Binding-protein-dependent transport system inner membrane component	Binding-protein-dependent transport system inner membrane component	Binding-protein-dependent transport systems inner membrane component	ABC-type phosphate transport system, permease component
Csac_1613	1770159	1770419	261	stage V sporulation protein S	stage V sporulation protein S	Uncharacterized BCR	Stage V sporulation protein S (SpoVS)	Stage V sporulation protein S (SpoVS)	Sporulation stage V, protein S	stage V sporulation protein S
Csac_1614	1770593	1771696	1104	transposase	transposase	No significant hits found	Integrase core domain	Transposase and inactivated derivatives	Integrase, catalytic core	transposase
Csac_1615	1772013	1772600	588	metal dependent phosphohydrolase	metal dependent phosphohydrolase	Predicted HD superfamily hydrolase	HD domain	Predicted hydrolase (HD superfamily)	HD/PDEase domain	metal dependent phosphohydrolase
Csac_1617	1773688	1774341	654	binding-protein-dependent transport systems inner membrane component	binding-protein-dependent transport systems inner membrane component	Permease component of an uncharacterized ABC transporter	Binding-protein-dependent transport system inner membrane component	Binding-protein-dependent transport system inner membrane component.	Binding-protein-dependent transport systems inner membrane component	binding-protein-dependent transport systems inner membrane component
Csac_1618	1774376	1775227	852	NLPA lipoprotein	NLPA lipoprotein	ABC-type uncharacterized transport systems, periplasmic component	NLPA lipoprotein	Lipoprotein_9, NLPA lipoprotein	Lipoprotein NlpA family	NLPA lipoprotein
Csac_1621	1777407	1780940	3534	chromosome segregation protein SMC	chromosome segregation protein SMC	Chromosome segregation ATPases	RecF/RecN/SMC N terminal domain	Smc, Chromosome segregation ATPases	RecF/RecN/SMC	chromosome segregation protein SMC
Csac_1622	1780947	1781849	903	signal recognition particle-docking protein FtsY	signal recognition particle-docking protein FtsY	Signal recognition particle GTPase	SRP54-type protein, helical bundle domain	FtsY, Signal recognition particle GTPase	Signal recognition particle, SRP54 subunit, GTPase	signal recognition particle-docking protein FtsY
Csac_1623	1781912	1782592	681	cyclic nucleotide-binding protein	Cyclic nucleotide-binding domain	cAMP-binding domains	Cyclic nucleotide-binding domain	cNMP_binding, Cyclic nucleotide-binding domain.	Cyclic nucleotide-binding domain	Cyclic nucleotide-binding domain
Csac_1624	1782698	1783420	723	4Fe-4S ferredoxin, iron-sulfur binding domain-containing protein	4Fe-4S ferredoxin, iron-sulfur binding domain-containing protein	Ferredoxin 2	4Fe-4S dicluster domain	Fe-S-cluster-containing hydrogenase components 2	4Fe-4S binding domain	4Fe-4S ferredoxin, iron-sulfur binding domain-containing protein
Csac_1625	1783468	1785117	1650	hybrid cluster protein	hybrid cluster protein	6Fe-6S prismane cluster-containing protein	Prismane/CO dehydrogenase family	HCP, Hybrid cluster protein (HCP)	Prismane	6Fe-6S prismane cluster-containing protein
Csac_1629	1788337	1789491	1155	phosphoribosylaminoimidazole carboxylase ATPase subunit	phosphoribosylaminoimidazole carboxylase ATPase subunit	Phosphoribosylaminoimidazole carboxylase (NCAIR synthetase)	ATP-grasp domain	phosphoribosylaminoimidazole carboxylase ATPase subunit	Phosphoribosylaminoimidazole carboxylase, ATPase subunit	phosphoribosylaminoimidazole carboxylase ATPase subunit
Csac_1630	1789495	1790025	531	phosphoribosylaminoimidazole carboxylase, catalytic subunit	phosphoribosylaminoimidazole carboxylase, catalytic subunit	Phosphoribosylcarboxyaminoimidazole (NCAIR) mutase	AIR carboxylase	Phosphoribosylamidoimidazole-succinocarboxamide synthase	N5-carboxyaminoimidazole ribonucleotide mutase PurE domain	phosphoribosylaminoimidazole carboxylase, catalytic subunit
Csac_1631	1790440	1791468	1029	aliphatic sulfonate ABC transporter substrate-binding protein	aliphatic sulfonate ABC transporter substrate-binding protein	ABC-type nitrate/sulfonate/taurine/bicarbonate transport systems, periplasmic components	NMT1-like family	ABC-type nitrate/sulfonate/bicarbonate transport systems, periplasmic components	ABC transporter, substrate-binding protein, aliphatic sulphonates	aliphatic sulfonate ABC transporter substrate-binding protein
Csac_1632	1791472	1792311	840	ABC transporter	ABC transporter	ABC-type nitrate/sulfonate/taurine/bicarbonate transport systems, ATPase components	ABC transporter	ABC-type nitrate/sulfonate/bicarbonate transport system, ATPase component	ABC transporter-like	ABC transporter
Csac_1633	1792301	1793017	717	binding-protein-dependent transport systems inner membrane component	binding-protein-dependent transport systems inner membrane component	Permease component of an uncharacterized ABC transporter	Binding-protein-dependent transport system inner membrane component	Binding-protein-dependent transport system inner membrane component.	Binding-protein-dependent transport systems inner membrane component	binding-protein-dependent transport systems inner membrane component
Csac_1634	1793044	1793253	210	thiamine biosynthesis protein ThiS	thiamine biosynthesis protein ThiS	Sulfur transfer protein involved in thiamine biosynthesis	ThiS family	ThiS family	ThiS, thiamine-biosynthesis	thiamine biosynthesis protein ThiS
Csac_1635	1793250	1794062	813	UBA/THIF-type NAD/FAD binding protein	UBA/THIF-type NAD/FAD binding protein	Dinucleotide-utilizing enzymes involved in molybdopterin and thiamine biosynthesis family 2	MoeZ/MoeB domain	molybdopterin biosynthesis protein MoeB	Molybdenum cofactor biosynthesis, MoeB	UBA/THIF-type NAD/FAD binding protein
Csac_1636	1794114	1794524	411	Mov34/MPN/PAD-1 family protein	Mov34/MPN/PAD-1 family protein	Uncharacterized ACR, PAD1/JAB1-related	Prokaryotic homologs of the JAB domain	Mov34, Mov34/MPN/PAD-1 family	JAB1/Mov34/MPN/PAD-1	Mov34/MPN/PAD-1 family protein
Csac_1637	1794545	1795435	891	nitrite and sulfite reductase 4Fe-4S region	nitrite and sulfite reductase 4Fe-4S region	NAD(P)H-nitrite reductase	Nitrite/Sulfite reductase ferredoxin-like half domain	NIR_SIR, Nitrite and sulphite reductase 4Fe-4S domain	Nitrite/sulphite reductase, hemoprotein beta-component, ferrodoxin-like	nitrite and sulfite reductase 4Fe-4S region
Csac_1638	1795428	1795676	249	SirA family protein	SirA family protein	Predicted redox protein, regulator of disulfide bond formation	SirA-like protein	SirA_YedF_YeeD, SirA, YedF, and YeeD	TusA-like domain	SirA family protein
Csac_1639	1795673	1796902	1230	O-acetylhomoserine aminocarboxypropyltransferase	O-acetylhomoserine aminocarboxypropyltransferase	O-acetylhomoserine sulfhydrylase	Cys/Met metabolism PLP-dependent enzyme	O-acetylhomoserine sulfhydrylase	O-acetylhomoserine/O-acetylserine sulfhydrylase	O-acetylhomoserine aminocarboxypropyltransferase
Csac_1640	1796945	1798636	1692	adenylylsulfate reductase subunit alpha	adenylylsulfate reductase subunit alpha	Succinate dehydrogenase/fumarate reductase, flavoprotein subunits	FAD binding domain	adenylylsulfate reductase	Fumarate reductase/succinate dehydrogenase flavoprotein-like, C-terminal	adenylylsulfate reductase subunit alpha
Csac_1641	1798620	1798937	318	4Fe-4S ferredoxin, iron-sulfur binding domain-containing protein	4Fe-4S ferredoxin, iron-sulfur binding domain-containing protein	Ferredoxin 3	4Fe-4S dicluster domain	Ferredoxin	4Fe-4S ferredoxin-type, iron-sulpur binding domain	4Fe-4S ferredoxin, iron-sulfur binding domain-containing protein
Csac_1642	1798952	1799752	801	sulfate adenylyltransferase subunit 2	sulfate adenylyltransferase subunit 2	3'-phosphoadenosine 5'-phosphosulfate sulfotransferase (PAPS reductase)/FAD synthetase	Phosphoadenosine phosphosulfate reductase family	sulfate adenylyltransferase subunit 2	Sulphate adenylyltransferase, small subunit	sulfate adenylyltransferase subunit 2
Csac_1643	1799757	1801475	1719	sulfate adenylyltransferase large subunit	sulfate adenylyltransferase large subunit	GTPases - Sulfate adenylate transferase subunit 1	Elongation factor Tu GTP binding domain	GTPases - Sulfate adenylate transferase subunit 1	Elongation factor, GTP-binding domain	sulfate adenylyltransferase large subunit
Csac_1644	1801538	1802422	885	LysR family transcriptional regulator	LysR family transcriptional regulator	Transcriptional regulator	Bacterial regulatory helix-turn-helix protein, lysR family	LysR transcriptional regulator	LysR, substrate-binding	LysR family transcriptional regulator
Csac_1645	1802840	1803673	834	nitrite and sulfite reductase 4Fe-4S region	nitrite and sulfite reductase 4Fe-4S region	NAD(P)H-nitrite reductase	Nitrite/Sulfite reductase ferredoxin-like half domain	NIR_SIR, Nitrite and sulphite reductase 4Fe-4S domain	Nitrite/sulphite reductase, hemoprotein beta-component, ferrodoxin-like	nitrite and sulfite reductase 4Fe-4S region
Csac_1647	1804282	1805043	762	TatD-related deoxyribonuclease	TatD-related deoxyribonuclease	Predicted metal-dependent hydrolases with the TIM-barrel fold	TatD related DNase	Predicted metal-dependent hydrolases with the TIM-barrel fold	TatD superfamily	TatD-related deoxyribonuclease
Csac_1649	1805634	1806818	1185	glutamyl-tRNA reductase	glutamyl-tRNA reductase	Glutamyl-tRNA reductase	Glutamyl-tRNAGlu reductase, N-terminal domain	hemA, glutamyl-tRNA reductase	Tetrapyrrole biosynthesis, glutamyl-tRNA reductase, N-terminal	glutamyl-tRNA reductase
Csac_1650	1806782	1807435	654	precorrin-2 dehydrogenase	precorrin-2 dehydrogenase	Siroheme synthase (precorrin-2 oxidase/ferrochelatase domain)	Putative NAD(P)-binding	precorrin-2 dehydrogenase	NAD(P)-binding domain	precorrin-2 dehydrogenase
Csac_1651	1807455	1808327	873	porphobilinogen deaminase	porphobilinogen deaminase	Porphobilinogen deaminase	Porphobilinogen deaminase	hemC, porphobilinogen deaminase	Porphobilinogen deaminase, N-terminal	porphobilinogen deaminase
Csac_1652	1808376	1809851	1476	uroporphyrin-III C-methyltransferase	uroporphyrin-III C-methyltransferase	Uroporphyrinogen-III methylase	Uroporphyrinogen-III synthase HemD	CysG, Uroporphyrinogen-III methylase	Uroporphiryn-III C-methyltransferase, conserved site	uroporphyrin-III C-methyltransferase
Csac_1653	1809841	1810818	978	delta-aminolevulinic acid dehydratase	delta-aminolevulinic acid dehydratase	Delta-aminolevulinic acid dehydratase	Delta-aminolevulinic acid dehydratase	delta-aminolevulinic acid dehydratase	Porphobilinogen synthase	delta-aminolevulinic acid dehydratase
Csac_1654	1810821	1812104	1284	glutamate-1-semialdehyde aminotransferase	glutamate-1-semialdehyde aminotransferase	Glutamate-1-semialdehyde aminotransferase	Aminotransferase class-III	glutamate-1-semialdehyde aminotransferase	Aminotransferase class-III	glutamate-1-semialdehyde aminotransferase
Csac_1655	1812226	1813083	858	ExsB family protein	ExsB family protein	ATP-utilizing enzymes of the PP-loop superfamily	NAD synthase	ATP-utilizing enzymes of the PP-loop superfamily	NAD/GMP synthase	ExsB family protein(tRNA processing )
Csac_1656	1813086	1813481	396	glyoxalase/bleomycin resistance protein/dioxygenase	glyoxalase/bleomycin resistance protein/dioxygenase	Uncharacterized BCR	3-demethylubiquinone-9 3-methyltransferase	Glyoxalase/Bleomycin resistance protein/Dioxygenase superfamily	unintegrated	glyoxalase/bleomycin resistance protein/dioxygenase
Csac_1657	1813803	1814132	330	anti-sigma-factor antagonist	anti-sigma-factor antagonist	Anti-anti-sigma regulatory factor	STAS domain	STAS domain	Anti-sigma factor antagonist	anti-sigma-factor antagonist
Csac_1658	1814168	1814650	483	anti-sigma F factor	anti-sigma F factor	Anti-sigma regulatory factor (Ser/Thr protein kinase)	Histidine kinase-like ATPase domain	anti-sigma F factor	Anti-sigma F factor	Anti-sigma regulatory factor (Ser/Thr protein kinase)
Csac_1659	1814616	1815335	720	FliA/WhiG family RNA polymerase sigma-28 subunit	FliA/WhiG family RNA polymerase sigma-28 subunit	DNA-directed RNA polymerase sigma subunits (sigma70/sigma32)	Sigma-70 region 2	RNA polymerase sigma factor SigB	RNA polymerase sigma-70 factor	FliA/WhiG family RNA polymerase sigma-28 subunit
Csac_1660	1815463	1816161	699	phosphoribosyltransferase	phosphoribosyltransferase	Predicted amidophosphoribosyltransferases	Phosphoribosyl transferase domain	Predicted amidophosphoribosyltransferases	Phosphoribosyltransferase	phosphoribosyltransferase
Csac_1662	1816697	1816984	288	anti-sigma-28 factor FlgM	anti-sigma-28 factor FlgM	Negative regulator of flagellin synthesis (anti-sigma-28 factor)	Anti-sigma-28 factor, FlgM	Anti-sigma-28 factor, FlgM	Anti-sigma-28 factor, FlgM	anti-sigma-28 factor FlgM
Csac_1664	1817579	1819156	1578	flagellar hook-associated protein FlgK	flagellar hook-associated protein FlgK	Flagellar hook-associated protein	Flagellar basal body rod FlgEFG protein C-terminal	flagellar hook-associated protein FlgK	Flagellar hook-associated protein, FlgK	flagellar hook-associated protein FlgK
Csac_1665	1819199	1820146	948	flagellar hook-associated protein FlgL	flagellar hook-associated protein FlgL	Flagellin and related hook-associated proteins	Bacterial flagellin N-terminal helical region	flgL, flagellar hook-associated protein FlgL	Flagellin, D0/D1 domain	flagellar hook-associated protein FlgL
Csac_1667	1820561	1821001	441	DNA polymerase, beta domain-containing protein	DNA polymerase, beta domain-containing protein	Predicted nucleotidyltransferases	Nucleotidyltransferase domain	Nucleotidyltransferase domain.	Nucleotidyl transferase domain	DNA polymerase, beta domain-containing protein
Csac_1668	1821311	1823014	1704	transposase, IS4 family protein	transposase, IS4 family protein	No significant hits found	Transposase DDE domain	Transposase	Transposase, IS4-like	transposase, IS4 family protein
Csac_1670	1823551	1824009	459	flagellar assembly protein FliW	flagellar assembly protein FliW	Uncharacterized BCR	FliW protein	flagellar assembly protein FliW	Flagellar assembly factor FliW	flagellar assembly protein FliW
Csac_1671	1824022	1824264	243	carbon storage regulator CsrA	carbon storage regulator CsrA	Carbon storage regulator	Global regulator protein family	CsrA, Global regulator protein family	Carbon storage regulator	carbon storage regulator CsrA
Csac_1672	1824251	1824691	441	DNA polymerase, beta domain-containing protein	DNA polymerase, beta domain-containing protein	Predicted nucleotidyltransferases	Nucleotidyltransferase domain	Nucleotidyltransferase domain	Nucleotidyl transferase domain	DNA polymerase, beta domain-containing protein
Csac_1674	1825264	1826697	1434	ATPase (AAA+ superfamily)-like protein	ATPase (AAA+ superfamily)-like protein	Uncharacterized ATPases of the AAA superfamily	Predicted ATPase (AAA+ superfamily)	Predicted ATPase (AAA+ superfamily)	Domain of unknown function DUF4143	ATPase (AAA+ superfamily)-like protein
Csac_1679	1831266	1833368	2103	DEAD/DEAH box helicase domain-containing protein	DEAD/DEAH box helicase domain-containing protein	Lhr-like helicases	DEAD/DEAH box helicase	DEAD, DEAD/DEAH box helicase	DNA/RNA helicase, DEAD/DEAH box type, N-terminal	DEAD/DEAH box helicase domain-containing protein
Csac_1680	1833497	1834318	822	flagellin domain-containing protein	flagellin domain-containing protein	Flagellin and related hook-associated proteins	Bacterial flagellin N-terminal helical region	flagellin	Flagellin, D0/D1 domain	flagellin domain-containing protein
Csac_1681	1834399	1836297	1899	family 2 glycosyl transferase	family 2 glycosyl transferase	Glycosyltransferases involved in cell wall biogenesis	Glycosyl transferase family 2	Glycos_transf_2, Glycosyl transferase family 2	Glycosyl transferase, family 2	family 2 glycosyl transferase
Csac_1682	1836366	1838390	2025	type 11 methyltransferase	type 11 methyltransferase	SAM-dependent methyltransferases	Methyltransferase domain	Methyltransferase domain	unintegrated	type 11 methyltransferase
Csac_1685	1840427	1841824	1398	metal dependent phosphohydrolase	metal dependent phosphohydrolase	HD superfamily phosphohydrolases	HD domain	Metal dependent phosphohydrolases with conserved 'HD' motif.	HD/PDEase domain	metal dependent phosphohydrolase
Csac_1691	1844922	1846415	1494	integrase catalytic subunit	integrase catalytic subunit	No significant hits found	Integrase core domain	Transposase and inactivated derivatives [DNA replication, recombination, and repair].	Integrase, catalytic core	integrase catalytic subunit
Csac_1696	1849031	1849351	321	DNA polymerase, beta domain-containing protein	DNA polymerase, beta domain-containing protein	Predicted nucleotidyltransferases	Nucleotidyltransferase domain	Nucleotidyltransferase domain.	Nucleotidyl transferase domain	DNA polymerase, beta domain-containing protein
Csac_1697	1849324	1849731	408	HEPN domain-containing protein	HEPN domain-containing protein	Uncharacterized ACR	HEPN domain	HEPN domain.	HEPN	HEPN domain-containing protein
Csac_1698	1849860	1850258	399	flagellar protein FlaG protein	flagellar protein FlaG protein	Uncharacterized flagellar protein FlaG	FlaG protein	flagellar protein FlaG	Flagellar protein FlaG protein	flagellar protein FlaG protein
Csac_1699	1850273	1851895	1623	flagellar hook-associated 2 domain-containing protein	flagellar hook-associated 2 domain-containing protein	Flagellar capping protein	Flagellar hook-associated protein 2 C-terminus	fliD, flagellar capping protein	Flagellar hook-associated protein 2, N-terminal	flagellar hook-associated 2 domain-containing protein
Csac_1700	1851992	1852369	378	flagellar protein FliS	flagellar protein FliS	Flagellar protein	Flagellar protein FliS	flagellar protein FliS	Flagellar protein FliS	flagellar protein FliS
Csac_1705	1854844	1855395	552	2'-5' RNA ligase	2'-5' RNA ligase	2'-5' RNA ligase	2'-5' RNA ligase superfamily	LigT, 2'-5' RNA ligase	2',5' RNA ligase	2'-5' RNA ligase
Csac_1707	1855827	1856633	807	glutamate 5-kinase	glutamate 5-kinase	Glutamate 5-kinase	Amino acid kinase family	gamma-glutamyl kinase	Glutamate/acetylglutamate kinase	glutamate 5-kinase
Csac_1708	1856642	1857901	1260	gamma-glutamyl phosphate reductase	gamma-glutamyl phosphate reductase	Gamma-glutamyl phosphate reductase	Aldehyde dehydrogenase family	proA, gamma-glutamyl phosphate reductase	Gamma-glutamyl phosphate reductase GPR	gamma-glutamyl phosphate reductase
Csac_1709	1857989	1858291	303	DNA polymerase, beta domain-containing protein	DNA polymerase, beta domain-containing protein	Predicted nucleotidyltransferases	Nucleotidyltransferase domain	Nucleotidyltransferase domain.	Nucleotidyl transferase domain	DNA polymerase, beta domain-containing protein
Csac_1710	1858403	1860766	2364	MutS2 family protein	MutS2 family protein	MutS-like ATPases involved in mismatch repair, family 1	MutS domain V	Mismatch repair ATPase (MutS family)	DNA mismatch repair protein MutS, C-terminal	MutS2 family protein
Csac_1711	1860852	1861409	558	signal peptidase I	signal peptidase I	Signal peptidase I	Peptidase S24-like	The S26 Type I signal peptidase	Peptidase S26A, signal peptidase I	signal peptidase I
Csac_1713	1862006	1863472	1467	inosine-5'-monophosphate dehydrogenase	inosine-5'-monophosphate dehydrogenase	IMP dehydrogenase/GMP reductase	IMP dehydrogenase / GMP reductase domain	inositol-5-monophosphate dehydrogenase	Inosine-5'-monophosphate dehydrogenase-related	inosine-5'-monophosphate dehydrogenase
Csac_1714	1863492	1864364	873	aldose 1-epimerase	aldose 1-epimerase	Galactose mutarotase and related enzymes	Aldose 1-epimerase	Aldose 1-epimerase	Aldose 1-/Glucose-6-phosphate 1-epimerase	aldose 1-epimerase
Csac_1715	1864384	1865196	813	PP-loop superfamily ATP-utilizing protein	PP-loop superfamily ATP-utilizing protein	ATP-utilizing enzymes of the PP-loop superfamily	NAD synthase	subfamily of Adenine nucleotide alpha hydrolases superfamily	NAD/GMP synthase	PP-loop superfamily ATP-utilizing protein
Csac_1716	1865220	1865981	762	NCAIR mutase (PurE)-related like protein	NCAIR mutase (PurE)-related like protein	NCAIR mutase (PurE)-related proteins	AIR carboxylase	NCAIR mutase (PurE)-related proteins	N5-carboxyaminoimidazole ribonucleotide mutase PurE domain	NCAIR mutase (PurE)-related proteins
Csac_1719	1867200	1868288	1089	GTP-binding protein YchF	GTP-binding protein YchF	Predicted GTPase	50S ribosome-binding GTPase	YchF, YchF subfamily	GTP binding domain	GTP-binding protein YchF
Csac_1720	1868672	1869337	666	lytic transglycosylase	lytic transglycosylase	Soluble lytic murein transglycosylase and related regulatory proteins	Transglycosylase SLT domain	Lytic Transglycosylase (LT) and Goose Egg White Lysozyme (GEWL) domain.	Lytic transglycosylase-like, catalytic	lytic transglycosylase
Csac_1722	1869650	1871467	1818	methyl-accepting chemotaxis sensory transducer	methyl-accepting chemotaxis sensory transducer	Methyl-accepting chemotaxis protein	Methyl-accepting chemotaxis protein (MCP) signalling domain	Tar, Methyl-accepting chemotaxis protein	Methyl-accepting chemotaxis protein (MCP) signalling domain	methyl-accepting chemotaxis sensory transducer
Csac_1725	1872369	1873190	822	AraC family transcriptional regulator	AraC family transcriptional regulator	AraC-type DNA-binding domain-containing proteins	AraC-like ligand binding domain	AraC, AraC-type DNA-binding domain-containing proteins	Transcription regulator HTH, AraC, arabinose-binding/dimerisation	AraC family transcriptional regulator
Csac_1727	1874089	1874415	327	thioredoxin	thioredoxin	Thioredoxin domain-containing protein	thioredoxin	thioredoxin	thioredoxin	thioredoxin
Csac_1729	1875148	1876308	1161	group 1 glycosyl transferase	group 1 glycosyl transferase	Predicted glycosyltransferases	Glycosyl transferases group 1	GT1 family of glycosyltransferases	Glycosyl transferase, family 1	group 1 glycosyl transferase
Csac_1733	1879441	1881462	2022	NAD-dependent DNA ligase	NAD-dependent DNA ligase	NAD-dependent DNA ligase	NAD-dependent DNA ligase adenylation domain	NAD-dependent DNA ligase LigA	NAD-dependent DNA ligase, OB-fold	NAD-dependent DNA ligase
Csac_1734	1881468	1883111	1644	ABC transporter	ABC transporter	ABC-type multidrug transport system, ATPase component	ABC transporter	ABC-type multidrug transport system, ATPase component	ABC transporter-like	ABC transporter
Csac_1736	1883538	1884464	927	cysteine synthase A	cysteine synthase A	Cysteine synthase	Pyridoxal-phosphate dependent enzyme	Cystathionine beta-synthase and related enzymes	Cysteine synthase/cystathionine beta-synthase P-phosphate-binding site	cysteine synthase A
Csac_1738	1884907	1885803	897	putative circadian clock protein, KaiC	circadian clock protein KaiC	RecA-superfamily ATPases implicated in signal transduction	KaiC	KaiC	Circadian clock protein KaiC/DNA repair protein RadA	circadian clock protein KaiC
Csac_1739	1886141	1886356	216	FeoA family protein	FeoA family protein	No significant hits found	FeoA domain	FeoA, FeoA domain	Ferrous iron transporter, FeoA subunit	FeoA family protein (FeoA domain (This entry represents the core domain of the ferrous iron (Fe2+) transport protein FeoA found in bacteria.))
Csac_1740	1886380	1888209	1830	small GTP-binding protein	small GTP-binding protein	Fe2+ transport system	Ferrous iron transport protein B	feoB, ferrous iron transport protein B	Ferrous iron transport protein B	small GTP-binding protein
Csac_1741	1888466	1888909	444	Fur family ferric uptake regulator	Fur family ferric uptake regulator	Fe2+/Zn2+ uptake regulation proteins	Ferric uptake regulator family	Fur, Fe2+/Zn2+ uptake regulation proteins	Ferric-uptake regulator	Fur family ferric uptake regulator
Csac_1743	1889245	1889925	681	cell wall hydrolase SleB	cell wall hydrolase SleB	No significant hits found	Cell Wall Hydrolase	Hydrolase_2, Cell Wall Hydrolase.	Cell wall hydrolase, SleB	cell wall hydrolase SleB
Csac_1744	1890076	1891230	1155	serine-type D-Ala-D-Ala carboxypeptidase	serine-type D-Ala-D-Ala carboxypeptidase	D-alanyl-D-alanine carboxypeptidase	D-alanyl-D-alanine carboxypeptidase	DacC, D-alanyl-D-alanine carboxypeptidase	Peptidase S11, D-alanyl-D-alanine carboxypeptidase A, N-terminal	serine-type D-Ala-D-Ala carboxypeptidase
Csac_1745	1891371	1892495	1125	group 1 glycosyl transferase	group 1 glycosyl transferase	Predicted glycosyltransferases	Glycosyl transferases group 1	GT1_mtfB_like	Glycosyl transferase, family 1	group 1 glycosyl transferase
Csac_1746	1892574	1893509	936	pseudouridine synthase	pseudouridine synthase	Pseudouridylate synthases, 23S RNA-specific	RNA pseudouridylate synthase	RluA, Pseudouridylate synthases, 23S RNA-specific	Pseudouridine synthase, RsuA and RluB/C/D/E/F	pseudouridine synthase
Csac_1747	1893506	1894753	1248	putative poly-gamma-glutamate biosynthesis (capsule formation)-like protein	poly-gamma-glutamate biosynthesis protein	Putative enzyme of poly-gamma-glutamate biosynthesis (capsule formation)	Bacterial capsule synthesis protein PGA_cap	Bacterial capsule synthesis protein PGA_cap	Capsule synthesis protein, CapA	poly-gamma-glutamate biosynthesis protein
Csac_1748	1894781	1896589	1809	GTP-binding protein LepA	GTP-binding protein LepA	Membrane GTPase LepA	GTP-binding protein LepA C-terminus	GTP-binding protein LepA	GTP-binding protein LepA, C-terminal	GTP-binding protein LepA
Csac_1749	1896607	1897737	1131	putative oxygen-independent coproporphyrinogen III oxidase	oxygen-independent coproporphyrinogen iii oxidase	Coproporphyrinogen III oxidase and related Fe-S oxidoreductases	Radical SAM superfamily	coproporphyrinogen III oxidase	Coproporphyrinogen III oxidase, oxygen-independent related	oxygen-independent coproporphyrinogen iii oxidase
Csac_1750	1897849	1898880	1032	heat-inducible transcription repressor HrcA	heat-inducible transcription repressor HrcA	Transcriptional regulator of heat shock gene	Winged helix-turn-helix transcription repressor, HrcA DNA-binding	hrcA, heat-inducible transcription repressor	Winged helix-turn-helix transcription repressor, HrcA	heat-inducible transcription repressor HrcA
Csac_1751	1898902	1899558	657	GrpE protein	GrpE protein	Molecular chaperone GrpE (heat shock protein)	GrpE	GrpE, Molecular chaperone GrpE (heat shock protein)	GrpE nucleotide exchange factor	GrpE protein(adenyl-nucleotide exchange factor activity)
Csac_1752	1899599	1901419	1821	molecular chaperone DnaK	molecular chaperone DnaK	Molecular chaperone	Hsp70 protein	dnaK, molecular chaperone DnaK	Chaperone DnaK	molecular chaperone DnaK
Csac_1753	1901553	1902716	1164	chaperone protein DnaJ	chaperone protein DnaJ	Molecular chaperones (contain C-terminal Zn finger domain)	DnaJ domain	DnaJ-class molecular chaperone with C-terminal Zn finger domain	Chaperone DnaJ, C-terminal	chaperone protein DnaJ
Csac_1754	1902750	1903658	909	ribosomal protein L11 methyltransferase	ribosomal protein L11 methyltransferase	Ribosomal protein L11 methylase	Ribosomal protein L11 methyltransferase (PrmA)	ribosomal protein L11 methyltransferase	Ribosomal protein L11 methyltransferase	ribosomal protein L11 methyltransferase
Csac_1756	1904425	1905573	1149	class V aminotransferase	class V aminotransferase	Cysteine sulfinate desulfinase/cysteine desulfurase and related enzymes	Aminotransferase class-V	Aminotransferase class-V	Aminotransferase, class V/Cysteine desulfurase	class V aminotransferase
Csac_1757	1905586	1906773	1188	thiamine biosynthesis/tRNA modification protein ThiI	thiamine biosynthesis/tRNA modification protein ThiI	Thiamine biosynthesis ATP pyrophosphatase	Thiamine biosynthesis protein (ThiI)	Thiamine biosynthesis protein (ThiI)	Thiamine biosynthesis/tRNA sulfurtransferase ThiI	thiamine biosynthesis/tRNA modification protein ThiI
Csac_1758	1906775	1907488	714	pseudouridine synthase	pseudouridine synthase	16S rRNA uridine-516 pseudouridylate synthase	RNA pseudouridylate synthase	16S rRNA uridine-516 pseudouridylate synthase	Pseudouridine synthase, RsuA/RluB/E/F	16S rRNA uridine-516 pseudouridylate synthase
Csac_1759	1907514	1908629	1116	peptidase M29, aminopeptidase II	peptidase M29, aminopeptidase II	Leucyl aminopeptidase (aminopeptidase T)	Thermophilic metalloprotease (M29)	AmpS, Leucyl aminopeptidase (aminopeptidase T)	Peptidase M29, aminopeptidase II	peptidase M29, aminopeptidase II
Csac_1762	1909446	1910282	837	ABC transporter	ABC transporter	ABC-type cobalt transport system, ATPase component	ABC transporter	cobalt transporter ATP-binding subunit	ABC transporter, cobalt import, CbiO	ABC-type cobalt transport system, ATPase component
Csac_1763	1910267	1911139	873	ABC transporter	ABC transporter	ABC-type cobalt transport system, ATPase component	ABC transporter	cbiO, cobalt transporter ATP-binding subunit	ABC transporter, cobalt import, CbiO	ABC-type cobalt transport system, ATPase component
Csac_1764	1911139	1911927	789	cobalt transport protein	cobalt transport protein	ABC-type cobalt transport system, permease component CbiQ	Cobalt transport protein	CbiQ, Cobalt transport protein.	ABC/ECF transporter, transmembrane component	ABC-type cobalt transport system, permease component CbiQ
Csac_1765	1911934	1912668	735	tRNA pseudouridine synthase A	tRNA pseudouridine synthase A	Pseudouridylate synthase (tRNA psi55)	tRNA pseudouridine synthase	truA, tRNA pseudouridine synthase A	Pseudouridine synthase I, TruA	Pseudouridylate synthase (tRNA psi55)
Csac_1768	1913509	1914633	1125	transposase	transposase	No significant hits found	Integrase core domain	rve, Integrase core domain.	Integrase, catalytic core	transposase
Csac_1769	1914952	1915554	603	translation initiation factor IF-3	translation initiation factor IF-3	Translation initiation factor IF3	Translation initiation factor IF-3, N-terminal domain	infC, translation initiation factor IF-3	Translation initiation factor 3	translation initiation factor IF-3
Csac_1770	1915584	1915781	198	50S ribosomal protein L35	50S ribosomal protein L35	Ribosomal protein L35	Ribosomal protein L35	rpmI, 50S ribosomal protein L35	Ribosomal protein L35, non-mitochondrial	50S ribosomal protein L35
Csac_1771	1915816	1916172	357	50S ribosomal protein L20	50S ribosomal protein L20	Ribosomal protein L20	Ribosomal protein L20	rplT, 50S ribosomal protein L20	Ribosomal protein L20	50S ribosomal protein L20
Csac_1772	1916209	1917024	816	tRNA/rRNA methyltransferase SpoU	tRNA/rRNA methyltransferase SpoU	rRNA methylases	SpoU rRNA Methylase family	SpoU rRNA Methylase family.	tRNA/rRNA methyltransferase, SpoU	tRNA/rRNA methyltransferase SpoU
Csac_1775	1918792	1919739	948	aldo/keto reductase	aldo/keto reductase	Predicted oxidoreductases	Aldo/keto reductase family	Aldo_ket_red, Aldo-keto reductases (AKRs)	Aldo/keto reductase	aldo/keto reductase
Csac_1776	1919766	1920182	417	Holliday junction resolvase YqgF	Holliday junction resolvase YqgF	Predicted endonuclease involved in recombination	Uncharacterised protein family (UPF0081)	Holliday junction resolvase-like protein	Resolvase, holliday junction-type, YqgF-like	Holliday junction resolvase YqgF
Csac_1777	1920263	1921174	912	quinolinate synthetase complex subunit A	quinolinate synthetase complex subunit A	Quinolinate synthase	Quinolinate synthetase A protein	quinolinate synthetase	Quinolinate synthetase A	quinolinate synthetase complex subunit A
Csac_1778	1921197	1922807	1611	L-aspartate oxidase	L-aspartate oxidase	Aspartate oxidase	FAD binding domain	L-aspartate oxidase	L-aspartate oxidase	L-aspartate oxidase
Csac_1779	1922808	1923647	840	nicotinate-nucleotide pyrophosphorylase	nicotinate-nucleotide pyrophosphorylase	Nicotinate-nucleotide pyrophosphorylase	Quinolinate phosphoribosyl transferase, N-terminal domain	Nicotinate-nucleotide pyrophosphorylase	Nicotinate-nucleotide pyrophosphorylase	nicotinate-nucleotide pyrophosphorylase
Csac_1780	1923671	1925605	1935	nitrate reductase	nitrate reductase	Anaerobic dehydrogenases, typically selenocysteine-containing	Molybdopterin oxidoreductase Fe4S4 domain	Anaerobic dehydrogenases, typically selenocysteine-containing	Molybdopterin oxidoreductase, prokaryotic, conserved site	nitrate reductase
Csac_1781	1925602	1926201	600	molybdopterin-guanine dinucleotide biosynthesis protein A-like protein	molybdopterin-guanine dinucleotide biosynthesis protein A-like protei	Molybdopterin-guanine dinucleotide biosynthesis protein A	MobA-like NTP transferase domain	MobA, Molybdopterin-guanine dinucleotide biosynthesis protein A	MobA-like NTP transferase domain	Molybdopterin-guanine dinucleotide biosynthesis protein A
Csac_1782	1926164	1926760	597	NUDIX hydrolase	NUDIX hydrolase	NTP pyrophosphohydrolases including oxidative damage repair enzymes	NUDIX domain	Nudix_Hydrolase	NUDIX hydrolase domain	NUDIX hydrolase
Csac_1784	1927976	1929343	1368	putative RNA methylase	rRNA (guanine-N(2)-)-methyltransferase	Predicted N6-adenine-specific DNA methylases	Putative RNA methylase family UPF0020	Predicted N6-adenine-specific DNA methylase	DNA methylase, N-6 adenine-specific, conserved site	rRNA (guanine-N(2)-)-methyltransferase
Csac_1785	1929345	1930043	699	pseudouridine synthase	pseudouridine synthase	16S rRNA uridine-516 pseudouridylate synthase	RNA pseudouridylate synthase	RsuA, 16S rRNA uridine-516 pseudouridylate synthase	Pseudouridine synthase, RsuA/RluB/E/F	pseudouridine synthase
Csac_1788	1931045	1932685	1641	Dak phosphatase	dak2 domain fusion protein ylov	Predicted kinase related to dihydroxyacetone kinase	DAK2 domain	Predicted kinase related to dihydroxyacetone kinase	DAK2 domain-containing protein YloV	dak2 domain fusion protein ylov
Csac_1789	1932693	1934732	2040	ATP-dependent DNA helicase RecG	ATP-dependent DNA helicase RecG	RecG-like helicases	OB-fold nucleic acid binding domain	PRK10917, ATP-dependent DNA helicase RecG	DNA helicase, ATP-dependent, RecG	ATP-dependent DNA helicase RecG
Csac_1790	1934832	1935029	198	small acid-soluble spore protein, alpha/beta type	small acid-soluble spore protein, alpha/beta type	No significant hits found	Small, acid-soluble spore proteins, alpha/beta type	SASP, Small, acid-soluble spore proteins, alpha/beta type.	Small acid-soluble spore protein, alpha/beta-type	small acid-soluble spore protein, alpha/beta type
Csac_1791	1935154	1935708	555	putative methyltransferase	methyltransferase	N6-adenine-specific methylase	Conserved hypothetical protein 95	rsmD, 16S rRNA m(2)G966-methyltransferase	RNA methyltransferase, RsmD	methyltransferase
Csac_1792	1935705	1936211	507	phosphopantetheine adenylyltransferase	phosphopantetheine adenylyltransferase	Phosphopantetheine adenylyltransferase	Cytidylyltransferase	phosphopantetheine adenylyltransferase	Coenzyme A biosynthesis protein	phosphopantetheine adenylyltransferase
Csac_1795	1937713	1938471	759	patatin	patatin	Predicted esterase of the alpha-beta hydrolase superfamily	Patatin-like phospholipase	Patatin, Patatin-like phospholipase	Patatin/Phospholipase A2-related	patatin
Csac_1797	1939854	1940999	1146	acyl-CoA dehydrogenase domain-containing protein	acyl-CoA dehydrogenase domain-containing protein	Acyl-CoA dehydrogenases	Acyl-CoA dehydrogenase, N-terminal domain	Short chain acyl-CoA dehydrogenase (SCAD)	Acyl-CoA dehydrogenase, conserved site	acyl-CoA dehydrogenase domain-containing protein
Csac_1798	1941018	1941806	789	electron transfer flavoprotein beta-subunit	electron transfer flavoprotein beta-subunit	Electron transfer flavoprotein beta-subunit	Electron transfer flavoprotein domain	electron transfer flavoprotein	Electron transfer flavoprotein, beta subunit	electron transfer flavoprotein beta-subunit
Csac_1799	1941849	1942844	996	electron transfer flavoprotein subunit alpha	electron transfer flavoprotein subunit alpha	Electron transfer flavoprotein alpha-subunit	Electron transfer flavoprotein FAD-binding domain	FixB, Electron transfer flavoprotein, alpha subunit	Electron transfer flavoprotein, alpha subunit	electron transfer flavoprotein subunit alpha
Csac_1800	1942871	1943752	882	beta-lactamase domain-containing protein	beta-lactamase domain-containing protein	Predicted hydrolases of metallo-beta-lactamase fold	Metallo-beta-lactamase superfamily	Metallo-beta-lactamase superfamily	Beta-lactamase-like	beta-lactamase domain-containing protein
Csac_1801	1943770	1944555	786	lipopolysaccharide biosynthesis protein	lipopolysaccharide biosynthesis protein	No significant hits found	Chain length determinant protein	No alignments found	unintegrated	lipopolysaccharide biosynthesis protein
Csac_1802	1944593	1945702	1110	glutamine--scyllo-inositol transaminase	glutamine--scyllo-inositol transaminase	Predicted pyridoxal phosphate-dependent enzyme	DegT/DnrJ/EryC1/StrS aminotransferase family	AHBA_syn, 3-amino-5-hydroxybenzoic acid synthase family	DegT/DnrJ/EryC1/StrS aminotransferase	glutamine--scyllo-inositol transaminase
Csac_1803	1945702	1947015	1314	UDP-glucose/GDP-mannose dehydrogenase	UDP-glucose/GDP-mannose dehydrogenase	UDP-N-acetyl-D-mannosaminuronate dehydrogenase	UDP-glucose/GDP-mannose dehydrogenase family, NAD binding domain	UDP-N-acetyl-D-mannosaminuronate dehydrogenase	UDP-glucose/GDP-mannose dehydrogenase, N-terminal	UDP-glucose/GDP-mannose dehydrogenase
Csac_1804	1947034	1948158	1125	oxidoreductase domain-containing protein	oxidoreductase domain-containing protein	Predicted dehydrogenases and related proteins	Oxidoreductase family, NAD-binding Rossmann fold	Oxidoreductase family, NAD-binding Rossmann fold	Oxidoreductase, N-terminal	oxidoreductase domain-containing protein
Csac_1805	1948155	1948895	741	transferase hexapeptide repeat containing protein	hexapaptide repeat-containing transferase	Acetyltransferases (the isoleucine patch superfamily)	Bacterial transferase hexapeptide (six repeats)	Left-handed parallel beta-Helix (LbH) N-terminal domain	Bacterial transferase hexapeptide repeat	hexapaptide repeat-containing transferase
Csac_1808	1951318	1952415	1098	group 1 glycosyl transferase	group 1 glycosyl transferase	Predicted glycosyltransferases	glycosyl transferases group 1	GT1_wbuB_like, GT1 family of glycosyltransferases.	Glycosyl transferase, family 1	group 1 glycosyl transferase
Csac_1809	1952449	1953789	1341	cell envelope-related transcriptional attenuator	cell envelope-related transcriptional attenuator	Transcriptional regulator	Cell envelope-related transcriptional attenuator domain	Cell envelope-related transcriptional attenuator domain.	Cell envelope-related transcriptional attenuator	cell envelope-related transcriptional attenuator
Csac_1810	1953860	1954381	522	CarD family transcriptional regulator	CarD family transcriptional regulator	Transcriptional regulators, similar to M. xanthus CarD	CarD-like/TRCF domain	50S ribosomal protein L25/general stress protein Ctc	CarD-like/TRCF domain	CarD family transcriptional regulator
Csac_1812	1955353	1955964	612	50S ribosomal protein L25/general stress protein Ctc	50S ribosomal protein L25/general stress protein Ctc	Ribosomal protein L25 (general stress protein Ctc)	Ribosomal L25p family	50S ribosomal protein L25/general stress protein Ctc	Ribosomal protein L25, long-form	50S ribosomal protein L25/general stress protein Ctc
Csac_1813	1956027	1957415	1389	argininosuccinate lyase	argininosuccinate lyase	Argininosuccinate lyase	Lyase	argininosuccinate lyase	Fumarate lyase	argininosuccinate lyase
Csac_1814	1957402	1958619	1218	argininosuccinate synthase	argininosuccinate synthase	Argininosuccinate synthase	Arginosuccinate synthase	argininosuccinate synthase	Argininosuccinate synthase	argininosuccinate synthase
Csac_1815	1958771	1959361	591	nicotinate (nicotinamide) nucleotide adenylyltransferase	nicotinate (nicotinamide) nucleotide adenylyltransferase	Nicotinic acid mononucleotide adenylyltransferase	Cytidylyltransferase	nadD, nicotinic acid mononucleotide adenylyltransferase	Probable nicotinate-nucleotide adenylyltransferase	nicotinate (nicotinamide) nucleotide adenylyltransferase
Csac_1816	1959358	1959936	579	metal dependent phosphohydrolase	metal dependent phosphohydrolase	Predicted HD superfamily hydrolase involved in NAD metabolism	HD domain	Predicted HD superfamily hydrolase involved in NAD metabolism	HD/PDEase domain	metal dependent phosphohydrolase
Csac_1817	1959933	1961144	1212	cell envelope-related transcriptional attenuator	cell envelope-related transcriptional attenuator	Transcriptional regulator	Cell envelope-related transcriptional attenuator domain	LytR, Transcriptional regulator	Cell envelope-related transcriptional attenuator	cell envelope-related transcriptional attenuator
Csac_1818	1961171	1961497	327	iojap-like protein	iojap-like protein	Uncharacterized ACR (homolog of plant Iojap proteins)	Oligomerisation domain	Domain of unknown function DUF143	Ribosome-associated, Iojap-like	iojap-like protein
Csac_1819	1961544	1963997	2454	leucyl-tRNA synthetase	leucyl-tRNA synthetase	Leucyl-tRNA synthetase	Leucyl-tRNA synthetase, Domain 2	leuS, leucyl-tRNA synthetase	Leucyl-tRNA synthetase, class Ia, bacterial/mitochondrial	leucyl-tRNA synthetase
Csac_1820	1964030	1965388	1359	serine-type D-Ala-D-Ala carboxypeptidase	serine-type D-Ala-D-Ala carboxypeptidase	D-alanyl-D-alanine carboxypeptidase	D-alanyl-D-alanine carboxypeptidase	DacC, D-alanyl-D-alanine carboxypeptidase	Peptidase S11, D-alanyl-D-alanine carboxypeptidase A, N-terminal	serine-type D-Ala-D-Ala carboxypeptidase
Csac_1821	1965522	1966166	645	competence protein ComEA helix-hairpin-helix repeat protein	competence protein ComEA helix-hairpin-helix repeat protein	DNA uptake protein and related DNA-binding proteins	Helix-hairpin-helix motif	ComEA, DNA uptake protein and related DNA-binding proteins	Competence protein ComEA, helix-hairpin-helix domain	competence protein ComEA helix-hairpin-helix repeat protein
Csac_1822	1966153	1967259	1107	transposase	transposase	No significant hits found	Integrase core domain	Integrase core domain	Integrase, catalytic core	transposase
Csac_1824	1968030	1968206	177	50S ribosomal protein L32	50S ribosomal protein L32	Ribosomal protein L32	Ribosomal L32p protein family	50S ribosomal protein L32	Ribosomal protein L32p	50S ribosomal protein L32
Csac_1825	1968316	1968915	600	5-formyltetrahydrofolate cyclo-ligase	5-formyltetrahydrofolate cyclo-ligase	5-formyltetrahydrofolate cyclo-ligase	5-formyltetrahydrofolate cyclo-ligase family	5-formyltetrahydrofolate cyclo-ligase [Coenzyme metabolism]	5-formyltetrahydrofolate cyclo-ligase	5-formyltetrahydrofolate cyclo-ligase
Csac_1826	1968896	1969969	1074	metal dependent phosphohydrolase	metal dependent phosphohydrolase	HD-GYP domain	HD domain	HD-GYP domain	HD/PDEase domain	metal dependent phosphohydrolase
Csac_1827	1969993	1973418	3426	DNA polymerase III DnaE	DNA polymerase III DnaE	DNA polymerase III alpha subunit	Bacterial DNA polymerase III alpha subunit	dnaE, DNA polymerase III DnaE	Polymerase/histidinol phosphatase, N-terminal	DNA polymerase III DnaE
Csac_1828	1973467	1973712	246	transcription attenuation protein MtrB	tryptophan RNA-binding attenuator protein	No significant hits found	Tryptophan RNA-binding attenuator protein	Tryptophan RNA-binding attenuator protein.	Tryptophan RNA-binding attenuator protein	tryptophan RNA-binding attenuator protein
Csac_1830	1973945	1974913	969	6-phosphofructokinase	6-phosphofructokinase	6-phosphofructokinase	Phosphofructokinase	6-phosphofructokinase	Phosphofructokinase domain	6-phosphofructokinase
Csac_1831	1974935	1976686	1752	pyruvate kinase	pyruvate kinase	Pyruvate kinase	Pyruvate kinase, barrel domain	pyruvate kinase	Pyruvate kinase	pyruvate kinase
Csac_1832	1976705	1977121	417	thioesterase superfamily protein	thioesterase superfamily protein	Predicted thioesterase	Thioesterase superfamily	FcbC, Predicted thioesterase	Thioesterase superfamily	thioesterase superfamily protein
Csac_1833	1977220	1977396	177	30S ribosomal protein S21	30S ribosomal protein S21	Ribosomal protein S21	Ribosomal protein S21	rpsU, 30S ribosomal protein S21	Ribosomal protein S21	30S ribosomal protein S21
Csac_1834	1977414	1977863	450	GatB/Yqey domain-containing protein	GatB/Yqey domain-containing protein	Uncharacterized ACR	Yqey-like protein	Yqey-like protein	Aspartyl/glutamyl-tRNA amidotransferase subunit B-related	GatB/Yqey domain-containing protein (carbon-nitrogen ligase activity)
Csac_1837	1979444	1980421	978	PhoH family protein	PhoH family protein	Phosphate starvation-inducible protein PhoH, predicted ATPase	PhoH-like protein	PhoH-like protein	PhoH-like protein	PhoH family protein
Csac_1838	1980423	1981937	1515	metal dependent phosphohydrolase	metal dependent phosphohydrolase	HD superfamily phosphohydrolases	HD domain	Metal dependent phosphohydrolases with conserved 'HD' motif	HD/PDEase domain	metal dependent phosphohydrolase
Csac_1840	1982379	1983077	699	diacylglycerol kinase	diacylglycerol kinase	Diacylglycerol kinase	Prokaryotic diacylglycerol kinase	diacylglycerol_kinase like sub-family	Diacylglycerol kinase, prokaryotic	diacylglycerol kinase
Csac_1842	1984182	1985804	1623	RNA-metabolising metallo-beta-lactamase	RNA-metabolising metallo-beta-lactamase	Predicted metal-dependent RNase, consists of a metallo-beta-lactamase domain and an RNA-binding KH domain	RNA-metabolising metallo-beta-lactamase	Predicted exonuclease of the beta-lactamase fold involved in RNA processing	RNA-metabolising metallo-beta-lactamase	RNA-metabolising metallo-beta-lactamase
Csac_1844	1986422	1987567	1146	chorismate synthase	chorismate synthase	Chorismate synthase	Chorismate synthase	chorismate synthase	Chorismate synthase	chorismate synthase
Csac_1845	1987630	1988763	1134	serine-type D-Ala-D-Ala carboxypeptidase	serine-type D-Ala-D-Ala carboxypeptidase	D-alanyl-D-alanine carboxypeptidase	D-alanyl-D-alanine carboxypeptidase	DacC, D-alanyl-D-alanine carboxypeptidase	Peptidase S11, D-alanyl-D-alanine carboxypeptidase A, N-terminal	serine-type D-Ala-D-Ala carboxypeptidase
Csac_1847	1989255	1990559	1305	MiaB family RNA modification protein	MiaB family RNA modification protein	2-methylthioadenine synthetase	Radical SAM superfamily	MiaB, 2-methylthioadenine synthetase	MiaB-like tRNA modifying enzyme	MiaB family RNA modification protein
Csac_1848	1990577	1991599	1023	phenylalanyl-tRNA synthetase subunit alpha	phenylalanyl-tRNA synthetase subunit alpha	Phenylalanyl-tRNA synthetase alpha subunit	Aminoacyl tRNA synthetase class II, N-terminal domain	pheS, phenylalanyl-tRNA synthetase subunit alpha	Phenylalanyl-tRNA synthetase	phenylalanyl-tRNA synthetase subunit alpha
Csac_1849	1991635	1994007	2373	phenylalanyl-tRNA synthetase subunit beta	phenylalanyl-tRNA synthetase subunit beta	Phenylalanyl-tRNA synthetase beta subunit	tRNA synthetase B5 domain	pheT, phenylalanyl-tRNA synthetase subunit beta	Phenylalanyl-tRNA synthetase, class IIc, beta subunit	phenylalanyl-tRNA synthetase subunit beta
Csac_1850	1994017	1996161	2145	UvrD/REP helicase	UvrD/REP helicase	Superfamily I DNA and RNA helicases	UvrD/REP helicase N-terminal domain	uvrD, DNA-dependent helicase II	DNA helicase, UvrD/REP type	UvrD/REP helicase
Csac_1851	1996170	1996616	447	acid phosphatase/vanadium-dependent haloperoxidase-like protein	acid phosphatase/vanadium-dependent haloperoxidase-like protein	Uncharacterized BCR	Divergent PAP2 family	Divergent PAP2 family	Acid phosphatase/vanadium-dependent haloperoxidase-related	acid phosphatase/vanadium-dependent haloperoxidase-like protein
Csac_1853	1997918	1999771	1854	deoxyxylulose-5-phosphate synthase	deoxyxylulose-5-phosphate synthase	Deoxyxylulose-5-phosphate synthase	1-deoxy-D-xylulose-5-phosphate synthase	1-deoxy-D-xylulose-5-phosphate synthase	Deoxyxylulose-5-phosphate synthase	deoxyxylulose-5-phosphate synthase
Csac_1854	1999768	2000580	813	hemolysin A	hemolysin A	Predicted rRNA methylases	FtsJ-like methyltransferase	FtsJ-like methyltransferase	Haemolysin A	hemolysin A
Csac_1856	2000960	2001379	420	putative anti-sigma regulatory factor, serine/threonine protein kinase	anti-sigma regulatory factor, serine/threonine protein kinase	Anti-sigma regulatory factor (Ser/Thr protein kinase)	Histidine kinase-, DNA gyrase B-, and HSP90-like ATPase	RsbW, Anti-sigma regulatory factor (Ser/Thr protein kinase)	ATPase-like, ATP-binding domain	anti-sigma regulatory factor, serine/threonine protein kinase
Csac_1857	2001421	2002755	1335	Fe-S cluster domain-containing protein	Fe-S cluster domain-containing protein	Ferredoxin 2	4Fe-4S dicluster domain	HycB, Fe-S-cluster-containing hydrogenase components 2	4Fe-4S ferredoxin-type, iron-sulpur binding domain	Fe-S cluster domain-containing protein
Csac_1859	2003093	2003788	696	PHP C-terminal domain-containing protein	PHP C-terminal domain-containing protein	Predicted metal-dependent phosphoesterases (PHP family)	PHP domain	PHP domain	Polymerase/histidinol phosphatase, N-terminal	PHP C-terminal domain-containing protein
Csac_1860	2003897	2004379	483	NADH dehydrogenase (ubiquinone), 24 kDa subunit	NADH dehydrogenase (ubiquinone), 24 kDa subunit	NADH:ubiquinone oxidoreductase 24 kD subunit	Respiratory-chain NADH dehydrogenase 24 Kd subunit	NADH:ubiquinone oxidoreductase 24 kD subunit	NADH:ubiquinone oxidoreductase, 24kDa subunit	NADH dehydrogenase (ubiquinone), 24 kDa subunit
Csac_1861	2004425	2004985	561	histidine kinase	histidine kinase	Signal transduction histidine kinase	Histidine kinase-, DNA gyrase B-, and HSP90-like ATPase	Histidine kinase-, DNA gyrase B-, and HSP90-like ATPase	Signal transduction histidine kinase, core	histidine kinase
Csac_1863	2005385	2007181	1797	NADH dehydrogenase (quinone)	NADH dehydrogenase (quinone)	NADH:ubiquinone oxidoreductase, NADH-binding (51 kD) subunit	NADH-ubiquinone oxidoreductase-F iron-sulfur binding region	NADH dehydrogenase I subunit F	NADH:ubiquinone oxidoreductase, 51kDa subunit, conserved site	NADH dehydrogenase (quinone)
Csac_1864	2007199	2008938	1740	hydrogenase, Fe-only	hydrogenase, Fe-only	NADH dehydrogenase/NADH:ubiquinone oxidoreductase 75 kD subunit (chain G)	Iron only hydrogenase large subunit, C-terminal domain	Iron only hydrogenase large subunit, C-terminal domain.	Iron hydrogenase, small subunit-like	hydrogenase, Fe-only
Csac_1865	2009152	2009751	600	maf protein	septum formation protein Maf	Nucleotide-binding protein implicated in inhibition of septum formation	Maf-like protein	Maf, Nucleotide-binding protein implicated in inhibition of septum formation	Maf-like protein	septum formation protein Maf
Csac_1866	2009751	2010782	1032	rod shape-determining protein MreB	rod shape-determining protein MreB	HSP70 class molecular chaperones involved in cell morphogenesis	MreB/Mbl protein	MreB_Mbl, MreB/Mbl protein	Cell shape determining protein MreB/Mrl	rod shape-determining protein MreB
Csac_1867	2010799	2011650	852	rod shape-determining protein MreC	rod shape-determining protein MreC	Rod shape-determining protein	rod shape-determining protein MreC	MreC, Cell shape-determining protein	Rod shape-determining protein MreC	rod shape-determining protein MreC
Csac_1869	2012173	2014278	2106	peptidoglycan glycosyltransferase	peptidoglycan glycosyltransferase	Cell division protein FtsI/penicillin-binding protein 2	Penicillin binding protein transpeptidase domain	Cell division protein FtsI/penicillin-binding protein 2	Penicillin binding protein transpeptidase domain	peptidoglycan glycosyltransferase
Csac_1870	2014294	2014950	657	septum site-determining protein MinC	septum site-determining protein MinC	Septum formation inhibitor	Septum formation inhibitor MinC, C-terminal domain	minC, septum formation inhibitor	Septum formation inhibitor MinC, C-terminal	septum site-determining protein MinC
Csac_1871	2014980	2015780	801	septum site-determining protein MinD	septum site-determining protein MinD	Septum formation inhibitor-activating ATPase	CobQ/CobB/MinD/ParA nucleotide binding domain	MinD, Septum formation inhibitor-activating ATPase	CobQ/CobB/MinD/ParA nucleotide binding domain	septum site-determining protein MinD
Csac_1872	2015793	2016095	303	cell division topological specificity factor MinE	cell division topological specificity factor MinE	Septum formation topological specificity factor	Septum formation topological specificity factor MinE	MinE, Septum formation topological specificity factor MinE.	Septum formation topological specificity factor MinE	cell division topological specificity factor MinE
Csac_1873	2016095	2017204	1110	rod shape-determining protein RodA	rod shape-determining protein RodA	Bacterial cell division membrane protein	Cell cycle protein	FtsW, Bacterial cell division membrane protein	Cell cycle protein	rod shape-determining protein RodA
Csac_1874	2017215	2017640	426	methylglyoxal synthase	methylglyoxal synthase	Methylglyoxal synthase	MGS-like domain	mgsA, methylglyoxal synthase	Methylglyoxal synthase	methylglyoxal synthase
Csac_1875	2017640	2018755	1116	thiamin pyrophosphokinase catalytic subunit	thiamin pyrophosphokinase catalytic subunit	Uncharacterized Rossmann fold enzyme	Thiamin pyrophosphokinase, catalytic domain	Thiamin pyrophosphokinase, catalytic domain.	Thiamin pyrophosphokinase, catalytic domain	thiamin pyrophosphokinase catalytic subunit
Csac_1877	2019757	2020425	669	family 2 glycosyl transferase	family 2 glycosyl transferase	Glycosyltransferases involved in cell wall biogenesis	Glycosyl transferase family 2	Glycosyl transferase family 2.	Glycosyl transferase, family 2	family 2 glycosyl transferase
Csac_1879	2021321	2022157	837	spermidine synthase	spermidine synthase	Spermidine synthase	Spermine/spermidine synthase	spermidine synthase	Spermidine/spermine synthases family	spermidine synthase
Csac_1880	2022169	2023023	855	putative agmatinase	agmatinase	Arginase/agmatinase/formimionoglutamate hydrolase, arginase family	Arginase family	Arginase family	Agmatinase-related	agmatinase
Csac_1881	2023231	2024775	1545	carboxyl transferase	carboxyl transferase	Acetyl-CoA carboxylase beta subunit	Carboxyl transferase domain	Carboxyl transferase domain	Carboxyl transferase	carboxyl transferase
Csac_1882	2025014	2025403	390	biotin/lipoyl attachment domain-containing protein	biotin/lipoyl attachment domain-containing protein	Biotin carboxyl carrier protein	Biotin-requiring enzyme	acetyl-CoA carboxylase biotin carboxyl carrier protein subunit	Biotin/lipoyl attachment	biotin/lipoyl attachment domain-containing protein
Csac_1883	2025424	2026815	1392	carboxylase domain-containing protein	carboxylase domain-containing protein	Na+-transporting oxaloacetate decarboxylase, alpha subunit	Conserved carboxylase domain	pyruvate carboxylase subunit B	Pyruvate carboxyltransferase	carboxylase domain-containing protein
Csac_1885	2027121	2027981	861	RpiR family transcriptional regulator	RpiR family transcriptional regulator	Transcriptional regulators	Helix-turn-helix domain, rpiR family	RpiR, Transcriptional regulators	Helix-turn-helix protein RpiR	RpiR family transcriptional regulator
Csac_1886	2027992	2028621	630	phosphoglycerate mutase	phosphoglycerate mutase	Fructose-2,6-bisphosphatase	Histidine phosphatase superfamily (branch 1)	phosphoglyceromutase	Histidine phosphatase superfamily, clade-1	phosphoglycerate mutase
Csac_1888	2029094	2029447	354	chorismate mutase	chorismate mutase	No significant hits found	Chorismate mutase type I	AroH, Chorismate mutase (AroH)	Chorismate mutase, AroH class	chorismate mutase
Csac_1889	2029463	2030143	681	cytidylate kinase	cytidylate kinase	Cytidylate kinase	Cytidylate kinase	cmk, cytidylate kinase	Cytidylate kinase	cytidylate kinase
Csac_1890	2030133	2030732	600	phospholipid/glycerol acyltransferase	phospholipid/glycerol acyltransferase	1-acyl-sn-glycerol-3-phosphate acyltransferase	Acyltransferase	PlsC, 1-acyl-sn-glycerol-3-phosphate acyltransferase	Phospholipid/glycerol acyltransferase	phospholipid/glycerol acyltransferase
Csac_1891	2030739	2032727	1989	hydroxymethylbutenyl pyrophosphate reductase	hydroxymethylbutenyl pyrophosphate reductase	Penicillin tolerance protein	S1 RNA binding domain	4-hydroxy-3-methylbut-2-enyl diphosphate reductase/S1 RNA-binding domain protein	RNA-binding domain, S1	hydroxymethylbutenyl pyrophosphate reductase
Csac_1894	2034609	2037254	2646	alanyl-tRNA synthetase	alanyl-tRNA synthetase	Alanyl-tRNA synthetase	tRNA synthetases class II (A)	alaS, alanyl-tRNA synthetase	Alanyl-tRNA synthetase, class IIc	alanyl-tRNA synthetase
Csac_1895	2037256	2037600	345	histidine triad (HIT) protein	histidine triad (HIT) protein	Diadenosine tetraphosphate (Ap4A) hydrolase	HIT domain	HINT (histidine triad nucleotide-binding protein) subgroup	Histidine triad (HIT) protein	histidine triad (HIT) protein
Csac_1896	2037640	2038422	783	ATP-NAD/AcoX kinase	ATP-NAD/AcoX kinase	Predicted kinase	ATP-NAD kinase	Predicted sugar kinase	ATP-NAD kinase, PpnK-type	ATP-NAD/AcoX kinase
Csac_1897	2038446	2038904	459	arginine repressor ArgR	arginine repressor ArgR	Arginine repressor	Arginine repressor, DNA binding domain	argR, arginine repressor	Arginine repressor	arginine repressor ArgR
Csac_1898	2038910	2040565	1656	DNA repair protein RecN	DNA repair protein RecN	ATPases involved in DNA repair	RecF/RecN/SMC N terminal domain	RecN, ATPase involved in DNA repair	DNA recombination/repair protein RecN	DNA repair protein RecN
Csac_1899	2040646	2041884	1239	peptidase S55, SpoIVB	peptidase S55, SpoIVB	Predicted membrane-associated Zn-dependent proteases 1	SpoIVB peptidase S55	SpoIVB peptidase S55	Peptidase S55, SpoIVB	peptidase S55, SpoIVB
Csac_1900	2041966	2042769	804	response regulator receiver protein	response regulator receiver protein	Response regulator containing CheY-like receiver domain and AraC-type DNA-binding domain	Response regulator receiver domain	Response regulator receiver domain	Response regulator receiver domain	response regulator receiver protein
Csac_1901	2042838	2044361	1524	polysaccharide biosynthesis protein	polysaccharide biosynthesis protein	Membrane protein involved in the export of O-antigen and teichoic acid	Polysaccharide biosynthesis protein	Polysaccharide biosynthesis protein.	Polysaccharide biosynthesis protein	polysaccharide biosynthesis protein
Csac_1902	2044368	2045150	783	pyrroline-5-carboxylate reductase	pyrroline-5-carboxylate reductase	Pyrroline-5-carboxylate reductase	NADP oxidoreductase coenzyme F420-dependent	pyrroline-5-carboxylate reductase	Pyrroline-5-carboxylate reductase	pyrroline-5-carboxylate reductase
Csac_1903	2045165	2045602	438	ribonuclease H	ribonuclease H	Ribonuclease HI	RNase H	rnhA, ribonuclease H	Ribonuclease H domain	ribonuclease H
Csac_1905	2046692	2047243	552	NUDIX hydrolase	NUDIX hydrolase	NTP pyrophosphohydrolases including oxidative damage repair enzymes	NUDIX domain	Nudix_Hydrolase	NUDIX hydrolase domain	NUDIX hydrolase
Csac_1907	2048408	2049109	702	alanine racemase domain-containing protein	alanine racemase domain-containing protein	Predicted enzyme with a TIM-barrel fold	Alanine racemase, N-terminal domain	Alanine racemase, N-terminal domain.	Alanine racemase, N-terminal	alanine racemase domain-containing protein
Csac_1910	2049904	2050674	771	RNA-binding S4 domain-containing protein	RNA-binding S4 domain-containing protein	Ribosome-associated heat shock protein implicated in the recycling of the 50S subunit (S4 paralog)	S4 domain	Ribosome-associated heat shock protein implicated in the recycling of the 50S subunit (S4 paralog)	RNA-binding S4 domain	RNA-binding S4 domain-containing protein
Csac_1911	2050701	2051162	462	DivIVA family protein	DivIVA family protein	Cell division initiation protein	DivIVA protein	DivIVA protein	DivIVA domain	DivIVA family protein
Csac_1912	2051190	2053952	2763	isoleucyl-tRNA synthetase	isoleucyl-tRNA synthetase	Isoleucyl-tRNA synthetase	tRNA synthetases class I (I, L, M and V)	ileS, isoleucyl-tRNA synthetase	Isoleucyl-tRNA synthetase	isoleucyl-tRNA synthetase
Csac_1913	2054033	2055118	1086	3-dehydroquinate synthase	3-dehydroquinate synthase	3-dehydroquinate synthetase	3-dehydroquinate synthase	aroB, 3-dehydroquinate synthase	3-dehydroquinate synthase AroB	3-dehydroquinate synthase
Csac_1915	2057071	2057451	381	CopY family transcriptional repressor	CopY family transcriptional repressor	Predicted transcriptional regulator	Penicillinase repressor	Penicillinase repressor	BlaI transcriptional regulatory family	CopY family transcriptional repressor
Csac_1916	2057459	2059012	1554	peptidase M56, BlaR1	peptidase M56, BlaR1	No significant hits found	BlaR1 peptidase M56	BlaR1 peptidase M56	Peptidase M56, BlaR1	peptidase M56, BlaR1
Csac_1923	2067076	2068104	1029	putative translation initiation factor, aIF-2BI family	translation initiation factor, aif-2bi family	Predicted translation initiation factor 2B subunit, eIF-2B alpha/beta/delta family	Initiation factor 2 subunit family	Predicted translation initiation factor 2B subunit, eIF-2B alpha/beta/delta family	Putative translation initiation factor, aIF-2BI/5-methylthioribose-1-phosphate isomerase	translation initiation factor, aif-2bi family
Csac_1924	2068113	2068886	774	methylthioadenosine phosphorylase	methylthioadenosine phosphorylase	Purine nucleoside phosphorylase	Phosphorylase superfamily	methylthioadenosine phosphorylase II	Nucleoside phosphorylase domain	methylthioadenosine phosphorylase
Csac_1926	2069293	2069922	630	TraR/DksA family transcriptional regulator	TraR/DksA family transcriptional regulator	DnaK suppressor protein	Prokaryotic dksA/traR C4-type zinc finger	DksA, DnaK suppressor protein	Zinc finger, DksA/TraR C4-type	TraR/DksA family transcriptional regulator
Csac_1927	2070044	2070475	432	lipoprotein signal peptidase	lipoprotein signal peptidase	Lipoprotein signal peptidase	Signal peptidase (SPase) II	lipoprotein signal peptidase	Peptidase A8, signal peptidase II	lipoprotein signal peptidase
Csac_1928	2070472	2071374	903	RluA family pseudouridine synthase	RluA family pseudouridine synthase	Pseudouridylate synthases, 23S RNA-specific	RNA pseudouridylate synthase	RluA, Pseudouridylate synthases, 23S RNA-specific	Pseudouridine synthase, RsuA and RluB/C/D/E/F	RluA family pseudouridine synthase
Csac_1929	2071603	2072151	549	uracil phosphoribosyltransferase	uracil phosphoribosyltransferase	Pyrimidine operon attenuation protein/uracil phosphoribosyltransferase	Phosphoribosyl transferase domain	pyrimidine regulatory protein PyrR	Phosphoribosyltransferase	uracil phosphoribosyltransferase
Csac_1930	2072180	2073553	1374	uracil-xanthine permease	uracil-xanthine permease	Xanthine/uracil permeases	Permease family	uracil transporter	Xanthine/uracil permease	uracil-xanthine permease
Csac_1931	2073605	2074522	918	aspartate carbamoyltransferase catalytic subunit	aspartate carbamoyltransferase catalytic subunit	Aspartate carbamoyltransferase, catalytic chain	Aspartate/ornithine carbamoyltransferase, carbamoyl-P binding domain	pyrB, aspartate carbamoyltransferase catalytic subunit	Aspartate carbamoyltransferase	aspartate carbamoyltransferase catalytic subunit
Csac_1932	2074522	2075814	1293	dihydroorotase, multifunctional complex type	dihydroorotase, multifunctional complex type	dihydroorotase	Amidohydrolase	pyrC, dihydroorotase	Dihydroorotase, conserved site	dihydroorotase, multifunctional complex type
Csac_1933	2075808	2076725	918	orotidine 5'-phosphate decarboxylase	orotidine 5'-phosphate decarboxylase	Orotidine-5'-phosphate decarboxylase	Orotidine 5'-phosphate decarboxylase / HUMPS family	orotidine 5&apos;-phosphate decarboxylase	Orotidine 5'-phosphate decarboxylase domain	orotidine 5'-phosphate decarboxylase
Csac_1934	2076760	2079987	3228	carbamoyl phosphate synthase large subunit	carbamoyl phosphate synthase large subunit	carbamoyl phosphate synthase	Carbamoyl-phosphate synthase L chain, N-terminal domain	carB, carbamoyl phosphate synthase large subunit	Carbamoyl-phosphate synthetase large subunit-like, ATP-binding domain	carbamoyl phosphate synthase large subunit
Csac_1935	2079968	2080735	768	oxidoreductase FAD/NAD(P)-binding domain-containing protein	oxidoreductase FAD/NAD(P)-binding domain-containing protein	dihydroorotate dehydrogenase, electron transfer subunit	Oxidoreductase FAD-binding domain	FAD/NAD binding domain in the electron transfer subunit of dihydroorotate dehydrogenase	Oxidoreductase FAD/NAD(P)-binding	oxidoreductase FAD/NAD(P)-binding domain-containing protein
Csac_1936	2080732	2081634	903	dihydroorotate dehydrogenase family protein	dihydroorotate dehydrogenase family protein	dihydroorotate dehydrogenase	Dihydroorotate dehydrogenase	dihydroorotate dehydrogenase 1B	Dihydroorotate dehydrogenase, conserved site	dihydroorotate dehydrogenase family protein
Csac_1937	2081648	2082370	723	phosphoglycerate mutase	phosphoglycerate mutase	phosphoglycerate mutase	Histidine phosphatase superfamily (branch 1)	PGAM, Phosphoglycerate mutase family	Histidine phosphatase superfamily, clade-1	phosphoglycerate mutase
Csac_1938	2082363	2082938	576	orotate phosphoribosyltransferase	orotate phosphoribosyltransferase	Phosphoribosyltransferase	Phosphoribosyl transferase domain	Phosphoribosyl transferase domain	Phosphoribosyltransferase	orotate phosphoribosyltransferase
Csac_1939	2083000	2083704	705	ABC transporter	ABC transporter	ABC transporter	ABC transporter	LivF, ABC-type branched-chain amino acid transport systems, ATPase component	ABC transporter-like	ABC transporter
Csac_1940	2083697	2084467	771	ABC transporter	ABC transporter	ABC transporter	ABC transporter	LivG, ABC-type branched-chain amino acid transport systems, ATPase component	ABC transporter-like	ABC transporter
Csac_1941	2084469	2085404	936	inner-membrane translocator	inner-membrane translocator	Branched-chain amino acid ABC-type transport system, permease components	Branched-chain amino acid transport system / permease component	Transmembrane subunit (TM)	ABC transporter, permease	inner-membrane translocator
Csac_1942	2085411	2086295	885	inner-membrane translocator	inner-membrane translocator	Branched-chain amino acid ABC-type transport system, permease components	Branched-chain amino acid transport system / permease component	Transmembrane subunit (TM)	ABC transporter, permease	inner-membrane translocator
Csac_1943	2086391	2087560	1170	extracellular ligand-binding receptor	extracellular ligand-binding receptor	ABC-type branched-chain amino acid transport systems, periplasmic component	Periplasmic binding protein	PBP1_ABC_ligand_binding_like_12	Leu/Ile/Val-binding protein	extracellular ligand-binding receptor
Csac_1945	2088435	2089421	987	site-specific tyrosine recombinase XerC	Tyrosine recombinase xerC	Site-specific recombinase XerD	Phage integrase family	site-specific tyrosine recombinase XerC	Integrase, SAM-like, N-terminal:	Tyrosine recombinase xerC
Csac_1946	2089433	2089762	330	peptidoglycan-binding LysM	peptidoglycan-binding LysM	LysM-repeat proteins and domains	LysM domain	LysM domain	Peptidoglycan-binding Lysin subgroup	peptidoglycan-binding LysM
Csac_1947	2089818	2090264	447	PilT protein domain-containing protein	PilT protein domain-containing protein	No significant hits found	PIN domain	Predicted nucleic-acid-binding protein, contains PIN domain	PIN domain	PilT protein domain-containing protein
Csac_1948	2090251	2090499	249	CopG domain-containing protein DNA-binding domain-containing protein	CopG domain-containing protein DNA-binding domain-containing protein	No significant hits found	Ribbon-helix-helix protein, copG family	No alignments found	CopG-like DNA-binding	CopG domain-containing protein DNA-binding domain-containing protein
Csac_1949	2090707	2092101	1395	glucuronate isomerase	glucuronate isomerase	Glucuronate isomerase	Glucuronate isomerase	glucuronate isomerase	Uronate isomerase	glucuronate isomerase
Csac_1950	2092275	2093579	1305	enolase	enolase	Enolase	Enolase, N-terminal domain	eno, phosphopyruvate hydratase	Enolase	enolase
Csac_1951	2093626	2095161	1536	phosphoglyceromutase	phosphoglyceromutase	Phosphoglyceromutase	Metalloenzyme superfamily	phosphoglyceromutase	Phosphoglycerate mutase	phosphoglyceromutase
Csac_1952	2095188	2097140	1953	bifunctional phosphoglycerate kinase/triosephosphate isomerase	bifunctional phosphoglycerate kinase/triosephosphate isomerase	3-phosphoglycerate kinase	Phosphoglycerate kinase	phosphoglycerate kinase	Phosphoglycerate kinase	bifunctional phosphoglycerate kinase/triosephosphate isomerase
Csac_1953	2097257	2098270	1014	glyceraldehyde-3-phosphate dehydrogenase, type I	glyceraldehyde-3-phosphate dehydrogenase, type I	Glyceraldehyde-3-phosphate dehydrogenase/erythrose-4-phosphate dehydrogenase	Glyceraldehyde 3-phosphate dehydrogenase, NAD binding domain	glyceraldehyde-3-phosphate dehydrogenase	Glyceraldehyde-3-phosphate dehydrogenase, type I	glyceraldehyde-3-phosphate dehydrogenase, type I
Csac_1954	2098338	2099360	1023	DeoR family transcriptional regulator	DeoR family transcriptional regulator	Transcriptional regulator, contains sigma factor-related N-terminal domain	Putative sugar-binding domain	DeoR, Transcriptional regulator, contains sigma factor-related N-terminal domain	Sugar-binding domain, putative	DeoR family transcriptional regulator
Csac_1955	2099524	2102175	2652	pyruvate phosphate dikinase	pyruvate phosphate dikinase	Phosphoenolpyruvate synthase/pyruvate phosphate dikinase	Pyruvate phosphate dikinase, PEP/pyruvate binding domain	pyruvate phosphate dikinase	Pyruvate phosphate dikinase, PEP/pyruvate-binding	Phosphoenolpyruvate synthase/pyruvate phosphate dikinase
Csac_1956	2102287	2103591	1305	glycyl-tRNA synthetase	glycyl-tRNA synthetase	Glycyl-tRNA synthetase, class II	tRNA synthetase class II core domain (G, H, P, S and T)	glycyl-tRNA synthetase	Glycyl-tRNA synthetase, alpha2 dimer	glycyl-tRNA synthetase
Csac_1957	2103637	2104371	735	DNA repair protein RecO	DNA repair protein RecO	Recombinational DNA repair protein (RecF pathway)	Recombination protein O N terminal	recO, DNA repair protein RecO	Recombination protein O, RecO	DNA repair protein RecO
Csac_1958	2104378	2105280	903	GTP-binding protein Era	GTP-binding protein Era	GTPases	50S ribosome-binding GTPase	GTP-binding protein Era	GTP-binding protein Era	GTP-binding protein Era
Csac_1959	2105405	2106283	879	RluA family pseudouridine synthase	RluA family pseudouridine synthase	Pseudouridylate synthases, 23S RNA-specific	RNA pseudouridylate synthase	RluA, Pseudouridylate synthases, 23S RNA-specific	Pseudouridine synthase, RsuA and RluB/C/D/E/F	RluA family pseudouridine synthase
Csac_1960	2106225	2107445	1221	class I and II aminotransferase	class I and II aminotransferase	PLP-dependent aminotransferases	Aminotransferase class I and II	aminotransferase A	Aminotransferases, class-I, pyridoxal-phosphate-binding site	class I and II aminotransferase
Csac_1961	2107442	2107930	489	putative AsnC family transcriptional regulator	AsnC family transcriptional regulator	transcriptional regulator	AsnC family	AsnC family	Transcription regulator AsnC-type, C-terminal	AsnC family transcriptional regulator
Csac_1964	2108780	2109220	441	deoxyuridine 5'-triphosphate nucleotidohydrolase Dut	deoxyuridine 5'-triphosphate nucleotidohydrolase Dut	dUTPase	dUTPase	dut,triphosphate nucleotidohydrolase	DeoxyUTP pyrophosphatase, dUTPase subfamily	deoxyuridine 5'-triphosphate nucleotidohydrolase Dut
Csac_1965	2109239	2110507	1269	processing peptidase	processing peptidase	Predicted Zn-dependent peptidases	Insulinase (Peptidase family M16)	Predicted Zn-dependent peptidases	Peptidase M16, C-terminal	processing peptidase
Csac_1966	2110521	2111096	576	heat shock protein DnaJ domain-containing protein	heat shock protein DnaJ domain-containing protein	Molecular chaperones, DnaJ class	DnaJ domain	DnaJ-class molecular chaperone with C-terminal Zn finger domain	Heat shock protein DnaJ, N-terminal	heat shock protein DnaJ domain-containing protein
Csac_1969	2112673	2113086	414	ATP synthase F1 subunit epsilon	ATP synthase F1 subunit epsilon	F0F1-type ATP synthase epsilon subunit	ATP synthase, Delta/Epsilon chain, beta-sandwich domain	atpC, F0F1 ATP synthase subunit epsilon	ATPase, F1 complex, delta/epsilon subunit	ATP synthase F1 subunit epsilon
Csac_1970	2113108	2114511	1404	F0F1 ATP synthase subunit beta	F0F1 ATP synthase subunit beta	F0F1-type ATP synthase beta subunit	ATP synthase alpha/beta family, beta-barrel domain	F0F1 ATP synthase subunit beta	ATPase, F1/V1/A1 complex, alpha/beta subunit, nucleotide-binding domain	F0F1 ATP synthase subunit beta
Csac_1971	2114553	2115431	879	ATP synthase F1 subunit gamma	ATP synthase F1 subunit gamma	F0F1-type ATP synthase gamma subunit	ATP synthase	F0F1 ATP synthase subunit gamma	ATPase, F1 complex, gamma subunit	ATP synthase F1 subunit gamma
Csac_1972	2115444	2116967	1524	ATP synthase F1 subunit alpha	ATP synthase F1 subunit alpha	F0F1-type ATP synthase alpha subunit	ATP synthase alpha/beta family, beta-barrel domain	F0F1 ATP synthase subunit alpha	ATPase, F1/V1/A1 complex, alpha/beta subunit, nucleotide-binding domain	ATP synthase F1 subunit alpha
Csac_1973	2116983	2117522	540	ATP synthase F1 subunit delta	ATP synthase F1 subunit delta	F0F1-type ATP synthase delta subunit	ATP synthase delta (OSCP) subunit	OSCP, ATP synthase delta (OSCP) subunit	ATPase, F1 complex, OSCP/delta subunit	ATP synthase F1 subunit delta
Csac_1974	2117525	2118016	492	ATP synthase F0 subunit B	ATP synthase F0 subunit B	F0F1-type ATP synthase b subunit	ATP synthase B/B' CF(0)	F0F1 ATP synthase subunit B	ATPase, F0 complex, subunit B/B'	ATP synthase F0 subunit B
Csac_1975	2118125	2118337	213	ATP synthase F0 subunit C	ATP synthase F0 subunit C	F0F1-type ATP synthase c subunit	ATP synthase subunit C	ATP synthase subunit C	ATPase, F0 complex, subunit C	ATP synthase F0 subunit C
Csac_1976	2118359	2119039	681	F0F1 ATP synthase subunit A	F0F1 ATP synthase subunit A	F0F1-type ATP synthase a subunit	ATP synthase A chain	F0F1 ATP synthase subunit A	ATPase, F0 complex, subunit A	F0F1 ATP synthase subunit A
Csac_1978	2119500	2121035	1536	GMP synthase	GMP synthase	GMP synthase - PP-ATPase domain	GMP synthase C terminal domain	bifunctional GMP synthase/glutamine amidotransferase protein	GMP synthase, C-terminal	GMP synthase
Csac_1979	2121062	2122147	1086	auxin efflux carrier	auxin efflux carrier	Predicted permeases	Membrane transport protein	Membrane transport protein	Auxin efflux carrier	auxin efflux carrier
Csac_1980	2122209	2123156	948	transposase, IS4 family protein	transposase, IS4 family protein	No significant hits found	Transposase DDE domain	Transposase, IS4-like	Transposase	transposase, IS4 family protein
Csac_1982	2124003	2125217	1215	beta-lactamase domain-containing protein	beta-lactamase domain-containing protein	Metal-dependent hydrolases of the beta-lactamase superfamily II	Metallo-beta-lactamase superfamily	Predicted exonuclease of the beta-lactamase fold involved in RNA processing	Beta-lactamase-like	beta-lactamase domain-containing protein
Csac_1983	2125222	2126406	1185	FAD-dependent pyridine nucleotide-disulfide oxidoreductase	FAD-dependent pyridine nucleotide-disulfide oxidoreductase	Uncharacterized NAD(FAD)-dependent dehydrogenases	Pyridine nucleotide-disulphide oxidoreductase	Pyridine nucleotide-disulphide oxidoreductase	Pyridine nucleotide-disulphide oxidoreductase, NAD-binding domain	FAD-dependent pyridine nucleotide-disulfide oxidoreductase
Csac_1984	2126451	2129279	2829	excinuclease ABC subunit A	excinuclease ABC subunit A	Excinuclease ATPase subunit	ABC transporter	uvrA, excinuclease ABC subunit A	ABC transporter-like	excinuclease ABC subunit A
Csac_1985	2129304	2131289	1986	excinuclease ABC subunit B	excinuclease ABC subunit B	Helicase subunit of the DNA excision repair complex	Helicase conserved C-terminal domain	excinuclease ABC subunit B	Helicase, C-terminal	excinuclease ABC subunit B
Csac_1986	2131371	2131934	564	lytic transglycosylase	lytic transglycosylase	Soluble lytic murein transglycosylase and related regulatory proteins	Transglycosylase SLT domain	MltE, Soluble lytic murein transglycosylase and related regulatory proteins	Lytic transglycosylase-like, catalytic	Soluble lytic murein transglycosylase and related regulatory proteins
Csac_1987	2131931	2132530	600	dephospho-CoA kinase	dephospho-CoA kinase	Dephospho-CoA kinase	Dephospho-CoA kinase	coaE, dephospho-CoA kinase	Dephospho-CoA kinase	dephospho-CoA kinase
Csac_1988	2132517	2135066	2550	DNA polymerase I	DNA polymerase I	DNA polymerase I - 3'-5' exonuclease and polymerase domains	DNA polymerase family A	DNA polymerase I	DNA-directed DNA polymerase, family A, palm domain	DNA polymerase I - 3'-5' exonuclease and polymerase domains
Csac_1990	2136469	2136627	159	rubredoxin-type Fe(Cys)4 protein	rubredoxin-type Fe(Cys)4 protein	Rubredoxin	Rubredoxin	Rubredoxin	Rubredoxin, iron-binding site	rubredoxin-type Fe(Cys)4 protein
Csac_1991	2136706	2137968	1263	phosphoribosylamine--glycine ligase	phosphoribosylamine--glycine ligase	Phosphoribosylamine-glycine ligase	Phosphoribosylglycinamide synthetase, N domain	phosphoribosylamine--glycine ligase	Phosphoribosylglycinamide synthetase	phosphoribosylamine--glycine ligase
Csac_1992	2138001	2139542	1542	phosphoribosylaminoimidazolecarboxamide formyltransferase/IMP cyclohydrolase	phosphoribosylaminoimidazolecarboxamide formyltransferase/IMP cyc	AICAR transformylase/IMP cyclohydrolase PurH (only IMP cyclohydrolase domain in Aful)	MGS-like domain	purH, bifunctional phosphoribosylaminoimidazolecarboxamide formyltransferase/IMP cyclohydrolase	AICARFT/IMPCHase bienzyme	phosphoribosylaminoimidazolecarboxamide formyltransferase/IMP cyc
Csac_1993	2139535	2140194	660	phosphoribosylglycinamide formyltransferase	phosphoribosylglycinamide formyltransferase	Folate-dependent phosphoribosylglycinamide formyltransferase PurN	Formyl transferase	Phosphoribosylglycinamide formyltransferase	phosphoribosylglycinamide formyltransferase	phosphoribosylglycinamide formyltransferase
Csac_1994	2140191	2141216	1026	phosphoribosylaminoimidazole synthetase	phosphoribosylaminoimidazole synthetase	Phosphoribosylaminoimidazol (AIR) synthetase	AIR synthase related protein, N-terminal domain	phosphoribosylaminoimidazole synthetase	Phosphoribosylformylglycinamidine cyclo-ligase	phosphoribosylaminoimidazole synthetase
Csac_1995	2141219	2142643	1425	amidophosphoribosyltransferase	amidophosphoribosyltransferase	Glutamine phosphoribosylpyrophosphate amidotransferase	Glutamine amidotransferase domain	amidophosphoribosyltransferase	Class II glutamine amidotransferase domain	amidophosphoribosyltransferase
Csac_1996	2142625	2144817	2193	phosphoribosylformylglycinamidine synthase II	phosphoribosylformylglycinamidine synthase II	Phosphoribosylformylglycinamidine (FGAM) synthase, synthetase domain	AIR synthase related protein, N-terminal domain	phosphoribosylformylglycinamidine synthase II	Phosphoribosylformylglycinamidine synthase II	Phosphoribosylformylglycinamidine (FGAM) synthase, synthetase domain
Csac_1997	2144824	2145519	696	phosphoribosylformylglycinamidine synthase I	phosphoribosylformylglycinamidine synthase I	Phosphoribosylformylglycinamidine (FGAM) synthase, glutamine amidotransferase domain	CobB/CobQ-like glutamine amidotransferase domain	phosphoribosylformylglycinamidine synthase subunit I	Phosphoribosylformylglycinamidine synthase I	Phosphoribosylformylglycinamidine (FGAM) synthase, glutamine amidotransferase domain
Csac_1998	2145523	2145771	249	phosphoribosylformylglycinamidine synthase, purS	phosphoribosylformylglycinamidine synthase, purS	Phosphoribosylformylglycinamidine (FGAM) synthase, PurS component	Phosphoribosylformylglycinamidine (FGAM) synthase	phosphoribosylformylglycinamidine synthase subunit PurS	Phosphoribosylformylglycinamidine synthetase, PurS subunit	Phosphoribosylformylglycinamidine (FGAM) synthase, PurS component
Csac_1999	2145810	2146520	711	phosphoribosylaminoimidazole-succinocarboxamide synthase	phosphoribosylaminoimidazole-succinocarboxamide synthase	Phosphoribosylaminoimidazolesuccinocarboxamide (SAICAR) synthase	SAICAR synthetase	phosphoribosylaminoimidazole-succinocarboxamide synthase	SAICAR synthetase	Phosphoribosylaminoimidazolesuccinocarboxamide (SAICAR) synthase
Csac_2000	2146646	2148034	1389	xanthine/uracil/vitamin C permease	xanthine/uracil/vitamin C permease	Permeases	Permease family	Permeases	Xanthine/uracil/vitamin C permease	xanthine/uracil/vitamin C permease
Csac_2001	2148258	2149481	1224	2-alkenal reductase	2-alkenal reductase	Trypsin-like serine proteases, typically periplasmic	Trypsin-like peptidase domain	DegQ, Trypsin-like serine proteases	Peptidase S1C	2-alkenal reductase
Csac_2002	2149577	2150980	1404	integral membrane sensor signal transduction histidine kinase	integral membrane sensor signal transduction histidine kinase	Signal transduction histidine kinase	His Kinase A (phospho-acceptor) domain	Signal transduction histidine kinase	Signal transduction histidine kinase, core	integral membrane sensor signal transduction histidine kinase
Csac_2003	2151006	2151677	672	winged helix family two component transcriptional regulator	winged helix family two component transcriptional regulator	Response regulators consisting of a CheY-like receiver domain and a winged-helix DNA-binding domain	Transcriptional regulatory protein, C terminal	Response regulators consisting of a CheY-like receiver domain and a winged-helix DNA-binding domain	Signal transduction response regulator, receiver domain	winged helix family two component transcriptional regulator
Csac_2004	2151694	2152671	978	AIR synthase-like protein domain-containing protein	AIR synthase-like protein domain-containing protein	Hydrogenase maturation factor	AIR synthase related protein, N-terminal domain	AIR synthase (PurM) related protein, subgroup 1 of unknown function.	AIR synthase-related protein	AIR synthase related protein, N-terminal domain
Csac_2006	2153103	2153639	537	CDP-diacylglycerol--glycerol-3-phosphate 3-phosphatidyltransferase	CDP-diacylglycerol--glycerol-3-phosphate 3-phosphatidyltransferase	Phosphatidylglycerophosphate synthase	CDP-alcohol phosphatidyltransferase	CDP-alcohol phosphatidyltransferase/Phosphatidylglycerol-phosphate synthase	CDP-alcohol phosphatidyltransferase	CDP-diacylglycerol--glycerol-3-phosphate 3-phosphatidyltransferase
Csac_2007	2153733	2154377	645	single-stranded DNA-binding protein	single-stranded DNA-binding protein	Single-stranded DNA-binding protein	Single-strand binding protein family	single-strand DNA-binding protein	Primosome PriB/single-strand DNA-binding	single-stranded DNA-binding protein
Csac_2009	2155094	2155870	777	polysaccharide deacetylase	polysaccharide deacetylase	Predicted xylanase/chitin deacetylase	Polysaccharide deacetylase	CDA1, Predicted xylanase/chitin deacetylase	Polysaccharide deacetylase	polysaccharide deacetylase
Csac_2011	2156469	2157302	834	UBA/THIF-type NAD/FAD binding protein	UBA/THIF-type NAD/FAD binding protein	Dinucleotide-utilizing enzymes involved in molybdopterin and thiamine biosynthesis family 1	ThiF family	YgdL_like, Family of activating enzymes (E1) of ubiquitin-like proteins	UBA/THIF-type NAD/FAD binding fold	UBA/THIF-type NAD/FAD binding protein
Csac_2012	2157532	2158527	996	putative CoA-substrate-specific enzyme activase	CoA-substrate-specific enzyme activase	Activator of 2-hydroxyglutaryl-CoA dehydratase	adF/BadG/BcrA/BcrD ATPase family	BcrAD_BadFG, BadF/BadG/BcrA/BcrD ATPase family	ATPase, BadF/BadG/BcrA/BcrD type	CoA-substrate-specific enzyme activase
Csac_2015	2160662	2161102	441	DNA-(apurinic or apyrimidinic site) lyase	endonuclease iii	Predicted EndoIII-related endonuclease	Iron-sulfur binding domain of endonuclease III	Predicted EndoIII-related endonuclease	Endonuclease III, iron-sulphur binding site	endonuclease iii
Csac_2016	2161386	2161874	489	GCN5-like N-acetyltransferase	GCN5-like N-acetyltransferase	Sortase and related acyltransferases	Acetyltransferase (GNAT) domain	Acetyltransferase (GNAT) family	Acyl-CoA N-acyltransferase	GCN5-like N-acetyltransferase
Csac_2017	2161852	2163423	1572	integral membrane protein MviN	integral membrane protein MviN	Uncharacterized membrane protein, putative virulence factor	MviN-like protein	MVIN, MviN-like protein	Flagellin assembly, membrane protein MviN	integral membrane protein MviN
Csac_2018	2163444	2164523	1080	mannose-1-phosphate guanylyltransferase	mannose-1-phosphate guanylyltransferase	Mannose-1-phosphate guanylyltransferase	Mannose-6-phosphate isomerase	Mannose-1-phosphate guanylyltransferase	Mannose-6-phosphate isomerase, type II, C-terminal	mannose-1-phosphate guanylyltransferase
Csac_2019	2164630	2165247	618	bifunctional phosphoribosyl-AMP cyclohydrolase/phosphoribosyl-ATP pyrophosphatase protein	bifunctional phosphoribosyl-AMP cyclohydrolase/phosphoribosyl-ATP	Phosphoribosyl-AMP cyclohydrolase	Phosphoribosyl-ATP pyrophosphohydrolase	bifunctional phosphoribosyl-AMP cyclohydrolase/phosphoribosyl-ATP pyrophosphatase protein	Phosphoribosyl-ATP pyrophosphohydrolase	bifunctional phosphoribosyl-AMP cyclohydrolase/phosphoribosyl-ATP
Csac_2020	2165249	2166001	753	imidazoleglycerol phosphate synthase, cyclase subunit	imidazoleglycerol phosphate synthase, cyclase subunit	Imidazoleglycerol-phosphate synthase	Histidine biosynthesis protein	HisF, Imidazoleglycerol-phosphate synthase	Histidine biosynthesis, HisF	imidazoleglycerol phosphate synthase, cyclase subunit
Csac_2021	2166028	2166741	714	phosphoribosylformimino-5-aminoimidazole carboxamide ribotide isomerase	phosphoribosylformimino-5-aminoimidazole carboxamide ribotide isomerase	Phosphoribosylformimino-5-aminoimidazole carboxamide ribonucleotide (ProFAR) isomerase	Histidine biosynthesis protein	Phosphoribosylformimino-5-aminoimidazole carboxamide ribonucleotide (ProFAR)	Phosphoribosylformimino-5-aminoimidazole carboxamide ribotide isomerase HisA	phosphoribosylformimino-5-aminoimidazole carboxamide ribotide isomerase
Csac_2022	2166738	2167343	606	imidazole glycerol phosphate synthase subunit HisH	imidazole glycerol phosphate synthase subunit HisH	Glutamine amidotransferase	Glutamine amidotransferase class-I	imidazole glycerol phosphate synthase subunit HisH	Imidazole glycerol phosphate synthase, subunit H	imidazole glycerol phosphate synthase subunit HisH
Csac_2023	2167346	2167930	585	Imidazoleglycerol-phosphate dehydratase	Imidazoleglycerol-phosphate dehydratase	Imidazoleglycerol-phosphate dehydratase	Imidazoleglycerol-phosphate dehydratase	hisB, imidazoleglycerol-phosphate dehydratase	Imidazoleglycerol-phosphate dehydratase	Imidazoleglycerol-phosphate dehydratase
Csac_2024	2167933	2168982	1050	class I and II aminotransferase	class I and II aminotransferase	PLP-dependent aminotransferases	Aminotransferase class I and II	aspartate aminotransferase	Aminotransferase, class I/classII	class I and II aminotransferase
Csac_2025	2168975	2170294	1320	histidinol dehydrogenase	histidinol dehydrogenase	Histidinol dehydrogenase	Histidinol dehydrogenase	hisD, histidinol dehydrogenase	Histidinol dehydrogenase, conserved site	histidinol dehydrogenase
Csac_2026	2170267	2170896	630	ATP phosphoribosyltransferase catalytic subunit	ATP phosphoribosyltransferase catalytic subunit	ATP phosphoribosyltransferase (histidine biosynthesis)	ATP phosphoribosyltransferase	hisG, ATP phosphoribosyltransferase catalytic subunit	ATP phosphoribosyltransferase HisG	ATP phosphoribosyltransferase catalytic subunit
Csac_2027	2170899	2172065	1167	histidine--tRNA ligase	histidine--tRNA ligase	ATP phosphoribosyltransferase involved in histidine biosynthesis	Histidyl-tRNA synthetase	HisS, Histidyl-tRNA synthetase	Histidyl-tRNA synthetase, class IIa	histidine--tRNA ligase
Csac_2029	2172736	2173398	663	phosphate uptake regulator PhoU	phosphate uptake regulator PhoU	Phosphate uptake regulator	PhoU domain	PhoU, Phosphate uptake regulator	PhoU	phosphate uptake regulator PhoU
Csac_2030	2173426	2174175	750	phosphate ABC transporter ATPase	phosphate ABC transporter ATPase	ABC-type phosphate transport system, ATPase component	ABC transporter	PstB, ABC-type phosphate transport system, ATPase component	ABC transporter-like	phosphate ABC transporter ATPase
Csac_2032	2175017	2176015	999	phosphate transporter	phosphate transporter	Phosphate/sulphate permeases	Phosphate transporter family	PitA, Phosphate/sulphate permeases	Phosphate transporter	phosphate transporter
Csac_2033	2176067	2177764	1698	integral membrane sensor signal transduction histidine kinase	integral membrane sensor signal transduction histidine kinase	Signal transduction histidine kinase	His Kinase A (phospho-acceptor) domain	VicK, Signal transduction histidine kinase	Signal transduction histidine kinase, subgroup 1	integral membrane sensor signal transduction histidine kinase
Csac_2034	2177768	2178466	699	winged helix family two component transcriptional regulator	winged helix family two component transcriptional regulator	Response regulators consisting of a CheY-like receiver domain and a winged-helix DNA-binding domain	Transcriptional regulatory protein, C terminal	DNA-binding transcriptional regulator CpxR	Winged helix-turn-helix transcription repressor DNA-binding	winged helix family two component transcriptional regulator
Csac_2036	2179313	2179966	654	putative translaldolase	transaldolase	Transaldolase	Transaldolase	Transaldolase_FSA	Transaldolase	transaldolase
Csac_2037	2180044	2181339	1296	FolC bifunctional protein	FolC bifunctional protein	Folylpolyglutamate synthase	Mur ligase middle domain	FolC, Folylpolyglutamate synthase	Folylpolyglutamate synthetase	FolC bifunctional protein
Csac_2038	2181347	2183971	2625	valyl-tRNA synthetase	valyl-tRNA synthetase	Valyl-tRNA synthetase	Valyl tRNA synthetase tRNA binding arm	valS, valyl-tRNA synthetase	Valyl-tRNA synthetase	valyl-tRNA synthetase
Csac_2039	2184125	2184502	378	desulfoferrodoxin	desulfoferrodoxin	Desulfoferrodoxin	Desulfoferrodoxin, N-terminal domain	Desulfoferrodoxin	Desulfoferrodoxin, ferrous iron-binding domain	desulfoferrodoxin
Csac_2040	2184550	2185749	1200	acetate kinase A/propionate kinase 2	acetate kinase A/propionate kinase 2	Acetate kinase	Acetokinase family	acetate kinase	Acetate/Proprionate kinase	acetate kinase A/propionate kinase 2
Csac_2041	2185773	2186771	999	phosphate acetyltransferase	phosphate acetyltransferase	Phosphotransacetylase	Phosphate acetyl/butaryl transferase	phosphate acetyltransferase	Phosphate acetyl/butaryl transferase	phosphate acetyltransferase
Csac_2042	2186974	2187582	609	LexA repressor	LexA repressor	SOS-response transcriptional repressors (RecA-mediated autopeptidases)	LexA DNA binding domain	LexA repressor	LexA repressor, DNA-binding domain	LexA repressor
Csac_2043	2187587	2188861	1275	aluminum resistance family protein	aluminum resistance family protein	Cystathionine beta-lyases/cystathionine gamma-synthases	Aluminium resistance protein	Aluminium resistance protein	Aluminium resistance	aluminum resistance family protein
Csac_2044	2188963	2189262	300	RNA chaperone Hfq	RNA chaperone Hfq	Uncharacterized ACR, host factor I protein	LSM domain	hfq, RNA-binding protein Hfq	Host factor Hfq	RNA chaperone Hfq
Csac_2045	2189327	2190265	939	tRNA delta(2)-isopentenylpyrophosphate transferase	tRNA delta(2)-isopentenylpyrophosphate transferase	tRNA delta(2)-isopentenylpyrophosphate transferase	IPP transferase	miaA, tRNA delta(2)-isopentenylpyrophosphate transferase	tRNA isopentenyltransferase	tRNA delta(2)-isopentenylpyrophosphate transferase
Csac_2046	2190303	2192102	1800	DNA mismatch repair protein MutL	DNA mismatch repair protein MutL	DNA mismatch repair enzyme	DNA mismatch repair protein, C-terminal domain	mutL, DNA mismatch repair protein	DNA mismatch repair protein	DNA mismatch repair protein MutL
Csac_2047	2192099	2194690	2592	DNA mismatch repair protein MutS	DNA mismatch repair protein MutS	MutS-like ATPases involved in mismatch repair, family 2	MutS domain I	DNA mismatch repair protein	DNA mismatch repair protein MutS, C-terminal	DNA mismatch repair protein MutS
Csac_2048	2194694	2196109	1416	(dimethylallyl)adenosine tRNA methylthiotransferase	(dimethylallyl)adenosine tRNA methylthiotransferase	2-methylthioadenine synthetase	TRAM domain	MiaB, 2-methylthioadenine synthetase	Methylthiotransferase	(dimethylallyl)adenosine tRNA methylthiotransferase
Csac_2049	2196278	2196475	198	small acid-soluble spore protein, alpha/beta type	small acid-soluble spore protein, alpha/beta type	No significant hits found	Small, acid-soluble spore proteins, alpha/beta type	SASP, Small, acid-soluble spore proteins, alpha/beta type	Small acid-soluble spore protein, alpha/beta-type	small acid-soluble spore protein, alpha/beta type
Csac_2050	2196533	2196964	432	amino acid-binding ACT domain-containing protein	amino acid-binding ACT domain-containing protein	Acetolactate synthase, small subunit	ACT domain	ACT domain-containing protein	ACT domain	amino acid-binding ACT domain-containing protein
Csac_2051	2197026	2198327	1302	phenylacetate--CoA ligase	phenylacetate--CoA ligase	Coenzyme F390 synthetase	AMP-binding enzyme	Coenzyme F390 synthetase	Phenylacetate-CoA ligase	phenylacetate--CoA ligase
Csac_2052	2198335	2198922	588	Indolepyruvate ferredoxin oxidoreductase	Indolepyruvate ferredoxin oxidoreductase	Pyruvate:ferredoxin oxidoreductase and related 2-oxoacid:ferredoxin oxidoreductases, gamma subunit	Pyruvate ferredoxin/flavodoxin oxidoreductase	No alignments found	Pyruvate-flavodoxin oxidoreductase, central domain	Indolepyruvate ferredoxin oxidoreductase
Csac_2053	2198930	2200663	1734	thiamine pyrophosphate enzyme domain-containing TPP-binding protein	thiamine pyrophosphate enzyme domain-containing TPP-binding pro	Pyruvate:ferredoxin oxidoreductases, alpha subunit	Thiamine pyrophosphate enzyme, C-terminal TPP binding domain	Thiamine pyrophosphate (TPP) family	Thiamine pyrophosphate enzyme, C-terminal TPP-binding	thiamine pyrophosphate enzyme domain-containing TPP-binding protein
Csac_2054	2200697	2201998	1302	phenylacetate--CoA ligase	phenylacetate--CoA ligase	Coenzyme F390 synthetase	AMP-binding enzyme	Coenzyme F390 synthetase	Phenylacetate-CoA ligase	phenylacetate--CoA ligase
Csac_2055	2202157	2204751	2595	ATPase AAA-2 domain-containing protein	ATPase AAA-2 domain-containing protein	ATPases with chaperone activity, ATP-binding subunit	ATPase family associated with various cellular activities (AAA)	ClpA, ATPases with chaperone activity	AAA+ ATPase domain	ATPase AAA-2 domain-containing protein
Csac_2056	2204826	2205272	447	heat shock protein Hsp20	heat shock protein Hsp20	Molecular chaperone (small heat shock protein)	Hsp20/alpha crystallin family	Molecular chaperone (small heat shock protein)	Heat shock protein Hsp20	heat shock protein Hsp20
Csac_2057	2205486	2205947	462	transcriptional regulator NrdR	transcriptional regulator NrdR	Predicted transcriptional regulator, consists of a Zn-ribbon and ATP-cone domains	ATP cone domain	nrdR, transcriptional regulator NrdR	Ribonucleotide reductase regulator NrdR-like	transcriptional regulator NrdR
Csac_2058	2205944	2207617	1674	diguanylate cyclase	diguanylate cyclase with gaf sensor	GGDEF domain	GAF domain	GAF domain	GAF domain	diguanylate cyclase with gaf sensor
Csac_2059	2207839	2209062	1224	malate dehydrogenase	malic protein NAD-binding	Malic enzyme	Malic enzyme, N-terminal	Malic enzyme	Malic enzyme, N-terminal	malic protein NAD-binding
Csac_2060	2209107	2210441	1335	recombination factor protein RarA	recombination factor protein RarA	No hits	Holliday junction DNA helicase ruvB N-terminus	recombination factor protein RarA	DNA helicase, Holliday junction RuvB type, N-terminal	recombination factor protein RarA
Csac_2061	2210465	2211718	1254	serine hydroxymethyltransferase	serine hydroxymethyltransferase	Glycine hydroxymethyltransferase	Serine hydroxymethyltransferase	serine hydroxymethyltransferase	Serine hydroxymethyltransferase	serine hydroxymethyltransferase
Csac_2064	2213226	2215331	2106	polynucleotide phosphorylase/polyadenylase	polynucleotide phosphorylase/polyadenylase	Polyribonucleotide nucleotidyltransferase (polynucleotide phosphorylase)	3' exoribonuclease family, domain 1	polynucleotide phosphorylase/polyadenylase	Exoribonuclease, phosphorolytic domain 1	polynucleotide phosphorylase/polyadenylase
Csac_2065	2215389	2215655	267	30S ribosomal protein S15	30S ribosomal protein S15	Ribosomal protein S15P/S13E	Ribosomal protein S15	rpsO, 30S ribosomal protein S15	Ribosomal protein S15	30S ribosomal protein S15
Csac_2066	2215775	2216692	918	riboflavin biosynthesis protein RibF	riboflavin biosynthesis protein RibF	FAD synthase	Riboflavin kinase	bifunctional riboflavin kinase/FMN adenylyltransferase	Riboflavin kinase, bacterial	riboflavin biosynthesis protein RibF
Csac_2067	2216689	2217552	864	tRNA pseudouridine synthase B	tRNA pseudouridine synthase B	Pseudouridine synthase	TruB family pseudouridylate synthase (N terminal domain)	truB, tRNA pseudouridine synthase B	tRNA pseudouridine synthase II, TruB	tRNA pseudouridine synthase B
Csac_2068	2217549	2218505	957	phosphoesterase, RecJ domain-containing protein	phosphoesterase, RecJ domain-containing protein	Exopolyphosphatase-related proteins	DHH family	PPX1, Inorganic pyrophosphatase/exopolyphosphatase	Phosphoesterase, DHHA1	phosphoesterase, RecJ domain-containing protein
Csac_2069	2218502	2218909	408	ribosome-binding factor A	ribosome-binding factor A	Ribosome-binding factor A	Ribosome-binding factor A	rbfA, ribosome-binding factor A	Ribosome-binding factor A	ribosome-binding factor A
[truncated: 495 more rows]
