# Supplementary material for: Genome Wide Re-Annotation of Caldicellulosiruptor saccharolyticus with New Insights into Genes Involved in Biomass Degradation and Hydrogen Production
Source: PLoS One. 2015 Jul 21;10(7):e0133183. doi: 10.1371/journal.pone.0133183 (PMC4510573; doi:10.1371/journal.pone.0133183)
Supplement: S2 Table — (XLSX) [file pone.0133183.s010.xlsx]

## Sheet: Sheet1
Table S2: List of re-annotated function (with confidence level) of 781 Hypothetical Proteins from Caldicellulosiruptor saccharolyticus using PSI-BLAST, BLASTO, Pfam, ANNIE, InterProScan, Clustal X (motif search), ScanProsite and Sub-cellular localization using PSORTb.
Label	Begin	End	Length	Annotated Function	PSI-BLAST	BLASTO	Pfam	ANNIE	InterProScan	Re-annotated Function	Confidence Level	Motif or pattern (Clustal X)	ScanProsite Function	PSORTb
Csac_0170	179514	180098	585	hypothetical protein	peptidase S8/S53 subtilisin kexin sedolisin	Subtilisin-like serine proteases	Subtilase family	Subtilase family	Peptidase S8/S53, subtilisin/kexin/sedolisin (Gene3D)	peptidase S8/S53 subtilisin kexin sedolisin	5/5	I-I-I-V-A-S-A-R-N-S-F-G	Peptidase S8 and S53 subtilisin kexin sedolisin	CytoplasmicMembrane
Csac_0210	221506	221871	366	hypothetical protein	6-pyruvoyl-tetrahydropterin synthase	6-pyruvoyl-tetrahydropterin synthase	6-pyruvoyl tetrahydropterin synthase	6-pyruvoyl-tetrahydropterin synthase	6-pyruvoyl tetrahydropterin synthase/QueD family protein (PANTHER)	6-pyruvoyl-tetrahydropterin synthase	5/5	F-K-F-D-[AS]-A-H-N-L	6-carboxy-5,6,7,8-tetrahydropterin synthase (synonyms)	Cytoplasmic
Csac_0281	299202	299690	489	hypothetical protein	Hedgehog/intein hint domain-containing protein	Inteins	Pretoxin HINT domain	Hint, Hedgehog/Intein domain,	Hedgehog/Intein (Hint) domain (Gene3D)	Hedgehog/intein hint domain-containing protein	5/5	No result	No result	Cytoplasmic
Csac_0286	304281	305417	1137	hypothetical protein	Hedgehog/intein hint domain-containing protein	Inteins	Pretoxin HINT domain	Hint (Hedgehog/Intein) domain N-terminal region	Hedgehog/Intein (Hint) domain (Gene3D)	Hedgehog/intein hint domain-containing protein	5/5	No result	No result	Cytoplasmic
Csac_0383	418480	419319	840	hypothetical protein	purine or other phosphorylase family 1	Nucleoside phosphorylase	Phosphorylase superfamily	Phosphorylase superfamily	Nucleoside phosphorylase domain (Gene 3D)	purine or other phosphorylase family 1	5/5	V-D-M-E-G-A-G-F-F-E-A-A	Purine or other phosphorylase family 1	Cytoplasmic
Csac_0437	485260	486195	936	hypothetical protein	glycosyl hydrolase family protein	Beta-xylosidase, family 43 glycosyl hydrolase	Glycosyl hydrolases family 43	Glycoside hydrolase, family 43	Glycosyl hydrolase, five-bladed beta-propellor domain(Gene3D)	glycosyl hydrolase family protein	5/5	[HQ]-E-G-P-N-V-F	Glycoside hydrolase family 43	Unknown
Csac_0613	683260	683718	459	hypothetical protein	preprotein translocase subunit SecB	Preprotein translocase subunit SecB	Preprotein translocase subunit SecB	Preprotein translocase subunit SecB	Bacterial protein export chaperone SecB(Gene 3D)	preprotein translocase subunit SecB	5/5	No result	No result	Unknown
Csac_0767	863909	864910	1002	hypothetical protein	spore coat protein, cots family	Predicted choline kinase involved in LPS biosynthesis	Phosphotransferase enzyme family	Phosphotransferase enzyme family	Protein kinase-like domain(Superfamily)	spore coat protein, cots family and Choline Kinase (ChoK) family.	5/5	[ES]-N-Q-[KR]-V-L-I-H-H-D-P-A-H-H-N-F-I-F-[SCA]-E	Spore coat protein, CotS family	Cytoplasmic
Csac_0862	968552	969487	936	hypothetical protein	spfh domain/band 7 family protein	Prohibitins and stomatins of the PID superfamily	SPFH domain / Band 7 family	Band_7_stomatin_like	Band 7 protein(Superfamily)	spfh domain/band 7 family protein	5/5	V-V-E-R-[FLI]-G-Q-F	Spfh domain/band 7 family protein	Cytoplasmic
Csac_0867	975653	976963	1311	hypothetical protein	PHP domain-containing protein	Predicted metal-dependent phosphoesterases (PHP family)	PHP domain	Predicted metal-dependent phosphoesterases (PHP family)	PHP, C-terminal(Superfamily)	PHP domain-containing protein	5/5	[FY]-S-F-S-P-Y-[TS]-P-[TSA]	PHP domain protein	Unknown
Csac_0872	980993	982375	1383	hypothetical protein	2-oxoacid dehydrogenases acyltransferase family protein	Pyruvate/2-oxoglutarate dehydrogenase complex	2-oxoacid dehydrogenases acyltransferase	Pyruvate/2-oxoglutarate dehydrogenase complex	Chloramphenicol acetyltransferase-like domain(Gene 3D)	Pyruvate/2-oxoglutarate dehydrogenase complex	5/5	G-[QN]-[TS]-V-E-S-C-[IL]-[IL]	Pyruvate/2-oxoglutarate dehydrogenase complex	Cytoplasmic
Csac_0946	1062860	1064245	1386	hypothetical protein	Tetratricopeptide TPR_2 repeat protein	TPR repeat	TPR repeat	Tetratricopeptide repeat domain	Tetratricopeptide-like helical domain(Gene3D)	Tetratricopeptide TPR_2 repeat protein	5/5	No result	No result	Cytoplasmic
Csac_1233	1399936	1400223	288	hypothetical protein	acetyltransferase, GNAT family	Acetyltransferases	Acetyltransferase (GNAT) domain	Acetyltransferases	Acyl-CoA N-acyltransferase(Gene3D)	acetyltransferase, GNAT family	5/5	L-W-Q-[NST]-T-E-G-[IM]-G-[IVL]-[GS]	Acetyltransferase, GNAT family	Cytoplasmic
Csac_1573	1730986	1731273	288	hypothetical protein	RNA-binding protein containing KH domain	Predicted RNA-binding protein containing KH domain, possibly ribosomal protein	CRS1 / YhbY (CRM) domain	CRS1 / YhbY (CRM) domain	RNA-binding, CRM domain(Gene3D)	RNA-binding, CRM domain	5/5	A-R-E-[LI]-I-K-[LI]	RNA-binding protein containing KH domain	Cytoplasmic
Csac_1693	1846922	1847389	468	hypothetical protein	protein-export protein SecB	Preprotein translocase subunit SecB	Preprotein translocase subunit SecB	Preprotein translocase subunit SecB	Bacterial protein export chaperone SecB(Gene3D)	protein-export protein SecB	5/5	No result	No result	Cytoplasmic
Csac_1704	1853621	1854439	819	hypothetical protein	major facilitator superfamily protein	Permeases of the major facilitator superfamily	Major Facilitator Superfamily	The Major Facilitator Superfamily	Major facilitator superfamily(SUPERFAMILY)	major facilitator superfamily protein	5/5	T-E-N-I-K-I-K	Major Facilitator Superfamily	CytoplasmicMembrane
Csac_1783	1926779	1927948	1170	hypothetical protein	SAM-dependent methyltransferases	Predicted SAM-dependent methyltransferases	S-adenosylmethionine-dependent methyltransferases	Predicted SAM-dependent methyltransferases	S-adenosylmethionine-dependent methyltransferases(Gene3D)	S-adenosylmethionine-dependent methyltransferases	5/5	R-G-Y-K-E-I-N-L-R-A-M-K-[IL]-L-K	SAM-dependent methyltransferase	Cytoplasmic
Csac_1862	2004978	2005367	390	hypothetical protein	NAD(P)-dependent iron-only hydrogenase iron-sulfur protein	Ferredoxin	Sucrase/ferredoxin-like	Thioredoxin (TRX)-like [2Fe-2S] Ferredoxin (Fd) family	Thioredoxin-like fold(Gene3D)	NAD(P)-dependent iron-only hydrogenase iron-sulfur protein	5/5	G-C-I-G-[MVL]-C-[KR]	NAD(P)-dependent iron-only hydrogenase iron-sulfur protein	Cytoplasmic
Csac_2328	2443064	2444404	1341	hypothetical protein	Mur ligase middle protein	UDP-N-acetylmuramyl tripeptide synthase	Mur ligase middle protein	UDP-N-acetylmuramyl tripeptide synthase	Mur ligase, central (Gene3D)	UDP-N-acetylmuramyl tripeptide synthase	5/5	F-E-V-D-E-G	UDP-N-acetylmuramyl tripeptide synthase	Cytoplasmic
Csac_2340	2453648	2454943	1296	hypothetical protein	PDZ/DHR/GLGF domain-containing protein	Trypsin-like serine proteases, typically periplasmic, contain C-terminal PDZ domain	PDZ domain	PDZ domain of tryspin-like serine proteases	PDZ domain (Superfamily)	PDZ domain of tryspin-like serine proteases	5/5	K-M-G-I-[KR]-P-G-D	PDZ/DHR/GLGF domain protein	CytoplasmicMembrane
Csac_2343	2457334	2458218	885	hypothetical protein	cell division protein FtsX	Cell division protein	FtsX-like permease family	cell division protein FtsX	Cell division protein FtsX(PIRSF)	cell division protein FtsX	5/5	A-[MI]-F-[LI]-I-[AS]-N-T-I-K-[LI]-T-[ILV]	Cell division protein FtsX	CytoplasmicMembrane
Csac_2361	2476699	2477865	1167	hypothetical protein	group 1 glycosyl transferase	Predicted glycosyltransferases	Glycosyl transferases group 1	Glycosyltransferases	UDP-Glycosyltransferase/glycogen phosphorylase superfamily(Superfamily)	Glycosyl transferases group 1	5/5	E-Y-L-[AS]-[AST]-G	Glycosyl transferases group 1	Cytoplasmic
Csac_2745	2935196	2936089	894	hypothetical protein	integrase family protein	Integrase	Phage integrase family	Bacteriophage P4 integrase	Integrase, lambda-type, N-terminal DNA-binding(Gene3D)	integrase family protein	5/5	F-Y-G-[KR]-T-R-Q-E-V-A-[DE]-K-I	integrase family protein	Cytoplasmic
Csac_0222	230867	231349	483	hypothetical protein	ferric uptake regulator family protein	Fe2+/Zn2+ uptake regulation proteins	Ferric uptake regulator family	Fe2+/Zn2+ uptake regulation proteins	Ferric-uptake regulator(Pfam)	Fe2+/Zn2+ uptake regulation proteins(Containing Helix-turn-helix domains)	4/5	No result	No result	Cytoplasmic
Csac_0529	590985	592172	1188	hypothetical protein	macrolide export ATP-binding/permease protein MacB	ABC-type antimicrobial peptide transport system, permease component	MacB-like periplasmic core domain	macrolide transporter ATP-binding /permease protein	MacB-like periplasmic core domain(Pfam)	macrolide export ATP-binding/permease protein MacB	4/5	No result	No result	CytoplasmicMembrane
Csac_0899	1015066	1016367	1302	hypothetical protein	PDZ domain protein	Fe-S oxidoreductase, related to NifB/MoaA family	Protein of unknown function (DUF512)	PDZ domain	PDZ domain(Gene 3D)	Fe-S oxidoreductase, related to NifB/MoaA family with PDZ N-terminal domain	4/5	Q-[IL]-E-N-G-V-G	PDZ domain protein.	Cytoplasmic
Csac_0995	1114051	1114359	309	hypothetical protein	amino acid-binding ACT domain-containing protein	ACT domain-containing protein	No result	ACT domain-containing protein	ACT domain (PROSITE)	amino acid-binding ACT domain-containing protein	4/5	V-[GD]-[IL]-S-R-S-A-F-Y-K-Y-[KR]-D	ACT domain-containing protein	Unknown
Csac_0326	353282	354190	909	hypothetical protein	transposase IS116/IS110/IS902 family protein	Transposase	Transposase	Transposase and inactivated derivatives	Transposase, IS111A/IS1328/IS1533, N-terminal (Pfam)	transposase IS116/IS110/IS902 family protein	4/5	E-[AT]-A-K-R-S-I-G-K-K-E	Transposase IS116/IS110/IS902 family protein	Cytoplasmic
Csac_0595	663732	664535	804	hypothetical protein	flagellar basal-body rod protein flgg	Flagellar basal body rod protein	Flagellar basal body rod FlgEFG protein	flagellar basal body rod protein FlgG	Fagellar hook-basal body protein, FlgE/F/G (Pfam)	flagellar basal-body rod protein flgg	4/5	K-L-[VT]-T-S-D-G-Y-P-V-L	Flagellar basal-body rod protein FlgG	Flagellar
Csac_0659	730339	731535	1197	hypothetical protein	ABC-type transport system, involved in lipoprotein release, permease component	ABC-type antimicrobial peptide transport system, permease component	MacB-like periplasmic core domain	macrolide transporter ATP-binding /permease protein	MacB-like periplasmic core domain (Pfam)	ABC-type transport system, involved in lipoprotein release, permease component	4/5	No result	No result	CytoplasmicMembrane
Csac_0732	826820	827320	501	hypothetical protein	FMN-binding domain-containing protein	Polyferredoxin	4Fe-4S binding domain	Polyferredoxin	4Fe-4S binding domain(Pfam)	4Fe-4S binding domain(FMN-binding domain-containing protein)	4/5	G-R-[FW]-F-C-G-W-[VIM]-C-A-F-G	FMN-binding domain protein.	CytoplasmicMembrane
Csac_0843	947176	948090	915	hypothetical protein	transposase IS116/IS110/IS902 family protein	Transposase	Transposase	Transposase and inactivated derivatives	Transposase, IS111A/IS1328/IS1533, N-terminal(Pfam)	transposase IS116/IS110/IS902 family protein	4/5	R-K-L-A-R	Transposase IS116/IS110/IS902 family protein	Cytoplasmic
Csac_1266	1432098	1433552	1455	hypothetical protein	flagellar hook-basal body protein	Flagellar hook protein FlgE	Flagellar basal body rod FlgEFG protein	flagellar hook protein FlgE	flagellar hook protein FlgE(Pfam)	flagellar hook-basal body protein	4/5	N-S-G-D-P-E-I-G	Fagellar hook-basal body protein	Flagellar
Csac_1294	1456180	1457307	1128	hypothetical protein	4Fe-4S binding domain protein	Ferredoxin	4Fe-4S binding domain protein	Ferredoxin	4Fe-4S ferredoxin-type, iron-sulpur binding domain(PROSITE,Pfam)	4Fe-4S ferredoxin-type, iron-sulpur binding domain	4/5	C-I-R-C-[YF]-C-C-[HQ]-E-L-C-P	4Fe-4S binding domain protein	Cytoplasmic
Csac_1724	1871885	1872316	432	hypothetical protein	Permease, drug/metabolite transporter superfamily	Permeases of the drug/metabolite transporter (DMT) superfamily	EamA-like transporter family	Predicted permeases	Drug/metabolite transporter(Pfam)	Permease, drug/metabolite transporter superfamily	4/5	W-L-I-[YF]-[AG]-L-L-S-A-[LV]	Permease, drug/metabolite transporter superfamily	CytoplasmicMembrane
Csac_2446	2590005	2591183	1179	hypothetical protein	permease component	ABC-type antimicrobial peptide transport system, permease component	MacB-like periplasmic core domain	macrolide transporter ATP-binding /permease protein	MacB-like periplasmic core domain(Pfam)	ABC-type antimicrobial peptide transport system, permease component	4/5	L-[TS]-M-L-G-[VIM]-[IL]-I-G-[VI]	ABC-type antimicrobial peptide transport system, permease component	CytoplasmicMembrane
Csac_2587	2756196	2757125	930	hypothetical protein	beta-propeller domain-containing protein, methanol dehydrogenase	Beta-propeller domains of methanol dehydrogenase type	TLP18.3, Psb32 and MOLO-1 founding proteins of phosphatase	Beta-propeller domains of methanol dehydrogenase type	TPM domain(Pfam)	beta-propeller domain-containing protein, methanol dehydrogenase	4/5	No result	No result	Cytoplasmic
Csac_2589	2758081	2758947	867	hypothetical protein	beta-propeller domain-containing protein, methanol dehydrogenase	Beta-propeller domains of methanol dehydrogenase type	TLP18.3, Psb32 and MOLO-1 founding proteins of phosphatase	Beta-propeller domains of methanol dehydrogenase type	TPM domain(Pfam)	beta-propeller domain-containing protein, methanol dehydrogenase	4/5	No result	No result	CytoplasmicMembrane
Csac_2674	2841388	2842302	915	hypothetical protein	HsdR family type I site-specific deoxyribonuclease	Type I site-specific restriction-modification system, R (restriction) subunit and related helicases	Type I restriction enzyme R protein N terminus (HSDR_N)	Type I site-specific restriction-modification system	Restriction endonuclease, type I, HsdR, N-terminal(Pfam)	Type I site-specific restriction-modification system, R (restriction) subunit and related helicases	4/5	E-G-N-E-K-L-F-W-Y-N-[LIF]-F	Type I site-specific deoxyribonuclease, HsdR family	Cytoplasmic
Csac_0145	150484	151653	1170	hypothetical protein	ABC transporter permease	ABC-type transport system involved in multi-copper enzyme maturation, permease component	ABC-2 family transporter protein	ABC-type Na+ efflux pump	unintegrated	ABC transporter permease	4/5	{L-I-[KS]-N-E-[IF]-I-K-L}	ABC transporter permease component	CytoplasmicMembrane
Csac_0163	172746	173918	1173	hypothetical protein	ABC transporter permease	ABC-type transport system involved in multi-copper enzyme maturation, permease component	ABC-2 family transporter protein	ABC-type Na+ efflux pump, permease component	unintegrated	ABC transporter permease	4/5	[VFL]-G-[IV]-I-[VI]-F-[GAS]-[TS]-D-[MI]-V-S-G-E	ABC transporter, permease protein, putative	CytoplasmicMembrane
Csac_0334	360702	361253	552	hypothetical protein	transposase mutator type	Predicted transposase	Transposase, Mutator family	Transposase, Mutator family	Transposase, Mutator type(Pfam)	transposase mutator type	4/5	K-N-[DQ]-N-D-K-G-N-G-F-Y	Transposase mutator type	Cytoplasmic
Csac_0506	565994	567964	1971	hypothetical protein	lipoprotein release ABC transporter permease	ABC-type antimicrobial peptide transport system, permease component	FtsX-like permease family	FtsX-like permease family	ABC transporter permease protein domain(Pfam)	lipoprotein release ABC transporter permease	4/5	N-[LI]-[KQ]-K-[NS]-[AGS]-[QK]-T-Y-[LVF]-P-Y-[IL]-[LF]-T	ABC-type antimicrobial peptide transport system, permease component.	CytoplasmicMembrane
Csac_0610	681583	681912	330	hypothetical protein	transposase mutator type	Predicted transposase	Transposase, Mutator family	Transposase, Mutator family	Transposase, Mutator type(Pfam)	transposase mutator type	4/5	[QRE]-L-[CA]-F-V-H-L-[QE]-[RQ]-N	Transposase, mutator type	Unknown
Csac_0636	704303	705625	1323	hypothetical protein	ATPase	Predicted ATPase	Protein of unknown function (DUF815)	Predicted ATPase (AAA+ superfamily)	P-loop containing nucleoside triphosphate hydrolase(Gene3D)	ATPase	4/5	I-Y-A-T-S-N-R-R-H-L-[VI]-[KR]-E	ATPase with chaperone activity, ATP-binding domain, diverged	Cytoplasmic
Csac_1129	1284977	1285825	849	hypothetical protein	ABC transporter, permease	ABC-type uncharacterized transport system, permease component	ABC-2 family transporter protein	ABC-type uncharacterized transport system, permease component	Protein of unknown function DUF990	ABC transporter, permease	4/5	F-[FL]-[LV]-S-[LM]-I-[FL]-[SG]-[FY]-[IL]-[IV]	Daunorubicin resistance ABC transporter, permease component.	CytoplasmicMembrane
Csac_1130	1285833	1286618	786	hypothetical protein	ABC transporter permease	ABC-type uncharacterized transport system, permease component	ABC-2 family transporter protein	ABC-type uncharacterized transport system, permease component	Protein of unknown function DUF990	ABC transporter, permease	4/5	R-P-[VIL]-[NH]-[PS]-L-F-Q-[IV]-[VIL]	ABC transporter, permease protein	CytoplasmicMembrane
Csac_1313	1480763	1481032	270	hypothetical protein	ACT domain-containing protein	ACT domain-containing protein	ACT domain-containing protein	ACT domain-containing protein	unintegrated	ACT domain-containing protein	4/5	N-V-N-I-L-D-I-[ST]-Q-T	ACT domain-containing protein	Unknown
Csac_1663	1817068	1817556	489	hypothetical protein	flgn family protein	No significant hits found	FlgN protein	FlgN protein	FlgN-like_dom(Gene3D)	flgn family protein	4/5	[EK]-I-L-[ND]-[AS]-L-[SA]-K-E-K-N	FlgN family protein	Cytoplasmic
Csac_1731	1877649	1878311	663	hypothetical protein	putative SAM-dependent methyltransferase	Predicted SAM-dependent methyltransferase	Family of unknown function (DUF633)	Predicted SAM-dependent methyltransferase	S-adenosyl-L-methionine-dependent methyltransferase(Gene3D)	Predicted SAM-dependent methyltransferase	4/5	No result	No result	Cytoplasmic
Csac_1755	1903681	1904409	729	hypothetical protein	RsmE family RNA methyltransferase	Uncharacterized protein conserved in bacteria	RNA methyltransferase	RNA methyltransferase	tRNA (guanine-N1-)-methyltransferase, N-terminal(Gene3D)	RsmE family RNA methyltransferase	4/5	[VIM]-K-[KD]-[IV]-[GAS]-[IV]-[FI]-[IV]-G-P-E-G-G-F	Ribosomal RNA small subunit methyltransferase E	Cytoplasmic
Csac_1796	1938460	1939662	1203	hypothetical protein	putative nucleotidyltransferase	Predicted nucleotidyltransferase	HIGH Nucleotidyl Transferase	Predicted nucleotidyltransferase	Rossmann-like alpha/beta/alpha sandwich fold(Gene3D)	HIGH Nucleotidyl Transferase	4/5	No result	No result	Cytoplasmic
Csac_1839	1981906	1982382	477	hypothetical protein	metalloprotease ybeY	Predicted metal-dependent hydrolase	Uncharacterized protein family UPF0054	Predicted metal-dependent hydrolase	Metalloprotease catalytic domain, predicted(Gene3D)	metalloprotease ybeY	4/5	[LF]-H-L-L-G-[YF]-D-H-[MI]-E-[ED]-[DSE]-[ED]-[KRE]	Endoribonuclease YbeY	Cytoplasmic
Csac_1846	1988797	1989027	231	hypothetical protein	No result	Phosphotransferase system, HPr-related proteins	PTS HPr component phosphorylation site	Phosphotransferase system, HPr-related proteins	Phosphotransferase system, phosphocarrier HPr protein-like(Gene3D)	Phosphotransferase system, HPr-related proteins	4/5	L-[KSD]-[ST]-I-[TN]-D-V-K-[DS]-F-V-N	HPrNtr domain-containing protein	Cytoplasmic
Csac_1887	2028648	2029067	420	hypothetical protein	HutP protein	No significant hits found	HutP	HutP	Hut operon regulatory protein HutP(Gene3D)	HutP protein	4/5	[KN]-[KE]-[ES]-F-G-S-K-[DE]-[VI]-[SA]	HutP family protein	Cytoplasmic
Csac_2031	2174398	2175024	627	hypothetical protein	Phosphate transport regulator	Phosphate transport regulator	Putative Phosphate transport regulator	Phosphate transport regulator	Putative Phosphate transport regulator(Pfam)	Phosphate transport regulator	4/5	C-E-[DK]-[LIV]-A-N-[VI]-[IV]-E-G-V-V	Phosphate transport regulator related to PhoU	Cytoplasmic
Csac_2416	2555993	2558119	2127	hypothetical protein	NHL repeat-containing protein	TPR-repeat-containing proteins	Tetratricopeptide repeat	No alignments found	Tetratricopeptide repeat-containing domain(Gene3D)	Tetratricopeptide repeat-containing domain	4/5	[DE]-I-P-S-A-A-G-Y-Y-P	NHL repeat containing protein	CytoplasmicMembrane
Csac_2528	2679939	2681774	1836	hypothetical protein	glycoside hydrolase, catalytic core	No significant hits found	Sugar-binding cellulase-like	Cellulase, Cellulase (glycosyl hydrolase family 5)	Glycoside hydrolase, family 5(SUPERFAMILY)	Cellulase, Cellulase (glycosyl hydrolase family 5)	4/5	No result	No result	Unknown
Csac_2723	2904312	2906414	2103	hypothetical protein	beta-galactosidase	No significant hits found	Beta-galactosidase	A4 beta-galactosidase middle domain	Glycoside hydrolase, subgroup, catalytic domain(Gene3D)	beta-galactosidase	4/5	No result	No result	Cytoplasmic
Csac_2750	2939911	2940132	222	hypothetical protein	No result	Carbamoylphosphate synthase large subunit (split gene in MJ)	Carbamoyl-phosphate synthetase large chain, oligomerisation domain	carbamoyl phosphate synthase large subunit	Carbamoyl-phosphate synthase, large subunit, N-terminal(Gene3D)	Carbamoylphosphate synthase large subunit (split gene in MJ)	4/5	No result	No result	Cytoplasmic
Csac_0343	369799	370647	849	hypothetical protein	Divergent polysaccharide deacetylase	Uncharacterized protein conserved in bacteria	Divergent polysaccharide deacetylase	polysaccharide deacetylase	Polysaccharide deacetylase(Gene3D)	Divergent polysaccharide deacetylase	4/5	No result	No result	Cytoplasmic
Csac_0970	1093851	1094081	231	hypothetical protein	sulfur transfer protein ThiS	Molybdopterin converting factor, small subunit	ThiS family	No alignments found	Molybdopterin synthase/thiamin biosynthesis sulphur carrier, beta-grasp(SUPERFAMILY)	sulfur transfer protein ThiS	4/5	No result	No result	Unknown
Csac_1016	1144003	1145130	1128	hypothetical protein	alpha/beta superfamily hydrolase	No significant hits found	Alpha/beta hydrolase family	Dienelactone hydrolase and related enzymes	Alpha/Beta hydrolase fold(Gene3D)	alpha/beta superfamily hydrolase	4/5	No result	No result	Cytoplasmic
Csac_1097	1247205	1247729	525	hypothetical protein	flavodoxin	flavodoxins	flavodoxin	flavodoxin	unintegrated	flavodoxin	4/5	[PS]-[FY]-C-T-H-E-G-S-G-[ML]-G	Flavodoxin	Unknown
Csac_0034	40293	41162	870	hypothetical protein	beta-propeller domain-containing protein, methanol dehydrogenase	Beta-propeller domains of methanol dehydrogenase type	TPM Domain	Beta-propeller domains of methanol dehydrogenase type	TPM Domain(Pfam)	beta-propeller domain-containing protein, methanol dehydrogenase	4/5	No result	No result	CytoplasmicMembrane
Csac_0434	482330	482986	657	hypothetical protein	transposase	Predicted transposases	Probable transposase	Probable transposase	Probable transposase(Pfam)	Predicted transposases	4/5	No result	No result	Unknown
Csac_0942	1058104	1058691	588	hypothetical protein	peptidase M23	Membrane proteins related to metalloendopeptidases	Peptidase family M23	Peptidase family M23	Duplicated hybrid motif(Superfamily)	peptidase M23	4/5	No result	No result	Unknown
Csac_1013	1137930	1138841	912	hypothetical protein	drug/metabolite transporter (DMT) superfamily permease	Permeases of the drug/metabolite transporter (DMT) superfamily	EamA-like transporter family	Integral membrane protein DUF6	EamA domain(Pfam)	drug/metabolite transporter (DMT) superfamily permease	3/5	[FY]-T-[TS]-[SPA]-T-[HQ]-T-A-L-I	DMT(Drug/metabolite transporter) superfamily permease	CytoplasmicMembrane
Csac_0278	289797	294623	4827	hypothetical protein	prenyltransferase/squalene oxidase	No significant hits found	No result	class II terpene cyclases, protein prenyltransferases	Terpenoid cyclases/protein prenyltransferase alpha-alpha toroid(Gene3D)	prenyltransferase/squalene oxidase	3/5	No result	No result	Unknown
Csac_1454	1615548	1616663	1116	hypothetical protein	zinc finger chc2-family protein	DNA primase	CHC2 zinc finger	DNA primase	Zinc finger, CHC2-type(Gene 3D)	zinc finger CHC2-family protein; DNA primase	3/5	No result	No result	Cytoplasmic
Csac_0050	56054	56617	564	hypothetical protein	CRISPR-associated protein	No significant hits found	CRISPR-associated protein (Cas_APE2256)	CRISPR-associated protein (Cas_APE2256)	CRISPR-associated protein (Cas_APE2256)(Pfam)	CRISPR-associated protein (Cas_APE2256)	3/5	P-[NHK]-[QNR]-[IV]-S-[AV]-E-[FY]-S-[ML]-[LVI]	CRISPR-associated protein, APE2256 family	Cytoplasmic
Csac_0054	59608	59982	375	hypothetical protein	putative transposase	No significant hits found	Putative transposase, YhgA-like	Putative transposase, YhgA-like	Putative transposase, YhgA-like(Pfam)	putative transposase	3/5	No result	No result	Cytoplasmic
Csac_0059	67597	68037	441	hypothetical protein	CRISPR-associated HD domain-containing protein	Predicted helicases	HD domain	No alignments found	HD domain(Gene3D)	CRISPR-associated HD domain-containing protein	3/5	M-E-Y-[YF]-S-H-K-N-P-D-K-L-L-Y	CRISPR-associated HD domain protein	Unknown
Csac_0083	91213	92184	972	hypothetical protein	putative transposase	No significant hits found	Putative transposase, YhgA-like	Putative transposase, YhgA-like	Putative transposase, YhgA-like(Pfam)	putative transposase	3/5	No result	No result	Cytoplasmic
Csac_0277	283382	284011	630	hypothetical protein	sporulation protein YunB	No significant hits found	sporulation protein yunb	sporulation protein yunb	sporulation protein yunb (Pfam)	sporulation protein YunB	3/5	L-T-P-[LV]-[QEK]-V-[DE]-F-R-[ML]-G	Sporulation protein YunB	CytoplasmicMembrane
Csac_0279	294702	297884	3183	hypothetical protein	transglutaminase domain-containing protein	No significant hits found	Transglutaminase-like superfamily	Transglutaminase-like superfamily	Transglutaminase-like(Pfam)	transglutaminase domain-containing protein	3/5	[ST]-L-P-H-[SQN]-N-[AV]-S-[IML]	Transglutaminase domain protein	CytoplasmicMembrane
Csac_0364	395237	396694	1458	hypothetical protein	ABC transporter	No significant hits found	ABC-type uncharacterized transport system	ABC-type uncharacterized transport system	ABC-type uncharacterized transport system(Pfam)	ABC transporter	3/5	No result	No result	Unknown
Csac_0487	547874	549256	1383	hypothetical protein	putative RAMP superfamily protein probably involved in DNA repair	No significant hits found	RAMP superfamily	RAMP superfamily	CRISPR-associated RAMP(Pfam)	CRISPR-associated RAMP(Pfam)	3/5	No result	No result	Cytoplasmic
Csac_0489	549857	551875	2019	hypothetical protein	CRISPR-associated protein	No significant hits found	RAMP superfamily	RAMP superfamily	CRISPR-associated RAMP(Pfam)	CRISPR-associated protein	3/5	No result	No result	Unknown
Csac_0504	564746	565222	477	hypothetical protein	PIN domain-containing protein	No significant hits found	PIN domain	Large family of predicted nucleotide-binding domains	PIN domain like (Gene3D)	PIN domain-containing protein	3/5	No result	No result	Cytoplasmic
Csac_0537	597685	599160	1476	hypothetical protein	stage iv sporulation protein a	No significant hits found	stage iv sporulation protein a	stage iv sporulation protein a	P-loop containing nucleoside triphosphate hydrolase(Gene3D)	stage iv sporulation protein a	3/5	T-G-F-E-I-K-G-[ED]-H-H-L-[VL]-[RK]L-L-[CS]	Stage IV sporulation protein A	Cytoplasmic
Csac_0745	837590	838882	1293	hypothetical protein	RmuC-domain protein	Uncharacterized protein conserved in bacteria	RmuC family	RmuC family	DNA recombination RmuC(Pfam)	RmuC-domain protein	3/5	E-G-L-Y-A-E-[IV]-L-[RK]	RmuC domain protein	Cytoplasmic
Csac_0805	905266	905535	270	hypothetical protein	Tar ligand binding/Cache domain containing protein	No significant hits found	Cache domain	Cache domain	Cache domain(Pfam)	Tar ligand binding/Cache domain containing protein	3/5	A-L-[KRH]-N-[KR]-[VI]-[NS]-[MI]-[GA]-[IL]	Methyl-accepting chemotaxis sensory transducer with Cache sensor	Unknown
Csac_0884	998084	998950	867	hypothetical protein	glycosyl hydrolase	No significant hits found	Homeobox associated leucine zipper	glycosyl hydrolase family 98 proteins	Glycosyl hydrolase family 98(Pfam)	glycosyl hydrolase family 98 proteins(Homeobox associated leucine zipper)	3/5	No result	No result	Unknown
Csac_0984	1104648	1105637	990	hypothetical protein	Lipoprotein LpqB, GerMN domain-containing protein	No significant hits found	Sporulation and spore germination	Sporulation and spore germination	GerMN domain(Pfam)	Lipoprotein LpqB, GerMN domain-containing protein	3/5	L-T-[SG]-F-[ES]-[NT]-[IV]-[DS]	Lipoprotein LpqB, GerMN domain	Unknown
Csac_0999	1118758	1119450	693	hypothetical protein	sporulation stage II protein R	No significant hits found	Stage II sporulation protein R (spore_II_R)	Stage II sporulation protein R (spore_II_R)	Sporulation stage II, protein R(Pfam)	sporulation stage II protein R	3/5	[SN]-[VIL]-[VLF]-R-L-H-[VI]-[IL]-A-N-S-[ND]-S	Sporulation stage II protein R	Unknown
Csac_1066	1195299	1195589	291	hypothetical protein	Late competence development protein ComFB	No significant hits found	Late competence development protein ComFB	Late competence development protein ComFB	Late competence development protein ComFB(Pfam)	Late competence development protein ComFB	3/5	A-L-[ATS]-L-N-[RN]-L-P-P-[RK]-Y	Late competence development protein ComFB	Cytoplasmic
Csac_1162	1316738	1317715	978	hypothetical protein	sporulation transcription regulator whiA	Uncharacterized protein conserved in bacteria	WhiA C-terminal HTH domain	Sporulation Regulator WhiA N terminal	Sporulation Regulator WhiA N terminal(Pfam)	sporulation transcription regulator whiA	3/5	No result	No result	Cytoplasmic
Csac_1183	1347864	1348721	858	hypothetical protein	DisA bacterial checkpoint controller nucleotide-binding protein	Uncharacterized conserved protein	DisA bacterial checkpoint controller nucleotide-binding	DisA bacterial checkpoint controller nucleotide-binding	DNA integrity scanning protein, DisA, N-terminal (Pfam)	DisA bacterial checkpoint controller nucleotide-binding protein	3/5	No result	No result	Unknown
Csac_1272	1436996	1437388	393	hypothetical protein	No result	Flagellar biogenesis protein	Flagellar biosynthesis protein, FliO	FliO, Flagellar biogenesis protein	Flagellar biosynthesis protein, FliO(Pfam)	flagellar biosynthetic protein FliO	3/5	No result	No result	Cytoplasmic
Csac_1388	1560393	1561346	954	hypothetical protein	putative transposase	No significant hits found	Putative transposase, YhgA-like	Putative transposase, YhgA-like	Putative transposase, YhgA-like(Pfam)	putative transposase	3/5	No result	No result	Cytoplasmic
Csac_1405	1574959	1575909	951	hypothetical protein	putative transposase	No significant hits found	Putative transposase, YhgA-like	Putative transposase, YhgA-like	Putative transposase, YhgA-like(Pfam)	putative transposase	3/5	No result	No result	Cytoplasmic
Csac_1415	1583993	1584943	951	hypothetical protein	transposase yhga family protein	No significant hits found	Putative transposase, YhgA-like	Putative transposase, YhgA-like	Putative transposase, YhgA-like(Pfam)	transposase yhga family protein	3/5	No result	No result	Cytoplasmic
Csac_1457	1619417	1620115	699	hypothetical protein	SNARE associated protein	Uncharacterized ACR	SNARE associated Golgi protein	SNARE associated Golgi protein	SNARE associated Golgi protein(Pfam)	SNARE associated protein	3/5	No result	No result	CytoplasmicMembrane
Csac_1484	1649554	1649871	318	hypothetical protein	transposase IS116/IS110/IS902 family protein	Transposase	Transposase	No alignments found	Transposase, IS111A/IS1328/IS1533, N-terminal(Pfam)	transposase IS116/IS110/IS902 family protein	3/5	W-[RH]-D-K-V-D	Transposase IS116/IS110/IS902 family protein	Cytoplasmic
Csac_1529	1690315	1690779	465	hypothetical protein	ribosomal RNA large subunit methyltransferase H	Uncharacterized conserved protein	Predicted SPOUT methyltransferase	Predicted SPOUT methyltransferase	Predicted SPOUT methyltransferase(Pfam)	ribosomal RNA large subunit methyltransferase H	3/5	No result	No result	Cytoplasmic
Csac_1588	1747148	1748320	1173	hypothetical protein	NurA domain-containing protein	No significant hits found	NurA domain	NurA domain	NurA domain(Pfam)	NurA domain-containing protein	3/5	[KRE]-K-I-Q-[SN]-[IV]-L-[AS]-K-I-P	NurA domain protein	Cytoplasmic
Csac_1688	1843123	1843497	375	hypothetical protein	transposase is4 family protein	No significant hits found	Transposase DDE domain	Transposase DDE domain	Transposase, IS4-like(Pfam)	transposase is4 family protein	3/5	S-F-R-E-L-E-Y-[RK]-I-N-[QE]-[DN]	Transposase, IS4 family protein	Cytoplasmic
Csac_1728	1874460	1874729	270	hypothetical protein	putative copper-sensing transcriptional repressor CsoR	Uncharacterized protein conserved in bacteria	Metal-sensitive transcriptional repressor	regulator protein FrmR	Metal-sensitive transcriptional repressor(Pfam)	putative copper-sensing transcriptional repressor CsoR	3/5	No result	No result	Cytoplasmic
Csac_1836	1978279	1979421	1143	hypothetical protein	sporulation protein YqfD	No significant hits found	Putative stage IV sporulation protein YqfD	Putative stage IV sporulation protein YqfD.	Putative stage IV sporulation protein YqfD(Pfam)	sporulation protein YqfD	3/5	[LI]-T-K-[NS]-K-K-I-L-N-V-L-S	Stage IV sporulation YqfD	Unknown
Csac_2035	2178466	2179257	792	hypothetical protein	putative YfiH protein	Uncharacterized conserved protein	Multi-copper polyphenol oxidoreductase laccase	Multi-copper polyphenol oxidoreductase laccase	Multi-copper polyphenol oxidoreductase laccase(Gene3D)	Multi-copper polyphenol oxidoreductase laccase	3/5	No result	No result	Cytoplasmic
Csac_2088	2236910	2237791	882	hypothetical protein	YicC protein	Uncharacterized stress-induced protein	YicC-like family, N-terminal region	YicC-like family, N-terminal region	YicC-like family, N-terminal region(Pfam)	YicC protein	3/5	Q-E-[MF]-N-R-E-[STA]-N-T	YicC protein	Cytoplasmic
Csac_2129	2269560	2270078	519	hypothetical protein	sporulation stage III protein AF	No significant hits found	Stage III sporulation protein AF	Stage III sporulation protein AF	Stage III sporulation protein AF(Pfam)	sporulation stage III protein AF	3/5	Y-R-K-Y-I-N-[IV]-F-L-G-L	Sporulation stage III protein AF	Unknown
Csac_2130	2270083	2271192	1110	hypothetical protein	sporulation stage III protein AE	No significant hits found	Stage III sporulation protein AE	Stage III sporulation protein AE	Sporulation stage III, protein AE(Pfam)	sporulation stage III protein AE	3/5	S-Y-L-E-[SND]-I-[VI]-[EK]-Q-K	Sporulation stage III protein AE	CytoplasmicMembrane
Csac_2131	2271213	2271599	387	hypothetical protein	stage iii sporulation protein ad	No significant hits found	Stage III sporulation protein AC/AD protein family	Stage III sporulation protein AD	Sporulation stage III, protein AD(Pfam)	stage iii sporulation protein ad	3/5	No result	No result	CytoplasmicMembrane
Csac_2137	2275885	2276487	603	hypothetical protein	Regulatory protein recX	No significant hits found	RecX family	recombination regulator RecX	Regulatory protein RecX(Pfam)	Regulatory protein recX	3/5	No result	No result	Cytoplasmic
Csac_2247	2374289	2375047	759	hypothetical protein	ABC transporter permease	ABC-type transport system involved in multi-copper enzyme maturation, permease component	ABC-2 family transporter protein	No alignments found	no hits	ABC transporter permease	3/5	No result	No result	CytoplasmicMembrane
Csac_2312	2427704	2428597	894	hypothetical protein	sporulation protein YtxC	No significant hits found	Sporulation protein YtxC	YtxC-like family	Sporulation protein YtxC(Pfam)	sporulation protein YtxC	3/5	[DE]-S-F-S-S-K-S-E-E	Sporulation protein YtxC	Cytoplasmic
Csac_2486	2631992	2632969	978	hypothetical protein	transposase yhga family protein	No significant hits found	Putative transposase, YhgA-like	Putative transposase, YhgA-like	Putative transposase, YhgA-like(Pfam)	transposase yhga family protein	3/5	No result	No result	Cytoplasmic
Csac_2488	2634786	2635775	990	hypothetical protein	transposase	No significant hits found	Putative transposase, YhgA-like	Putative transposase, YhgA-like	Putative transposase, YhgA-like(Pfam)	transposase	3/5	No result	No result	Cytoplasmic
Csac_2661	2827937	2828878	942	hypothetical protein	Transposase	No significant hits found	Putative transposase, YhgA-like	Putative transposase, YhgA-like	Putative transposase, YhgA-like(Pfam)	Putative transposase, YhgA-like	3/5	No result	No result	Cytoplasmic
Csac_2728	2912725	2916195	3471	hypothetical protein	Heparinase II/III-like family protein	No significant hits found	Heparinase II/III-like protein	Heparinase II/III-like protein	Heparinase II/III-like(Pfam)	Heparinase II/III-like family protein	3/5	No result	No result	Cytoplasmic
Csac_2753	2942436	2944220	1785	hypothetical protein	Restriction endonuclease , AlwI	No significant hits found	AlwI restriction endonuclease	AlwI restriction endonuclease	Restriction endonuclease, type II, AlwI(Pfam)	Restriction endonuclease , AlwI	3/5	No result	No result	Unknown
Csac_0008	11759	12724	966	hypothetical protein	carbamoyl-phosphate synthetase large chain oligomerisation	No significant hits found	Carbamoyl-phosphate synthetase large chain, oligomerisation domain	Putative transposase, YhgA-like	Carbamoyl-phosphate synthetase, large subunit oligomerisation domain(Gene3D)	carbamoyl-phosphate synthetase large chain oligomerisation	3/5	No result	No result	Cytoplasmic
Csac_0224	231868	232287	420	hypothetical protein	DNA-binding protein	Predicted DNA-binding proteins	Protein of unknown function DUF134	Predicted DNA-binding proteins	Uncharacterised protein family UPF0251	DNA-binding protein	3/5	No result	No result	Cytoplasmic
Csac_0313	334188	335429	1242	hypothetical protein	CRISPR-associated CXXC_CXXC protein Cst1	No significant hits found	CRISPR-associated protein (Cas_CXXC_CXXC)	No alignments found	CRISPR-associated protein (Cas_CXXC_CXXC)(TIGRFAM)	CRISPR-associated CXXC_CXXC protein Cst1	3/5	No result	No result	Unknown
Csac_0365	396710	397573	864	hypothetical protein	ABC-type transport system involved in multi-copper enzyme maturation, permease component	ABC-type transport system involved in multi-copper enzyme maturation, permease component	ABC-2 family transporter protein	No alignments found	unintegrated	ABC-type transport system involved in multi-copper enzyme maturation, permease component	3/5	[KR]-T-D-Q-L-L-[LF]-T-[AS]-P-[VLI]	ABC-type transport system involved in multi-copper enzyme maturation, permease component.	CytoplasmicMembrane
Csac_0375	410019	410492	474	hypothetical protein	circadian clock protein KaiC	RecA-superfamily ATPases implicated in signal transduction	KaiC	circadian clock protein KaiC	Circadian clock protein KaiC/DNA repair protein RadA(Pfam)	circadian clock protein KaiC	3/5	No result	No result	Cytoplasmic
Csac_0447	503379	503918	540	hypothetical protein	No result	Uncharacterized protein conserved in bacteria	Cell division protein ZapA	cell division protein MukB	Cell division protein ZapA(SUPERFMAILY)	Cell division protein ZapA	3/5	No result	No result	Cytoplasmic
Csac_0523	584682	584906	225	hypothetical protein	No result	No significant hits found	Bacteriocin class IId cyclical uberolysin-like	Bacteriocin AS-48	Bacteriocin AS-48(Gene3D)	Bacteriocin class IId cyclical uberolysin-like	3/5	No result	No result	Unknown
Csac_0688	770167	770343	177	hypothetical protein	transcriptional regulator	No significant hits found	Sugar-specific transcriptional regulator TrmB	No alignments found	Winged helix-turn-helix transcription repressor DNA-binding(Gene3D)	transcriptional regulator	3/5	S-P-K-R-C-[YF]-[YW]	MarR family transcriptional regulator	Cytoplasmic
Csac_0709	799524	799880	357	hypothetical protein	aig2 family protein	Uncharacterized conserved protein	AIG2-like family	AIG2-like family	Butirosin biosynthesis, BtrG-like(Gene3D)	aig2 family protein	3/5	[LIV]-F-V-Y-G-[TS]-L	Gamma-glutamylaminecyclotransferase	Cytoplasmic
Csac_1231	1397546	1398610	1065	hypothetical protein	putative methyltransferase	Predicted methyltransferases	Protein of unknown function DUF43	Predicted methyltransferases	Winged helix-turn-helix DNA-binding domain(Gene3D)	Predicted methyltransferases	3/5	E-G-C-A-G-Y-F-G-[LVI]-T	Methyltransferase	Cytoplasmic
Csac_1426	1595226	1595810	585	hypothetical protein	SAF domain-containing protein	No significant hits found	SAF-like	No alignments found	SAF domain(SMART)	SAF domain-containing protein	3/5	No result	No result	Unknown
Csac_1590	1748944	1750611	1668	hypothetical protein	ATPase	Predicted ATPase	Domain of unknown function DUF87	Predicted ATPase	Domain of unknown function DUF87	Predicted ATPase	3/5	No result	No result	Cytoplasmic
Csac_1593	1754550	1754891	342	hypothetical protein	DNA-binding protein, YbaB/EbfC family	Uncharacterized protein conserved in bacteria	YbaB/EbfC DNA-binding family	Uncharacterised BCR, YbaB family	Nucleoid-associated protein YbaB(Gene3D)	DNA-binding protein, YbaB/EbfC family	3/5	No result	No result	Cytoplasmic
Csac_1661	1816181	1816621	441	hypothetical protein	flagellar operon protein YvyF	No significant hits found	FYVE zinc finger	No alignments found	flagellar operon protein YvyF(TIGRFAMs)	flagellar operon protein YvyF	3/5	No result	No result	Cytoplasmic
Csac_1701	1852384	1852848	465	hypothetical protein	No result	No significant hits found	FlgN protein	FlgN protein	FlgN-like domain(Gene3D)	FlgN protein	3/5	No result	No result	Cytoplasmic
Csac_1732	1878305	1879405	1101	hypothetical protein	YbgI/family dinuclear metal center protein	Uncharacterized protein conserved in bacteria	NIF3 (NGG1p interacting factor 3)	NIF3 (NGG1p interacting factor 3)	GTP cyclohydrolase 1 type 2/Nif3(SUPERFAMILY)	NIF3 (NGG1p interacting factor 3)	3/5	No result	No result	Cytoplasmic
Csac_1806	1948861	1950057	1197	hypothetical protein	lipid A core-O-antigen ligase-like enyme	Lipid A core - O-antigen ligase and related enzymes	O-antigen ligase like membrane protein	No alignments found	unintegrated	lipid A core-O-antigen ligase-like enyme	3/5	No result	No result	CytoplasmicMembrane
Csac_1893	2033448	2034503	1056	hypothetical protein	permease	Predicted permease	Domain of unknown function DUF20	Predicted permease	Uncharacterised protein family UPF0118(Pfam)	permease	3/5	No result	No result	CytoplasmicMembrane
Csac_2133	2271836	2272333	498	hypothetical protein	sporulation stage III protein AB	No significant hits found	Stage III sporulation protein AB	Stage III sporulation protein AB	No Hits	sporulation stage III protein AB	3/5	No result	No result	Cytoplasmic
Csac_2143	2281558	2283438	1881	hypothetical protein	Fe-S oxidoreductase	Fe-S oxidoreductase	Radical SAM N-terminal	Radical SAM N-terminal	Radical SAM, alpha/beta horseshoe(Gene3D)	Radical SAM N-terminal	3/5	G-D-A-Y-V-D-H-P-S-F-G	Fe-S oxidoreductase	Cytoplasmic
Csac_2170	2303550	2303954	405	hypothetical protein	No result	No significant hits found	Bacterial Ig-like domain (group 1)	Bacterial Ig-like domain (group 1)	Bacterial Ig-like, group 1(Gene3D)	Bacterial Ig-like domain (group 1)	3/5	No result	No result	Unknown
Csac_2223	2351190	2351939	750	hypothetical protein	molybdopterin-guanine dinucleotide biosynthesis protein A-like protein	No significant hits found	MobA-like NTP transferase domain	Molybdopterin-guanine dinucleotide biosynthesis protein A	unintegrated	molybdopterin-guanine dinucleotide biosynthesis protein A-like protein	3/5	M-[VI]-[SE]-Y-[VI]-I-[ED]-A-L-R-[GAS]-[CAS]	Acylneuraminate cytidylyltransferase	Cytoplasmic
Csac_2507	2653862	2654836	975	hypothetical protein	sugar ABC transporter, sugar-binding protein	No significant hits found	Periplasmic binding protein domain	PBP1_ABC_sugar_binding_like	unintegrated	sugar ABC transporter, sugar-binding protein	3/5	No result	No result	Unknown
Csac_2594	2763446	2764804	1359	hypothetical protein	NurA domain-containing protein	No significant hits found	NurA domain	NurA domain	No Hits	NurA domain-containing protein	3/5	No result	No result	Cytoplasmic
Csac_2596	2765810	2766928	1119	hypothetical protein	zinc finger chc2-family protein	DNA primase (bacterial type)	CHC2 zinc finger	Zinc finger (Znf) domains	No Hits	zinc finger chc2-family protein	3/5	No result	No result	Cytoplasmic
Csac_2751	2940342	2940950	609	hypothetical protein	NurA domain-containing protein	No significant hits found	NurA domain	NurA domain	NurA domain(Pfam)	NurA domain-containing protein	3/5	No result	No result	Cytoplasmic
Csac_0590	655733	658744	3012	hypothetical protein	s-layer domain-containing protein	No significant hits found	S-layer homology domain	No alignments found	S-layer homology domain(PROSITE Profiles)	s-layer domain-containing protein	3/5	F-S-[VL]-K-L-[PAS]-D-G-[KNR]-V-Y-N-L	S-layer domain protein	Unknown
Csac_0658	728716	730317	1602	hypothetical protein	efflux transporter, rnd family, mfp subunit	Membrane-fusion protein	Biotin-lipoyl like	AcrA, Membrane-fusion protein	no hits	efflux transporter, rnd family, mfp subunit	3/5	E-G-E-E-V-V-L-P-[KQ]	Efflux transporter, RND family, MFP subunit.	Unknown
Csac_0661	732283	735450	3168	hypothetical protein	S-layer protein	No significant hits found	S-layer homology domain	No alignments found	S-layer homology domain(PROSITE Profiles)	S-layer protein	3/5	A-V-E-K-L-[SN]-K-L-G	S-layer domain protein	Cellwall
Csac_0687	769282	769989	708	hypothetical protein	arginase	No significant hits found	Arginase family	No alignments found	Ureohydrolase domain(Gene3D)	arginase(Ureohydrolase superfamily)	3/5	No result	No result	Cytoplasmic
Csac_0704	791245	793056	1812	hypothetical protein	von Willebrand factor type A	No significant hits found	Aerotolerance regulator N-terminal	L-type voltage-dependent Ca2+ channel	Von Willebrand factor type A(SUPERFAMILY)	von Willebrand factor type A	3/5	[IV]-P-[IVL]-[LIF]-[IV]-[FL]-[LM]-Y-[MVI]-[IL]-K	von Willebrand factor type A	CytoplasmicMembrane
Csac_0964	1088756	1089484	729	hypothetical protein	DNA-binding regulatory protein, YebC/PmpR family	Uncharacterized conserved protein	Transcriptional regulator	hypothetical protein	Transcriptional regulator TACO1-like ,domain 2(Gene3D)	DNA-binding regulatory protein, YebC/PmpR family	3/5	No result	No result	Cytoplasmic
Csac_1247	1413297	1414652	1356	hypothetical protein	RNA terminal phosphate cyclase	Uncharacterized conserved protein	tRNA-splicing ligase RtcB	Uncharacterized conserved protein	tRNA splicing ligase,RtcB family(SUPERFAMILY)	RNA terminal phosphate cyclase	3/5	M-A-[DN]-N-N-L-[RQ]-I-P	RtcB protein.	Unknown
Csac_1359	1531096	1532793	1698	hypothetical protein	extracellular solute-binding protein family 1	No significant hits found	Bacterial extracellular solute-binding protein	Bacterial extracellular solute-binding protein	unintegrated	extracellular solute-binding protein family 1	3/5	Y-K-A-K-I-A-S-G-R-V-L-[AG]-[LI]	Extracellular solute-binding protein family 1	Unknown
Csac_1369	1540751	1541263	513	hypothetical protein	RNA-binding protein	Predicted RNA-binding protein containing a PIN domain	YacP-like NYN domain	Predicted RNA-binding protein containing a PIN domain	Protein of unknown function DUF901	Predicted RNA-binding protein containing a PIN domain	3/5	No result	No result	Cytoplasmic
Csac_1823	1967503	1968024	522	hypothetical protein	putative metal-binding protein, possibly nucleic-acid binding	Predicted metal-binding, possibly nucleic acid-binding protein	Uncharacterized ACR	Predicted metal-binding, possibly nucleic acid-binding protein	Protein of unknown function DUF177	Predicted metal-binding, possibly nucleic acid-binding protein	3/5	No result	No result	Cytoplasmic
Csac_2647	2815088	2815453	366	hypothetical protein	putative Fe-S oxidoreductase	Predicted Fe-S-cluster oxidoreductase	Putative zinc- or iron-chelating domain	Predicted Fe-S-cluster oxidoreductase	Putative zinc- or iron-chelating domain containing protein(Pfam)	putative Fe-S oxidoreductase	3/5	No result	No result	Cytoplasmic
Csac_2672	2838415	2839089	675	hypothetical protein	putative metal-dependent hydrolase	Predicted metal-dependent hydrolase	Protein of unknown function DUF45	Predicted metal-dependent hydrolase	Protein of unknown function DUF45	putative metal-dependent hydrolase	3/5	No result	No result	Cytoplasmic
Csac_0214	225381	225848	468	hypothetical protein	ATP/GTP binding protein	Predicted ATPase or kinase	Uncharacterised P-loop hydrolase UPF0079	Predicted ATPase or kinase	P-loop containing nucleoside triphosphate hydrolase(Gene3D)	ATP/GTP binding protein	3/5	L-P-L-Y-H-[MF]-D-V-Y-R-[LI]	ATP/GTP hydrolase	Cytoplasmic
Csac_0455	512983	513612	630	hypothetical protein	integral inner membrane protein	Predicted membrane protein	Domain of unknown function DUF	Predicted membrane protein	Domain of unknown function DUF204	integral inner membrane protein	3/5	No result	No result	CytoplasmicMembrane
Csac_0452	510036	510740	705	hypothetical protein	DedA family protein	Uncharacterized ACR	SNARE associated Golgi protein	SNARE associated Golgi protein	SNARE associated Golgi protein(Pfam)	SNARE associated Golgi protein	2/5	No result	No result	CytoplasmicMembrane
Csac_0596	664560	664910	351	hypothetical protein	Flagellar protein FlgJ-like	No significant hits found	Flagellar protein FlgJ, N-terminal	Rod binding protein	Flagellar protein FlgJ, N-terminal(Pfam)	Flagellar protein FlgJ, N-terminal	2/5	M-S-D-[IV]-S-[GS]-I-K-[IV]-Q	Flagellar protein FlgJ-like	Unknown
Csac_0785	885978	886889	912	hypothetical protein	DMT family permease	No significant hits found	EamA-like transporter family	Permeases of the drug/metabolite transporter (DMT) superfamily	EamA domain(Pfam)	Permeases of the drug/metabolite transporter (DMT) superfamily	2/5	[LF]-[ST]-[AT]-[IVLF]-[FV]-F-S-[TS]-[ML]-E-[IV]-[AS]	Permease of the drug/metabolite transporter (DMT) superfamily	CytoplasmicMembrane
Csac_1407	1576616	1576846	231	hypothetical protein	zinc finger protein	ABC-type multidrug/protein/lipid transport system, ATPase component	No result	No alignments found	Zinc finger, YgiT-type(TIGRFAM)	Zinc finger, YgiT-type	2/5	[VI]-I-[VI]-[IV]-[RK]-[NG]-V-P-[SAC]-[QENR]	Zinc finger, YgiT-type.	Cytoplasmic
Csac_0069	77279	77965	687	hypothetical protein	transposase	No significant hits found	Transposase domain (DUF772)	No alignments found	Transposase InsH, N-terminal(Pfam)	transposase	2/5	E-N-N-P-K-[FY]-[IF]-[NDQ]-[SN]	transposase	Unknown
Csac_0243	249090	250073	984	hypothetical protein	putative transposase	No significant hits found	Putative transposase, YhgA-like	No alignments found	Putative transposase, YhgA-like(Pfam)	putative transposase	2/5	No result	No result	Cytoplasmic
Csac_0292	310774	311229	456	hypothetical protein	lactoylglutathione lyase	Lactoylglutathione lyase and related lyases	Glyoxalase/Bleomycin resistance protein/Dioxygenase superfamily	No alignments found	unintegrated	lactoylglutathione lyase	2/5	A-R-A-K-L-A-F-F	Lactoylglutathione lyase and related lyases	Cytoplasmic
Csac_0481	538792	539112	321	hypothetical protein	transposase is116/is110/is902 family protein	No significant hits found	transposase is116/is110/is902 family	No alignments found	transposase is116/is110/is902(Pfam)	transposase is116/is110/is902 family protein	2/5	A-I-L-K-K-G	transposase is116/is110/is902 family protein	Cytoplasmic
Csac_0639	707130	707840	711	hypothetical protein	No result	Parvulin-like peptidyl-prolyl isomerase	SurA N-terminal domain	peptidylprolyl isomerase	Trigger factor, C-terminal, bacterial(SUPERFAMILY)	peptidylprolyl isomerase	2/5	No result	No result	Unknown
Csac_0656	726587	728035	1449	hypothetical protein	transposase	No significant hits found	Transposase domain (DUF772)	No alignments found	Transposase InsH, N-terminal(Pfam)	transposase	2/5	E-N-N-P-K	transposase	Unknown
Csac_0668	744120	744620	501	hypothetical protein	BFD domain-containing protein (2Fe-2S)-binding domain-containing protein	No significant hits found	BFD-like [2Fe-2S] binding domain	No alignments found	BFD-like [2Fe-2S] binding domain(Pfam)	BFD domain-containing protein (2Fe-2S)-binding domain-containing protein	2/5	C-[PS]-[IV]-C	(2Fe-2S)-binding domain-containing protein	Cytoplasmic
Csac_0760	857137	857742	606	hypothetical protein	SNARE associated golgi family protein	No significant hits found	SNARE associated Golgi protein	Predicted membrane protein	no hits	SNARE associated golgi family protein	2/5	No result	No result	CytoplasmicMembrane
Csac_0823	926904	927428	525	hypothetical protein	helix-turn-helix domain-containing protein	No significant hits found	Helix-turn-helix domain	No alignments found	Lambda repressor-like, DNA-binding domain(Gane3D)	Helix-turn-helix XRE-family like proteins	2/5	G-F-P-[VI]-K-N-K-[DHQ]-E-V	Helix-turn-helix domain protein	Cytoplasmic
Csac_0901	1017683	1018291	609	hypothetical protein	acyl-phosphate glycerol 3-phosphate acyltransferase	Predicted membrane protein	Glycerol-3-phosphate acyltransferase	Domain of unknown function DUF	Glycerol-3-phosphate acyltransferase PlsY(Pfam)	acyl-phosphate glycerol 3-phosphate acyltransferase	2/5	G-S-G-N-A-G-[AS]-T-N-[VI]	Glycerol-3-phosphate acyltransferase	CytoplasmicMembrane
Csac_1217	1382712	1383029	318	hypothetical protein	No result	No significant hits found	Spore cortex protein YabQ (Spore_YabQ)	Spore cortex protein YabQ (Spore_YabQ)	Spore cortex biosynthesis protein, YabQ-like(Pfam)	Spore cortex biosynthesis protein, YabQ-like	2/5	No result	No result	CytoplasmicMembrane
Csac_1246	1412597	1413193	597	hypothetical protein	acyl-phosphate glycerol 3-phosphate acyltransferase	Predicted membrane protein	Glycerol-3-phosphate acyltransferase	Domain of unknown function DUF	Glycerol-3-phosphate acyltransferase(Pfam)	acyl-phosphate glycerol 3-phosphate acyltransferase	2/5	F-K-G-G-K	Glycerol-3-phosphate acyltransferase	CytoplasmicMembrane
Csac_1394	1564202	1565152	951	hypothetical protein	plasmid segregation actin-type ATPase ParM	HSP70 class molecular chaperones involved in cell morphogenesis	StbA protein	Actin and related proteins	Plasmid_segregation_ParM/StbA(Pfam)	plasmid segregation actin-type ATPase ParM	2/5	No result	No result	Cytoplasmic
Csac_1410	1578128	1578679	552	hypothetical protein	No result	No significant hits found	PIN domain	Predicted nucleic acid-binding protein, contains PIN domain	no hits	Predicted nucleic acid-binding protein	2/5	No result	No result	Cytoplasmic
Csac_1425	1594772	1595209	438	hypothetical protein	No result	ATPases involved in chromosome partitioning	AAA domain	No alignments found	P-loop containing nucleoside triphosphate hydrolase(Gene3D)	ATPases involved in chromosome partitioning	2/5	No result	No result	Cytoplasmic
Csac_1455	1616775	1617179	405	hypothetical protein	transposase	No significant hits found	Putative transposase, YhgA-like	No alignments found	Putative transposase, YhgA-like(Pfam)	transposase	2/5	No result	No result	Unknown
Csac_1516	1680356	1681060	705	hypothetical protein	protease, prsW family	Uncharacterized membrane protein	Protease prsW family	Predicted membrane protein	Peptidase PrsW(Pfam)	protease, prsW family	2/5	[FY]-[ND]-E-[KR]-L-D-G-I-[VI]-Y	Protease, prsW family	CytoplasmicMembrane
Csac_1689	1843494	1844078	585	hypothetical protein	transposase is4 family protein	No significant hits found	Transposase domain (DUF772)	No alignments found	Transposase InsH, N-terminal(Pfam)	transposase is4 family protein	2/5	No result	No result	Cytoplasmic
Csac_1787	1930674	1931024	351	hypothetical protein	alkaline shock protein YloU	Uncharacterized protein conserved in bacteria	Asp23 family	Uncharacterized protein conserved in bacteria	alkaline shock protein 23(Pfam)	alkaline shock protein YloU	2/5	No result	No result	Cytoplasmic
Csac_1835	1977984	1978277	294	hypothetical protein	sporulation protein YqfC	No significant hits found	Sporulation protein YabP/YqfC	Protein of unknown function (DUF1429)	Sporulation protein YabP/YqfC(Pfam)	sporulation protein YqfC	2/5	No result	No result	Cytoplasmic
Csac_1855	2000605	2000955	351	hypothetical protein	DRTGG domain-containing protein	No significant hits found	DRTGG domain	No alignments found	DRTGG(Pfam)	DRTGG domain-containing protein	2/5	A-C-G-[ASC]-D-[LM]-M-S-D-V-[ML]-A-[FY]	DRTGG domain protein	Cytoplasmic
Csac_1858	2002756	2003109	354	hypothetical protein	No result	No significant hits found	DRTGG domain	DRTGG domain	DRTGG(Pfam)	DRTGG domain	2/5	No result	No result	Cytoplasmic
Csac_1906	2047240	2048391	1152	hypothetical protein	DNA helicase II	Uncharacterized conserved protein	PHP-associated	Uncharacterized conserved protein	Polymerase/histidinol phosphatase-like(SUPERFAMILY)	Polymerase/histidinol phosphatase-like	2/5	L-K-D-G-S-L-Y-S-E	PHP domain protein	Cytoplasmic
Csac_2028	2172191	2172724	534	hypothetical protein	No result	Predicted membrane protein	QueT transporter	QueT transporter	QueT transporter(Pfam)	QueT transporter	2/5	No result	No result	CytoplasmicMembrane
Csac_2126	2268041	2268427	387	hypothetical protein	alkaline-shock protein	Uncharacterized protein conserved in bacteria	Asp23 family	Uncharacterized protein conserved in bacteria	Alkaline shock protein Asp23(Pfam)	alkaline-shock protein	2/5	V-[VI]-E-[VI]-N-[IV]-H-[VI]-Q-G-V-[GSN]-[FI]	Alkaline shock protein 23	Unknown
Csac_2216	2346978	2347298	321	hypothetical protein	transposase is116/is110/is902 family protein	No significant hits found	Transposase IS116/IS110/IS902 family	No alignments found	Transposase, IS116/IS110/IS902(Pfam)	transposase is116/is110/is902 family protein	2/5	No result	No result	Cytoplasmic
Csac_2218	2348629	2348880	252	hypothetical protein	transposase	No significant hits found	Transposase	No alignments found	Transposase, IS111A/IS1328/IS1533, N-terminal(Pfam)	transposase	2/5	No result	No result	Cytoplasmic
Csac_2334	2448687	2448860	174	hypothetical protein	small, acid-soluble spore proteins	No significant hits found	Small, acid-soluble spore proteins, alpha/beta type	No alignments found	Small, acid-soluble spore proteins, alpha/beta type(Pfam)	Small, acid-soluble spore proteins, alpha/beta type	2/5	No result	No result	Cytoplasmic
Csac_2378	2496159	2496785	627	hypothetical protein	SNARE associated golgi family protein	Uncharacterized membrane-associated protein	SNARE associated Golgi protein	Uncharacterized membrane-associated protein	no hits	SNARE associated Golgi protein	2/5	[AG]-M-A-[IL]-E-S-A-C-I-P-[LI]-P-S-E	SNARE associated Golgi protein	CytoplasmicMembrane
Csac_2627	2790327	2792141	1815	hypothetical protein	Ig domain protein	No significant hits found	Concanavalin A-like lectin/glucanases superfamily	No alignments found	Concanavalin A-like lectin/glucanase(Gene3D)	Concanavalin A-like lectin/glucanases superfamily	2/5	No result	No result	Unknown
Csac_2658	2825594	2826304	711	hypothetical protein	plasmid segregation actin-type ATPase ParM	No significant hits found	StbA protein	No alignments found	Plasmid segregation protein ParM/StbA(Pfam)	plasmid segregation actin-type ATPase ParM	2/5	No result	No result	Cytoplasmic
Csac_0084	92574	92783	210	hypothetical protein	PilT protein domain protein	No significant hits found	PIN domain	No alignments found	No Hits	PilT protein domain protein	2/5	E-[VI]-[IV]-[AV]-E-[VI]-V-Y-V-L	PilT protein domain protein	Cytoplasmic
Csac_0119	122361	122762	402	hypothetical protein	dihydropteroate synthase	Dihydropteroate synthase and related enzymes	Double stranded RNA binding domain	No alignments found	Uncharacterised protein family MJ0538(ProDom)	dihydropteroate synthase	2/5	D-P-G-I-G-[FL]-G-K	Dihydropteroate synthase	Cytoplasmic
Csac_0191	198087	198503	417	hypothetical protein	putative ACR, COG1259 family protein	Uncharacterized conserved protein	Bifunctional nuclease	Uncharacterised ACR	Bifunctional nuclease domain(SUPERFAMILY)	Bifunctional nuclease	2/5	No result	No result	Unknown
Csac_0209	220994	221329	336	hypothetical protein	PilT protein domain protein	No significant hits found	PIN domain	No alignments found	unintegrated	PilT protein domain protein	2/5	No result	No result	Unknown
Csac_0283	300713	302131	1419	hypothetical protein	MORN repeat-containing protein	Uncharacterized BCR	MORN repeat variant	Uncharacterized protein conserved in bacteria [Function unknown]	MORN variant(Pfam)	MORN repeat-containing protein	2/5	No result	No result	Cytoplasmic
Csac_0288	306440	307159	720	hypothetical protein	MORN repeat-containing protein	No significant hits found	MORN repeat variant	No alignments found	MORN variant(Pfam)	MORN repeat-containing protein	2/5	No result	No result	Cytoplasmic
Csac_0293	311262	311906	645	hypothetical protein	Trehalose utilization	No significant hits found	Trehalose utilisation	No alignments found	unintegrated	Trehalose utilization	2/5	No result	No result	Cytoplasmic
Csac_0312	333641	334084	444	hypothetical protein	crispr-associated protein cas6	No significant hits found	crispr-associated protein cas6	No alignments found	CRISPR-associated protein, Cas6(Pfam)	crispr-associated protein cas6	2/5	F-K-T-F-[AS]-[PT]-[VI]-L-I-E-K-K	CRISPR-associated protein Cas6	Cytoplasmic
Csac_0367	398916	399437	522	hypothetical protein	nucleopolyhedrovirus p10 family protein	ATPase involved in DNA repair	Nucleopolyhedrovirus P10 protein	Reovirus viral attachment protein sigma 1	No Hits	nucleopolyhedrovirus p10 family protein	2/5	R-V-E-[SN]-L-E-[RK]-R-V-E-S-L-E-K-R-M-D	Nucleopolyhedrovirus P10 family protein	Cytoplasmic
Csac_0376	410504	411022	519	hypothetical protein	diguanylate cyclase	No significant hits found	Sensory domain found in PocR	No alignments found	PocR domain(Pfam)	diguanylate cyclase(PocR domain)	2/5	No result	No result	Unknown
Csac_0424	470073	473066	2994	hypothetical protein	glycoside hydrolase family 2, sugar binding protein	No significant hits found	No result	No alignments found	Galactose-binding domain-like(Gene3D)	glycoside hydrolase family 2, sugar binding protein	2/5	D-I-T-[RK]-[SD]-G-Y-P-F-Y-V-G-[ST]	Glycoside hydrolase family 2, sugar binding	Cytoplasmic
Csac_0486	545591	547831	2241	hypothetical protein	No result	No significant hits found	RAMP superfamily	RAMP superfamily	Protein of unknown function	RAMP superfamily	2/5	No result	No result	Cytoplasmic
Csac_0488	549263	549856	594	hypothetical protein	CRISPR-associated protein, TIGR03984 family	No significant hits found	TFIIB zinc-binding	No alignments found	CRISPR-associated protein A791736(TIGRFAMs)	CRISPR-associated protein, TIGR03984 family	2/5	No result	No result	Cytoplasmic
Csac_0769	865913	866905	993	hypothetical protein	spore coat protein, cots family	Serine/threonine protein kinases	Choline/ethanolamine kinase	Aminoglycoside 3'-phosphotransferase (APH) and Choline Kinase (ChoK)	Spore coat protein CotS(TIGRFAMs)	spore coat protein, cots family	2/5	K-L-[HN]-E-V-I-[AS]-E-[KR]-[ED]-F-H-Y-D-F-[VI]-[RK]-W-L-E-K	Spore coat protein, CotS family	Cytoplasmic
Csac_0861	968079	968510	432	hypothetical protein	No result	No significant hits found	NfeD-like C-terminal, partner-binding	NfeD, NfeD-like	NfeD-like, C-terminal domain(Pfam)	NfeD-like C-terminal, partner-binding	2/5	No result	No result	Unknown
Csac_1017	1145160	1145531	372	hypothetical protein	Chain A, Anabaena Sensory Rhodopsin Transducer	No significant hits found	Anabaena sensory rhodopsin transducer	Protein of unknown function (DUF1362)	Protein of unknown function (DUF1362)	Chain A, Anabaena Sensory Rhodopsin Transducer	2/5	No result	No result	Unknown
Csac_1063	1193572	1193988	417	hypothetical protein	No result	No significant hits found	Type IV pilin N-term methylation site GFxxxE	Tfp pilus assembly protein PilE	Prokaryotic N-terminal methylation site(Pfam)	Type IV pilin N-term methylation site GFxxxE	2/5	No result	No result	Unknown
Csac_1071	1198347	1198991	645	hypothetical protein	general secretion pathway protein M	No significant hits found	Type II secretion system (T2SS), protein M	No alignments found	Type II secretion system, protein M(Pfam)	general secretion pathway protein M	2/5	No result	No result	Unknown
Csac_1181	1345580	1346977	1398	hypothetical protein	AMMECR1 domain-containing protein	Uncharacterized conserved protein	Catalytic LigB subunit of aromatic ring-opening dioxygenase	AMMECR1 domain-containing protein	Extradiol ring-cleavage dioxygenase, class III enzyme, subunit B(Gene3D)	Extradiol ring-cleavage dioxygenase, class III enzyme, subunit B	2/5	T-[LI]-[DN]-[AS]-L-[EN]-[KT]-[VI]-[AS]	AMMECR1 domain protein	Cytoplasmic
Csac_1212	1380519	1380803	285	hypothetical protein	sporulation transcriptional regulator SpoIIID	No significant hits found	Stage III sporulation protein D	No alignments found	Sporulation stage III, transcriptional regulator SpoIIID(Pfam)	sporulation transcriptional regulator SpoIIID	2/5	E-R-H-I-R-G-G	Sporulation transcriptional regulator SpoIIID	Unknown
Csac_1319	1484546	1485001	456	hypothetical protein	transposase	No significant hits found	No result	No alignments found	transposase, putative, N-terminal (TIGRFAMs)	transposase	2/5	P-Y-S-V-[EQ]-L-K-L-K-[NS]-[GS]	Transposase, IS605 OrfB family	Unknown
Csac_1420	1591151	1591756	606	hypothetical protein	No result	No significant hits found	Copper amine oxidase N-terminal domain	No alignments found	Copper amine oxidase-like, N-terminal (SUPERFAMILY)	Copper amine oxidase N-terminal domain	2/5	No result	No result	Unknown
Csac_1424	1594392	1594775	384	hypothetical protein	No result	ATPases involved in chromosome partitioning	AAA domain	No alignments found	No Hits	ATPases involved in chromosome partitioning	2/5	No result	No result	CytoplasmicMembrane
Csac_1496	1659260	1660459	1200	hypothetical protein	periplasmic component of the Tol biopolymer transport system	No significant hits found	Tobravirus 2B protein	No alignments found	Six-bladed beta-propeller, TolB-like(Gene3D)	periplasmic component of the Tol biopolymer transport system	2/5	No result	No result	Unknown
Csac_1646	1803904	1804236	333	hypothetical protein	No result	Uncharacterized conserved protein	DsrE/DsrF-like family	Domain of unknown function (DUF1791)	DsrE/F-like protein(Gene3D)	DsrE/DsrF-like family	2/5	No result	No result	Unknown
Csac_1786	1930076	1930660	585	hypothetical protein	riboflavin transporter	Uncharacterized membrane protein	ECF transporter, substrate-specific component	Predicted membrane protein	ECF transporter, substrate-specific component(Pfam)	riboflavin transporter	2/5	N-Y-[YF]-[IV]-[LF]-L-P-L-Y-E-[KT]-[AV]-L	Riboflavin transporter	CytoplasmicMembrane
Csac_1807	1950035	1951321	1287	hypothetical protein	teichuronic acid biosynthesis protein TuaE	Lipid A core - O-antigen ligase and related enzymes	O-antigen ligase like membrane protein	No alignments found	unintegrated	Lipid A core - O-antigen ligase and related enzymes	2/5	No result	No result	CytoplasmicMembrane
Csac_1892	2032751	2033197	447	hypothetical protein	PRC-barrel domain-containing protein	No significant hits found	PRC-barrel domain	Uncharacterized protein conserved in bacteria	No Hits	PRC-barrel domain-containing protein	2/5	[IVM]-[PS]-S-C-A-Y-V	PRC-barrel domain protein	Unknown
Csac_1944	2087759	2088304	546	hypothetical protein	Pyruvate kinase -like protein	Uncharacterized ACR	Pyruvate kinase, alpha/beta domain	Domain of unknown function (DUF1867)	No Hits	Pyruvate kinase, alpha/beta domain	2/5	No result	No result	Cytoplasmic
Csac_2128	2269031	2269579	549	hypothetical protein	stage III sporulation protein AG	No significant hits found	Stage III sporulation protein AF	No alignments found	No Hits	stage III sporulation protein AG	2/5	No result	No result	Unknown
Csac_2167	2301356	2301682	327	hypothetical protein	transposase is4 family protein	No significant hits found	Transposase DDE domain	No alignments found	unintegrated	transposase is4 family protein	2/5	[VI]-V-D-S-T-P-L-R-S-[SA]-K-[NQ]-D	Transposase IS4 family protein	Unknown
Csac_2197	2328794	2329603	810	hypothetical protein	Asp23 family protein	ABC-type dipeptide/oligopeptide/nickel transport system, ATPase component	Asp23 family	tRNA delta(2)-isopentenylpyrophosphate transferase	Alkaline shock protein Asp23(Pfam)	Asp23 family protein	2/5	No result	No result	Unknown
Csac_2335	2448940	2450340	1401	hypothetical protein	germination protein ypeb	No significant hits found	Domain of unknown function (DUF4381)	No alignments found	Spore germination YpeB(TIGRFAMs)	germination protein ypeb	2/5	D-T-[FY]-Y-[LI]-K-[QE]-D-[NG]-T-A	Germination protein YpeB	CytoplasmicMembrane
Csac_2450	2595141	2595944	804	hypothetical protein	No result	No significant hits found	Glycosyl transferases group 1	No alignments found	UDP-Glycosyltransferase/glycogen phosphorylase superfamily(SUPERFAMILY)	Glycosyl transferases group 1	2/5	No result	No result	Unknown
Csac_2535	2689785	2690303	519	hypothetical protein	No result	No significant hits found	Domain of unknown function (DUF3368)	Predicted nucleic acid-binding protein, contains PIN domain	PIN domain-like(Gene3D,SUPERFAMILY)	Predicted nucleic acid-binding protein, contains PIN domain	2/5	No result	No result	Cytoplasmic
Csac_2640	2809830	2810378	549	hypothetical protein	No result	No significant hits found	PIN domain	Predicted nucleic acid-binding protein, contains PIN domain	No Hits	Predicted nucleic acid-binding protein, contains PIN domain	2/5	No result	No result	Cytoplasmic
Csac_2643	2812359	2812835	477	hypothetical protein	nucleotide binding protein pinc	No significant hits found	PIN domain	No alignments found	No Hits	nucleotide binding protein pinc	2/5	No result	No result	Cytoplasmic
Csac_2702	2875465	2875860	396	hypothetical protein	No result	Predicted pyrophosphatase	MazG nucleotide pyrophosphohydrolase domain	No alignments found	No Hits	MazG nucleotide pyrophosphohydrolase domain	2/5	No result	No result	Cytoplasmic
Csac_2760	2950284	2950919	636	hypothetical protein	colicin V production protein	No significant hits found	Colicin V production protein	No alignments found	Colicin V production, CvpA(Pfam)	colicin V production protein	2/5	No result	No result	CytoplasmicMembrane
Csac_0032	38508	39458	951	hypothetical protein	kwg leptospira repeat protein	No significant hits found	N-terminal WG repeat motif	No alignments found	No Hits	kwg leptospira repeat protein	2/5	No result	No result	Unknown
Csac_0037	42373	42546	174	hypothetical protein	putative transposase, YhgA-like protein	No significant hits found	No result	Putative transposase, YhgA-like	No Hits	putative transposase, YhgA-like protein	2/5	No result	No result	Unknown
Csac_0053	59092	59574	483	hypothetical protein	putative transposase yhga family protein	No significant hits found	Putative transposase, YhgA-like	No alignments found	No Hits	putative transposase yhga family protein	2/5	No result	No result	Cytoplasmic
Csac_0080	88805	89428	624	hypothetical protein	CRISPR-associated protein Cas6	No significant hits found	CRISPR associated protein Cas6	No alignments found	No Hits	CRISPR-associated protein Cas6	2/5	No result	No result	Cytoplasmic
Csac_0115	116666	118018	1353	hypothetical protein	putative nuf2 family protein	ATPase involved in DNA repair	Protein of unknown function (DUF2919)	Chromosome segregation ATPases	No Hits	ATPase involved in DNA repair	2/5	No result	No result	Cytoplasmic
Csac_0148	153788	154282	495	hypothetical protein	OB-fold tRNA/helicase-type nucleic acid binding protein	No significant hits found	OB-fold nucleic acid binding domain	No alignments found	No Hits	OB-fold tRNA/helicase-type nucleic acid binding protein	2/5	No result	No result	Unknown
Csac_0154	160302	160877	576	hypothetical protein	No result	Chromosome segregation ATPases	V-type ATPase 116kDa subunit family	Chromosome segregation ATPases	No Hits	Chromosome segregation ATPases	2/5	No result	No result	Cytoplasmic
Csac_0155	161107	161535	429	hypothetical protein	chromosome segregation ATPase-like protein	ATPase involved in DNA repair	Vacuolar protein 14 C-terminal Fig4p binding	No alignments found	No Hits	chromosome segregation ATPase-like protein	2/5	No result	No result	Cytoplasmic
Csac_0200	208777	209028	252	hypothetical protein	HicA family toxin-antitoxin system, toxin component	DNA polymerase III, gamma/tau subunits	HicA mRNA interferase family	No alignments found	HicA mRNA interferase family(Pfam)	HicA family toxin-antitoxin system, toxin component	2/5	No result	No result	Cytoplasmic
Csac_0206	214431	216320	1890	hypothetical protein	beta-galactosidase/beta-glucuronidase	Beta-galactosidase/beta-glucuronidase	Domain of unknown function (DUF303)	Domain of unknown function (DUF303)	Domain of unknown function DUF303, acetylesterase putative	beta-galactosidase/beta-glucuronidase	2/5	No result	No result	Unknown
Csac_0627	697081	697539	459	hypothetical protein	No result	No significant hits found	Preprotein translocase subunit SecB	No alignments found	Bacterial protein export chaperone SecB(Gene3D)	Bacterial protein export chaperone SecB	2/5	No result	No result	Cytoplasmic
Csac_0859	965029	965613	585	hypothetical protein	phosphoesterase PA-phosphatase-like protein	No significant hits found	PAP2 superfamily	No alignments found	No Hits	phosphoesterase PA-phosphatase-like protein	2/5	No result	No result	CytoplasmicMembrane
Csac_1064	1194024	1194461	438	hypothetical protein	type II secretion system protein G	General secretory pathway proteins G and H and related periplasmic/secreted proteins	Type IV pilin N-term methylation site GFxxxE	Tfp pilus assembly protein PilE	Prokaryotic N-terminal methylation site(Pfam)	type II secretion system protein G	2/5	No result	No result	Unknown
Csac_1114	1268335	1268874	540	hypothetical protein	SNF2-like protein	No significant hits found	SWIM zinc finger	No alignments found	Zinc finger, SWIM-type(PROSITE profiles)	Zinc finger, SWIM-type	2/5	No result	No result	Cytoplasmic
Csac_1127	1282955	1283980	1026	hypothetical protein	No result	No significant hits found	Major Facilitator Superfamily	No alignments found	Major facilitator superfamily domain, general substrate transporter(SUPERFAMILY)	Major facilitator superfamily domain, general substrate transporter	2/5	No result	No result	CytoplasmicMembrane
Csac_1286	1449651	1451039	1389	hypothetical protein	polymerase	Predicted polymerase, most proteins contain PALM domain, HD hydrolase domain and Zn-ribbon domain	Protein of unknown function (DUF342);	Protein of unknown function (DUF342)	Protein of unknown function (DUF342)	polymerase	2/5	No result	No result	Cytoplasmic
Csac_1363	1535611	1536636	1026	hypothetical protein	cation transporter	Predicted cation transporter	Protein of unknown function (DUF1646)	Protein of unknown function (DUF1646)	Protein of unknown function (DUF1646)	cation transporter	2/5	No result	No result	CytoplasmicMembrane
Csac_1439	1604211	1604879	669	hypothetical protein	No result	No significant hits found	C-terminal repeat of topoisomerase	DNA topoisomerase III	No Hits	DNA topoisomerase III	2/5	No result	No result	Cytoplasmic
Csac_1452	1613927	1614892	966	hypothetical protein	RecB family exonuclease	No significant hits found	PD-(D/E)XK nuclease superfamily	No alignments found	unintegrated	RecB family exonuclease	2/5	No result	No result	Cytoplasmic
Csac_1498	1661950	1663032	1083	hypothetical protein	WD40-like Beta Propeller Repeat protein	No significant hits found	No result	No alignments found	Six-bladed beta-propeller, TolB-like(Gene3D)	WD40-like Beta Propeller Repeat protein	2/5	No result	No result	Unknown
Csac_1553	1711571	1712236	666	hypothetical protein	tetratricopeptide TPR_2 repeat protein	No significant hits found	Uncharacterized protein conserved in bacteria (DUF2225)	Uncharacterized protein conserved in bacteria (DUF2225)	Tetratricopeptide-like helical(Gene3D)	tetratricopeptide TPR_2 repeat protein	2/5	No result	No result	Cytoplasmic
Csac_1569	1727292	1727633	342	hypothetical protein	No result	Predicted ribosomal protein	Protein of unknown function (DUF464)	Predicted ribosomal protein	Protein of unknown function (DUF464)	Predicted ribosomal protein	2/5	No result	No result	Cytoplasmic
Csac_1793	1936211	1936669	459	hypothetical protein	archaeal/vacuolar-type H+-ATPase subunit H	Archaeal/vacuolar-type H+-ATPase subunit H	Sucrase/ferredoxin-like	No alignments found	No Hits	archaeal/vacuolar-type H+-ATPase subunit H	2/5	No result	No result	Cytoplasmic
Csac_1908	2049123	2049560	438	hypothetical protein	Cell division protein SepF 1	Uncharacterized protein conserved in bacteria	Cell division protein SepF/SepF-related	Protein of unknown function (DUF552)	Cell division protein SepF/SepF-related(Pfam)	Cell division protein SepF 1	2/5	No result	No result	Cytoplasmic
Csac_2071	2221507	2221794	288	hypothetical protein	Predicted nucleic-acid-binding protein implicated in transcription termination	Predicted nucleic-acid-binding protein implicated in transcription termination	Protein of unknown function (DUF448)	Protein of unknown function (DUF448)	Protein of unknown function (DUF448)	Predicted nucleic-acid-binding protein implicated in transcription termination	2/5	No result	No result	Cytoplasmic
Csac_2148	2287698	2288054	357	hypothetical protein	endonuclease	Predicted endonuclease distantly related to archaeal Holliday junction resolvase	Uncharacterised protein family UPF0102	hypothetical protein	Uncharacterised protein family UPF0102(Pfam)	endonuclease	2/5	No result	No result	Cytoplasmic
Csac_2562	2727161	2727376	216	hypothetical protein	nucleotide binding protein pinc	No significant hits found	PIN domain	No alignments found	No Hits	nucleotide binding protein pinc	2/5	No result	No result	Unknown
Csac_2571	2736043	2737290	1248	hypothetical protein	O-antigen polymerase	No significant hits found	O-antigen ligase like membrane protein	No alignments found	unintegrated	O-antigen polymerase	2/5	No result	No result	CytoplasmicMembrane
Csac_2593	2761378	2763423	2046	hypothetical protein	ATPase	Predicted ATPase	Domain of unknown function DUF87	Domain of unknown function DUF87	Domain of unknown function DUF87	ATPase	2/5	No result	No result	Cytoplasmic
Csac_2641	2810350	2811123	774	hypothetical protein	putative toxin-antitoxin system, toxin component	Predicted Zn peptidase	Domain of unknown function (DUF955)	Predicted Zn peptidase	Domain of unknown function (DUF955)	Predicted Zn peptidase	2/5	No result	No result	Unknown
Csac_0247	253794	254573	780	hypothetical protein	No result	Predicted membrane protein	No result	Predicted membrane protein	No Hits	Predicted membrane protein	2/5	No result	No result	Cytoplasmic
Csac_0961	1085891	1086511	621	hypothetical protein	YigZ family protein	Uncharacterized conserved protein	Uncharacterized protein family UPF0029	Uncharacterized protein family UPF0029	Impact, N-terminal(Gene3D)	YigZ family protein	2/5	No result	No result	Unknown
Csac_2639	2807868	2809742	1875	hypothetical protein	No result	No significant hits found	S-layer homology domain	No alignments found	S-layer homology domain(PROSITE )	S-layer homology domain	2/5	No result	No result	Unknown
Csac_1167	1322022	1324670	2649	hypothetical protein	helicase-exonuclease AddAB, AddB subunit	No significant hits found	No result	ATP-dependent nuclease, subunit B	unintegrated	helicase-exonuclease AddAB, AddB subunit	2/5	No result	No result	Cytoplasmic
Csac_2716	2888935	2889210	276	hypothetical protein	transposase IS116/IS110/IS902 family protein	Transposase	Multiprotein bridging factor 1	No alignments found	No Hits	transposase IS116/IS110/IS902 family protein	2/5	No result	No result	Cytoplasmic
Csac_0832	935617	936768	1152	hypothetical protein	CoA protein activase	Uncharacterized BCR	CoA enzyme activase uncharacterized domain (DUF2229)	CoA enzyme activase uncharacterized domain (DUF2229)	CoA enzyme activase, domain of unknown function DUF2229	CoA protein activase	1/5	No result	No result	Cytoplasmic
Csac_0717	808397	810358	1962	hypothetical protein	cytoplasmic protein	No significant hits found	Putative glycosyl hydrolase of unknown function (DUF1680)	Putative glycosyl hydrolase of unknown function (DUF1680)	Protein of unknown function DUF1680	cytoplasmic protein	1/5	D-G-Y-L-N-T-[YW]-[FY]	cytoplasmic protein	Cytoplasmic
Csac_1413	1582670	1582960	291	hypothetical protein	primosome, DnaD subunit	No significant hits found	Helix-turn-helix domains	No alignments found	Winged helix-turn-helix transcription repressor DNA-binding(Gene3D)	primosome, DnaD subunit	1/5	I-A-L-W-[RH]-A-L-M	DnaD domain protein	Unknown
Csac_1909	2049593	2049868	276	hypothetical protein	ylmG protein	Predicted integral membrane protein	YGGT family	YGGT family	Uncharacterised protein family Ycf19(Pfam)	ylmG protein	1/5	No result	No result	Cytoplasmic
Csac_2014	2159562	2160494	933	hypothetical protein	Activator of (R)-2-hydroxyglutaryl-CoA dehydratase	Uncharacterized BCR	CoA enzyme activase uncharacterized domain (DUF2229)	Uncharacterized protein conserved in bacteria	CoA enzyme activase, domain of unknown function DUF2229	Activator of (R)-2-hydroxyglutaryl-CoA dehydratase	1/5	No result	No result	Cytoplasmic
Csac_2305	2421754	2422011	258	hypothetical protein	No result	Uncharacterized protein conserved in bacteria	Metal-sensitive transcriptional repressor	regulator protein FrmR	Metal-sensitive transcriptional repressor(Pfam)	Metal-sensitive transcriptional repressor	1/5	No result	No result	Cytoplasmic
Csac_2372	2489348	2489644	297	hypothetical protein	No result	No significant hits found	Probable zinc-binding domain	No alignments found	Probable zinc-binding domain(Pfam)	Probable zinc-binding domain	1/5	E-F-[IV]-[WF]-T-A-G-E-Q-E-F-Y-A	Nucleoside diphosphate kinase	Cytoplasmic
Csac_2555	2719084	2719812	729	hypothetical protein	regulatory protein yycI	No significant hits found	YycH protein	YycH protein	No Hits	regulatory protein yycI	1/5	No result	No result	CytoplasmicMembrane
Csac_0502	563557	563718	162	hypothetical protein	No result	No significant hits found	YcfA-like protein	YcfA-like protein	Ribonucleotide reductase, stirrup(SUPERFAMILY)	Ribonucleotide reductase, stirrup	1/5	No result	No result	Unknown
Csac_0527	588634	589296	663	hypothetical protein	No result	No significant hits found	Yip1 domain	Uncharacterized protein conserved in archaea (DUF2143)	Yip1 domain(Pfam)	Yip1 domain	1/5	No result	No result	CytoplasmicMembrane
Csac_0768	864901	865869	969	hypothetical protein	spore coat protein	No significant hits found	DNA polymerase family B viral insert	No alignments found	unintegrated	spore coat protein	1/5	No result	No result	Cytoplasmic
Csac_1067	1195579	1196133	555	hypothetical protein	No result	No significant hits found	Prokaryotic N-terminal methylation motif	Tfp pilus assembly protein PilE	Prokaryotic N-terminal methylation site(Pfam)	Prokaryotic N-terminal methylation motif	1/5	No result	No result	Unknown
Csac_1409	1577383	1578156	774	hypothetical protein	putative toxin-antitoxin system, toxin component	Predicted Zn peptidase	Domain of unknown function (DUF955)	Predicted Zn peptidase	Domain of unknown function (DUF955)	putative toxin-antitoxin system, toxin component	1/5	No result	No result	Cytoplasmic
Csac_1794	1936671	1937648	978	hypothetical protein	sporulation integral membrane protein YlbJ	No significant hits found	Nucleoside recognition	No alignments found	No Hits	sporulation integral membrane protein YlbJ	1/5	I-C-[SN]-L-[FL]-[RK]-F-[TV]-G-A-D	Nucleoside recognition domain protein	CytoplasmicMembrane
Csac_2099	2246937	2247479	543	hypothetical protein	DnaB domain protein helicase domain protein	No significant hits found	AAA domain	No alignments found	unintegrated	DnaB domain protein helicase domain protein	1/5	No result	No result	CytoplasmicMembrane
Csac_2125	2267448	2267987	540	hypothetical protein	No result	Uncharacterized BCR	Asp23 family	Uncharacterized protein conserved in bacteria	Alkaline shock protein Asp23(Pfam)	Alkaline shock protein Asp23	1/5	No result	No result	CytoplasmicMembrane
Csac_2127	2268519	2269034	516	hypothetical protein	No result	No significant hits found	SpoIIIAH-like protein	No alignments found	Stage III sporulation protein AH-like(Pfam)	Stage III sporulation protein AH-like	1/5	No result	No result	Unknown
Csac_2265	2393602	2393871	270	hypothetical protein	No result	No significant hits found	No result	Ribosomal protein L14E/L6E/L27E	Translation protein SH3-like(Pfam)	Ribosomal protein L14E/L6E/L27E	1/5	No result	No result	Cytoplasmic
Csac_2303	2420846	2421322	477	hypothetical protein	YrkE protein	Uncharacterized ACR	DsrE/DsrF-like family	Predicted peroxiredoxins	unintegrated	DsrE/DsrF-like family	1/5	No result	No result	CytoplasmicMembrane
Csac_2314	2429435	2429989	555	hypothetical protein	No result	No significant hits found	ECF-type riboflavin transporter, S component	Predicted membrane protein	ECF transporter, substrate-specific component-like(Pfam)	ECF transporter, substrate-specific component-like	1/5	No result	No result	CytoplasmicMembrane
Csac_2495	2643292	2643537	246	hypothetical protein	PilT protein domain-containing protein	No significant hits found	No result	No alignments found	No Hits	PilT protein domain-containing protein	1/5	N-V-D-F-I-D-A-Y-[LI]	PilT protein domain protein	Cytoplasmic
Csac_2547	2702962	2706288	3327	hypothetical protein	Cellobiose phosphorylase	No significant hits found	Protein of unknown function (DUF3698)	No alignments found	Six-hairpin glycosidase(SUPERFAMILY)	Cellobiose phosphorylase	1/5	No result	No result	Cytoplasmic
Csac_2666	2834971	2835261	291	hypothetical protein	No result	No significant hits found	Uncharacterised protein family PrgI	No alignments found	Uncharacterised protein family PrgI(Pfam)	Uncharacterised protein family PrgI	1/5	No result	No result	CytoplasmicMembrane
Csac_0013	16765	17766	1002	hypothetical protein	putative transcriptional regulator	No significant hits found	WYL domain	No alignments found	unintegrated	putative transcriptional regulator	1/5	No result	No result	Cytoplasmic
Csac_0046	50669	51598	930	hypothetical protein	No result	No significant hits found	No result	Ubiquitin-specific protease	No Hits	Ubiquitin-specific protease	1/5	No result	No result	Cytoplasmic
Csac_0176	184881	185315	435	hypothetical protein	methyltransferase YaeB	Uncharacterized conserved protein	Uncharacterised protein family UPF0066	Uncharacterized conserved protein	Uncharacterised protein family UPF0066(Pfam)	methyltransferase YaeB	1/5	No result	No result	Unknown
Csac_0208	220759	221001	243	hypothetical protein	prevent-host-death family protein	No significant hits found	Antitoxin Phd_YefM, type II toxin-antitoxin system	No alignments found	No Hits	Antitoxin Phd_YefM, type II toxin-antitoxin system	1/5	No result	No result	Cytoplasmic
Csac_0267	272023	273585	1563	hypothetical protein	integral membrane protein, putative	No significant hits found	Dolichyl-phosphate-mannose-protein mannosyltransferase	4-amino-4-deoxy-L-arabinose transferase and related glycosyltransferases of PMT family	unintegrated	Dolichyl-phosphate-mannose-protein mannosyltransferase	1/5	No result	No result	CytoplasmicMembrane
Csac_0270	275161	276600	1440	hypothetical protein	Integral membrane protein	Uncharacterized membrane protein, required for N-linked glycosylation	Dolichyl-phosphate-mannose-protein mannosyltransferase	ArnT, 4-amino-4-deoxy-L-arabinose transferase and related glycosyltransferases of PMT family	unintegrated	Dolichyl-phosphate-mannose-protein mannosyltransferase	1/5	No result	No result	CytoplasmicMembrane
Csac_0287	305515	306426	912	hypothetical protein	transglutaminase domain-containing protein	No significant hits found	Bacterial TniB protein	No alignments found	No Hits	transglutaminase domain-containing protein	1/5	No result	No result	Cytoplasmic
Csac_0308	330934	331191	258	hypothetical protein	No result	No significant hits found	PRANC domain	No alignments found	No Hits	PRANC domain	1/5	No result	No result	Cytoplasmic
Csac_0470	525346	525801	456	hypothetical protein	No result	No significant hits found	Putative amidase domain	No alignments found	Putative amidase domain(Pfam)	Putative amidase domain	1/5	No result	No result	Extracellular
Csac_0635	703823	704248	426	hypothetical protein	No result	No significant hits found	Restriction endonuclease	No alignments found	Restriction endonuclease type IV, Mrr(Pfam)	Restriction endonuclease type IV, Mrr	1/5	No result	No result	Cytoplasmic
Csac_0666	741436	743151	1716	hypothetical protein	permease	No significant hits found	PcrB family	No alignments found	No Hits	permease	1/5	No result	No result	Cytoplasmic
Csac_0701	787943	789364	1422	hypothetical protein	membrane-associated protein	No significant hits found	C4-dicarboxylate anaerobic carrier	No alignments found	No Hits	C4-dicarboxylate anaerobic carrier	1/5	No result	No result	Unknown
Csac_0885	999186	1000742	1557	hypothetical protein	No result	No significant hits found	zinc-ribbon domain	Predicted membrane protein	unintegrated	zinc-ribbon domain	1/5	No result	No result	CytoplasmicMembrane
Csac_1021	1149850	1150920	1071	hypothetical protein	No result	Chromosome segregation ATPases	Bacterial protein of unknown function	RecF/RecN/SMC N terminal domain	No Hits	Chromosome segregation ATPases	1/5	No result	No result	Unknown
Csac_1068	1196130	1196702	573	hypothetical protein	No result	No significant hits found	Prokaryotic N-terminal methylation site	No alignments found	Prokaryotic N-terminal methylation site(Pfam)	Prokaryotic N-terminal methylation site	1/5	No result	No result	CytoplasmicMembrane
Csac_1072	1199003	1199851	849	hypothetical protein	No result	No significant hits found	Prokaryotic N-terminal methylation motif	Type II secretory pathway, pseudopilin PulG	Prokaryotic N-terminal methylation site(Pfam)	Prokaryotic N-terminal methylation motif	1/5	No result	No result	Unknown
Csac_1082	1225796	1227253	1458	hypothetical protein	putative dolichyl pyrophosphate Man9GlcNAc2 alpha-1,3-glucosyltransferase	No significant hits found	No result	Predicted integral membrane protein	No Hits	putative dolichyl pyrophosphate Man9GlcNAc2 alpha-1,3-glucosyltransferase	1/5	No result	No result	CytoplasmicMembrane
Csac_1113	1267248	1268393	1146	hypothetical protein	SNF2-like protein	No significant hits found	No result	No alignments found	No Hits	SNF2-like protein	1/5	No result	No result	Cytoplasmic
Csac_1166	1321229	1321720	492	hypothetical protein	No result	No significant hits found	No result	Reovirus viral attachment protein sigma 1	unintegrated	Reovirus viral attachment protein sigma 1	1/5	No result	No result	Cytoplasmic
Csac_1234	1401246	1401863	618	hypothetical protein	No result	No significant hits found	No result	Peptidase_C39G	No Hits	Peptidase_C39G	1/5	No result	No result	Unknown
Csac_1262	1428626	1429492	867	hypothetical protein	No result	Uncharacterized BCR	No result	potassium efflux protein KefA	Flagellar motor switch protein FliG(Gene3D)	Flagellar motor switch protein FliG	1/5	No result	No result	CytoplasmicMembrane
Csac_1288	1451340	1451873	534	hypothetical protein	No result	Methyl-accepting chemotaxis protein	Putative ATPase subunit of terminase (gpP-like)	No alignments found	unintegrated	Methyl-accepting chemotaxis protein	1/5	No result	No result	Cytoplasmic
Csac_1289	1451933	1452190	258	hypothetical protein	No result	No significant hits found	YceG-like family	No alignments found	No Hits	YceG-like family	1/5	No result	No result	Unknown
Csac_1382	1553613	1553987	375	hypothetical protein	No result	Permeases of the major facilitator superfamily	No result	No alignments found	No Hits	Permeases of the major facilitator superfamily	1/5	No result	No result	CytoplasmicMembrane
Csac_1383	1554062	1554352	291	hypothetical protein	No result	No significant hits found	PrgI family protein	No alignments found	Uncharacterised protein family PrgI(Pfam)	PrgI family protein	1/5	No result	No result	CytoplasmicMembrane
Csac_1390	1561949	1562491	543	hypothetical protein	Fip	No significant hits found	CHASE2 domain	No alignments found	No Hits	CHASE2 domain	1/5	No result	No result	Cytoplasmic
Csac_1392	1562878	1563735	858	hypothetical protein	No result	Predicted transcriptional regulators	No result	No alignments found	unintegrated	Predicted transcriptional regulators	1/5	No result	No result	Cytoplasmic
Csac_1411	1578855	1580453	1599	hypothetical protein	No result	No significant hits found	S-layer homology domain	No alignments found	No Hits	S-layer homology domain	1/5	No result	No result	CytoplasmicMembrane
Csac_1441	1605150	1605866	717	hypothetical protein	No result	Chromosome segregation ATPases	Actin interacting protein 3	Uncharacterized membrane protein	Actin interacting protein 3(Pfam)	Actin interacting protein 3	1/5	No result	No result	Cytoplasmic
Csac_1478	1643223	1643879	657	hypothetical protein	No result	No significant hits found	ABC-2 type transporter	No alignments found	ABC-2 type transporter(Pfam)	ABC-2 type transporter	1/5	No result	No result	CytoplasmicMembrane
Csac_1686	1841833	1842348	516	hypothetical protein	YwgA-like protein	No significant hits found	Transcriptional regulator PadR-like family	Uncharacterized conserved protein	No Hits	YwgA-like protein	1/5	No result	No result	Cytoplasmic
Csac_1730	1876305	1877387	1083	hypothetical protein	glycosyl transferase group 1 -like protein	No significant hits found	Glycosyl Hydrolase Family 88	Highly conserved protein containing a thioredoxin domain	Glycosyl Hydrolase Family 88(Pfam)	glycosyl transferase group 1 -like protein	1/5	No result	No result	Cytoplasmic
Csac_1919	2061455	2063146	1692	hypothetical protein	No result	No significant hits found	NHL repeat	No alignments found	Quinoprotein amine dehydrogenase, beta chain-like(SUPERFAMILY)	Quinoprotein amine dehydrogenase, beta chain-like	1/5	No result	No result	CytoplasmicMembrane
Csac_2008	2154449	2155036	588	hypothetical protein	No result	ATPases involved in chromosome partitioning	No result	No alignments found	No Hits	ATPases involved in chromosome partitioning	1/5	No result	No result	Cytoplasmic
Csac_2100	2247591	2247968	378	hypothetical protein	No result	No significant hits found	Sugar-specific transcriptional regulator TrmB	phenylalanyl-tRNA synthetase subunit alpha	Transcription regulator TrmB, N-terminal(Pfam)	Sugar-specific transcriptional regulator TrmB	1/5	No result	No result	Unknown
Csac_2245	2373165	2373371	207	hypothetical protein	No result	No significant hits found	Phospholipase_D-nuclease N-terminal	No alignments found	unintegrated	Phospholipase_D-nuclease N-terminal	1/5	No result	No result	Cytoplasmic
Csac_2309	2425536	2426132	597	hypothetical protein	No result	Chromosome segregation ATPases	Tropomyosin like	Reovirus viral attachment protein sigma 1	Tropomyosin(Pfam)	Chromosome segregation ATPases	1/5	No result	No result	Unknown
Csac_2431	2572807	2573082	276	hypothetical protein	No result	No significant hits found	Short C-terminal domain	Predicted membrane protein (DUF2078)	Domain of unknown function DUF2078	Short C-terminal domain	1/5	No result	No result	CytoplasmicMembrane
Csac_2564	2728539	2729057	519	hypothetical protein	No result	Chromosome segregation ATPases	ALIX V-shaped domain binding to HIV	Reovirus sigma C capsid protein	ALIX V-shaped domain(Pfam)	Chromosome segregation ATPases	1/5	No result	No result	Unknown
Csac_2580	2748955	2749722	768	hypothetical protein	No result	No significant hits found	Putative amidase domain	No alignments found	unintegrated	Putative amidase domain	1/5	No result	No result	CytoplasmicMembrane
Csac_2586	2754709	2756085	1377	hypothetical protein	SNF2-like protein	No significant hits found	No result	No alignments found	No Hits	SNF2-like protein	1/5	No result	No result	CytoplasmicMembrane
Csac_2600	2769394	2769876	483	hypothetical protein	No result	No significant hits found	PD-(D/E)XK nuclease superfamily	No alignments found	unintegrated	PD-(D/E)XK nuclease superfamily	1/5	No result	No result	Unknown
Csac_2601	2769939	2770169	231	hypothetical protein	No result	Predicted membrane GTPase involved in stress response	SLA1 homology domain 1, SHD1	No alignments found	No Hits	SLA1 homology domain 1, SHD1	1/5	No result	No result	CytoplasmicMembrane
Csac_2603	2771676	2771948	273	hypothetical protein	type I restriction-modification system methyltransferase subunit	No significant hits found	No result	No alignments found	No Hits	type I restriction-modification system methyltransferase subunit	1/5	No result	No result	Unknown
Csac_2616	2782826	2783575	750	hypothetical protein	No result	Chromosome segregation ATPases	Actin interacting protein 3	No alignments found	Actin interacting protein 3, C-terminal(Pfam)	Actin interacting protein 3, C-terminal	1/5	No result	No result	CytoplasmicMembrane
Csac_2634	2797187	2797948	762	hypothetical protein	No result	No significant hits found	Type II secretion system (T2SS), protein F	No alignments found	Type II secretion system F domain (Pfam)	Type II secretion system (T2SS), protein F	1/5	No result	No result	Unknown
Csac_2637	2799965	2801254	1290	hypothetical protein	septum site-determining protein MinD	No significant hits found	AAA domain	No alignments found	unintegrated	AAA domain	1/5	No result	No result	Unknown
Csac_2665	2834153	2834971	819	hypothetical protein	No result	No significant hits found	F pilus assembly Type-IV secretion system for plasmid transfer	No alignments found	No Hits	F pilus assembly Type-IV secretion system for plasmid transfer	1/5	No result	No result	Cytoplasmic
Csac_2774	2965346	2965573	228	hypothetical protein	No result	Uncharacterized conserved protein	Haemolytic domain	Uncharacterized conserved protein	Putative membrane protein insertion efficiency factor(Pfam)	Haemolytic domain	1/5	No result	No result	Unknown
Csac_3001	100101	100250	150	hypothetical protein	No result	No significant hits found	YvrJ protein family	No alignments found	Protein of unknown function YvrJ	YvrJ protein family	1/5	No result	No result	CytoplasmicMembrane
Csac_0011	13921	14286	366	hypothetical protein	NAD(FAD)-dependent dehydrogenase	No significant hits found	Protein of unknown function (DUF1667)	Protein of unknown function (DUF1667)	Protein of unknown function (DUF1667)	NAD(FAD)-dependent dehydrogenase	1/5	No result	No result	Unknown
Csac_0012	15465	16781	1317	hypothetical protein	peptidase C54	No significant hits found	WYL domain	Predicted transcriptional regulator	unintegrated	peptidase C54	1/5	No result	No result	Cytoplasmic
Csac_0019	26120	26335	216	hypothetical protein	No result	No significant hits found	Cyclo-malto-dextrinase C-terminal domain	No alignments found	No Hits	Cyclo-malto-dextrinase C-terminal domain	1/5	No result	No result	Cytoplasmic
Csac_0051	56614	57147	534	hypothetical protein	CRISPR-associated protein	No significant hits found	Photosystem II Pbs27	No alignments found	No Hits	CRISPR-associated protein	1/5	No result	No result	Cytoplasmic
Csac_0068	76834	77115	282	hypothetical protein	No result	No significant hits found	Di-sulfide bridge nucleocytoplasmic transport domain	No alignments found	No Hits	Di-sulfide bridge nucleocytoplasmic transport domain	1/5	No result	No result	Cytoplasmic
Csac_0071	79662	80039	378	hypothetical protein	putative transposase	No significant hits found	No result	flagellar assembly protein H	No Hits	flagellar assembly protein H	1/5	No result	No result	CytoplasmicMembrane
Csac_0081	89762	90178	417	hypothetical protein	pilus assembly protein HicB	No significant hits found	Uncharacterised protein family (UPF0150)	Uncharacterised protein family (UPF0150)	Uncharacterised protein family (UPF0150)(Pfam)	pilus assembly protein HicB	1/5	No result	No result	Cytoplasmic
Csac_0233	239693	240274	582	hypothetical protein	No result	Uncharacterized protein conserved in cyanobacteria	Putative restriction endonuclease	Domain of unknown function (DUF820)	Domain of unknown function (DUF820)	Putative restriction endonuclease	1/5	No result	No result	Unknown
Csac_0248	254671	255453	783	hypothetical protein	membrane protein	No significant hits found	Putative membrane peptidase family (DUF2324)	Predicted membrane protein (DUF2324)	Uncharacterised conserved protein UCP033101(Pfam)	Putative membrane peptidase family (DUF2324)	1/5	No result	No result	CytoplasmicMembrane
Csac_0249	255498	255731	234	hypothetical protein	No result	No significant hits found	Domain of unknown function (DUF4291)	No alignments found	RmlC-like jelly roll fold(Gene3D)	RmlC-like jelly roll fold	1/5	No result	No result	CytoplasmicMembrane
Csac_0275	281012	282253	1242	hypothetical protein	No result	Molecular chaperone	No result	No alignments found	No Hits	Molecular chaperone	1/5	No result	No result	Cytoplasmic
Csac_0282	299788	300699	912	hypothetical protein	transglutaminase domain-containing protein	No significant hits found	Protein of unknown function (DUF2500)	No alignments found	unintegrated	transglutaminase domain-containing protein	1/5	No result	No result	Cytoplasmic
Csac_0323	348788	349306	519	hypothetical protein	integrase catalytic subunit	No significant hits found	No result	No alignments found	No Hits	integrase catalytic subunit	1/5	No result	No result	Extracellular
Csac_0457	514313	515686	1374	hypothetical protein	No result	Translation initiation factor 2 (GTPase)	Predicted membrane protein (DUF2232)	No alignments found	No Hits	Translation initiation factor 2 (GTPase)	1/5	No result	No result	Unknown
Csac_0468	523168	523863	696	hypothetical protein	membrane protein	No significant hits found	Domain of unknown function (DUF4367)	No alignments found	Domain of unknown function (DUF4367)	membrane protein	1/5	No result	No result	Unknown
Csac_0484	542707	544062	1356	hypothetical protein	No result	No significant hits found	Domain of unknown function (DUF1887)	No alignments found	Restriction endonuclease type II-like(SUPERFAMILY)	Restriction endonuclease type II--like	1/5	No result	No result	Unknown
Csac_0494	558218	558868	651	hypothetical protein	No result	No significant hits found	Glycolipid 2-alpha-mannosyltransferase	No alignments found	unintegrated	Glycolipid 2-alpha-mannosyltransferase	1/5	No result	No result	Unknown
Csac_0495	558946	559521	576	hypothetical protein	No result	Uncharacterized protein conserved in cyanobacteria	Putative restriction endonuclease	Domain of unknown function DUF820	Domain of unknown function DUF820	Putative restriction endonuclease	1/5	No result	No result	CytoplasmicMembrane
Csac_0538	599203	601836	2634	hypothetical protein	copper amine oxidase-like domain-containing protein	No significant hits found	Predicted periplasmic protein (DUF2233)	Exopolysaccharide biosynthesis protein related to N-acetylglucosamine-1-phosphodiester alpha-N-acetylglucosaminidase	Domain of unknown function DUF2233	copper amine oxidase-like domain-containing protein	1/5	No result	No result	CytoplasmicMembrane
Csac_0568	632258	633718	1461	hypothetical protein	No result	No significant hits found	Predicted permease (DUF2074)	No alignments found	No Hits	Predicted permease (DUF2074)	1/5	No result	No result	Cytoplasmic
Csac_0585	649793	650698	906	hypothetical protein	No result	No significant hits found	Malarial early transcribed membrane protein (ETRAMP)	No alignments found	No Hits	Malarial early transcribed membrane protein (ETRAMP)	1/5	No result	No result	Unknown
Csac_0625	696283	696555	273	hypothetical protein	No result	No significant hits found	Domain of unknown function (DUF1768)	No alignments found	Dbl homology (DH) domain(Gene3D)	Dbl homology (DH) domain	1/5	No result	No result	Cytoplasmic
Csac_0628	697812	698057	246	hypothetical protein	No result	No significant hits found	Pneumovirus NS1 protein	No alignments found	No Hits	Pneumovirus NS1 protein	1/5	No result	No result	Unknown
Csac_0672	750009	751139	1131	hypothetical protein	ORF1; PepX	Uncharacterized conserved protein (some members contain a von Willebrand factor type A (vWA) domain)	Protein of unknown function DUF58	Protein of unknown function DUF58	Protein of unknown function DUF58	ORF1; PepX	1/5	No result	No result	Cytoplasmic
Csac_0675	752524	752727	204	hypothetical protein	No result	ABC-type multidrug/protein/lipid transport system, ATPase component	YokU-like protein	No alignments found	Zinc finger, YgiT-type(TIGRFAMs)	ABC-type multidrug/protein/lipid transport system, ATPase component	1/5	No result	No result	Cytoplasmic
Csac_0720	812652	813704	1053	hypothetical protein	No result	No significant hits found	Laminin G domain	No alignments found	No Hits	Laminin G domain	1/5	No result	No result	Cytoplasmic
Csac_0725	819813	820841	1029	hypothetical protein	No result	No significant hits found	Patatin phospholipase	No alignments found	No Hits	Patatin phospholipase	1/5	No result	No result	Cytoplasmic
Csac_0735	829948	830715	768	hypothetical protein	No result	No significant hits found	Peptidase MA superfamily	No alignments found	unintegrated	Peptidase MA superfamily	1/5	No result	No result	Cytoplasmic
Csac_0747	840664	841938	1275	hypothetical protein	No result	No significant hits found	Protein of unknown function (DUF2706)	MgtA, Cation transport ATPase	No Hits	MgtA, Cation transport ATPase	1/5	No result	No result	Unknown
Csac_0771	867769	868089	321	hypothetical protein	No result	No significant hits found	Putative heavy-metal-binding	hypothetical protein	unintegrated	Putative heavy-metal-binding	1/5	No result	No result	Cytoplasmic
Csac_0824	927449	928360	912	hypothetical protein	shikimate/quinate 5-dehydrogenase	No significant hits found	No result	No alignments found	No Hits	shikimate/quinate 5-dehydrogenase	1/5	No result	No result	Cytoplasmic
Csac_0851	957037	957642	606	hypothetical protein	No result	No significant hits found	Putative amidase domain	No alignments found	Endopeptidase, NLPC/P60 domain(Gene3D)	Putative amidase domain	1/5	No result	No result	Unknown
Csac_0854	959628	960044	417	hypothetical protein	secondary thiamine-phosphate synthase enzyme	Uncharacterized conserved protein	Uncharacterised protein family UPF0047	Uncharacterized conserved protein	Uncharacterised protein family UPF0047(Gene3D)	secondary thiamine-phosphate synthase enzyme	1/5	No result	No result	Unknown
Csac_0858	964488	964892	405	hypothetical protein	No result	No significant hits found	Polysaccharide biosynthesis protein	No alignments found	Protein of unknown function DUF3792, transmembrane	Polysaccharide biosynthesis protein	1/5	No result	No result	Cytoplasmic
Csac_1051	1179073	1179714	642	hypothetical protein	membrane protein	No significant hits found	Uncharacterized ACR	Protein of unknown function (DUF1121	Uncharacterised conserved protein UCP020269 (PIRSF)	membrane protein	1/5	No result	No result	Cytoplasmic
Csac_1161	1315379	1316695	1317	hypothetical protein	transporter	Uncharacterized conserved protein	Uncharacterised protein family UPF0052	Uncharacterised protein family UPF0052	Uncharacterised protein family UPF0052	transporter	1/5	No result	No result	Unknown
Csac_1190	1356000	1356143	144	hypothetical protein	No result	No significant hits found	Six-cysteine peptide SCIFF	No alignments found	Six-cysteine peptide SCIFF(Pfam)	Six-cysteine peptide SCIFF	1/5	No result	No result	Cytoplasmic
Csac_1386	1556934	1559111	2178	hypothetical protein	Reticulocyte binding protein	No significant hits found	No result	No alignments found	No Hits	Reticulocyte binding protein	1/5	No result	No result	Unknown
Csac_1475	1641242	1641526	285	hypothetical protein	No result	Predicted Fe-S oxidoreductases	Domain of unknown function (DUF4008)	No alignments found	No Hits	Predicted Fe-S oxidoreductases	1/5	No result	No result	Unknown
Csac_1508	1672117	1672533	417	hypothetical protein	pXO2-47 protein	Uncharacterized conserved protein	Protein of unknown function (DUF523)	Protein of unknown function (DUF523)	Protein of unknown function (DUF523)	pXO2-47 protein	1/5	No result	No result	Cytoplasmic
Csac_1521	1683468	1684409	942	hypothetical protein	membrane protein	Predicted metal-dependent enzyme	Protein of unknown function (DUF1385)	Protein of unknown function (DUF1385)	Protein of unknown function (DUF1385)	Predicted metal-dependent enzyme	1/5	No result	No result	Cytoplasmic
Csac_1546	1706887	1707084	198	hypothetical protein	No result	tRNA delta(2)-isopentenylpyrophosphate transferase	AAA domain	No alignments found	No Hits	tRNA delta(2)-isopentenylpyrophosphate transferase	1/5	No result	No result	Cytoplasmic
Csac_1554	1712308	1712907	600	hypothetical protein	No result	Chromosome segregation ATPases	Mitotic checkpoint protein	Reovirus viral attachment protein sigma 1	unintegrated	Chromosome segregation ATPases	1/5	No result	No result	Cytoplasmic
Csac_1628	1786323	1788191	1869	hypothetical protein	No result	Ribosomal protein L14	No result	No alignments found	unintegrated	Ribosomal protein L14	1/5	No result	No result	Cytoplasmic
Csac_1648	1805089	1805415	327	hypothetical protein	No result	Predicted transcriptional regulator	Uncharacterized protein conserved in archaea (DUF2250)	Uncharacterized protein conserved in archaea (DUF2250)	Protein of unknown function DUF2250	Predicted transcriptional regulator	1/5	No result	No result	Cytoplasmic
Csac_1737	1884506	1884868	363	hypothetical protein	regulatory domain-containing	No significant hits found	No result	Predicted transcriptional regulators	RNA polymerase sigma factor, region 3/4(SUPERFAMILY)	RNA polymerase sigma factor, region 3/4	1/5	No result	No result	Cell wall
Csac_1841	1983091	1984167	1077	hypothetical protein	lipoprotein YerB	No significant hits found	Protein of unknown function (DUF3048)	No alignments found	Protein of unknown function (DUF3048)	lipoprotein YerB	1/5	No result	No result	Cytoplasmic
Csac_1878	2020451	2021245	795	hypothetical protein	glycosyl transferase family protein	No significant hits found	No result	No alignments found	No Hits	glycosyl transferase family protein	1/5	No result	No result	Cytoplasmic
Csac_1917	2059133	2060290	1158	hypothetical protein	lipoprotein YerB	No significant hits found	Putative amidase domain	No alignments found	unintegrated	lipoprotein YerB	1/5	No result	No result	Unknown
Csac_1920	2063143	2064351	1209	hypothetical protein	No result	No significant hits found	Uncharacterised protein family (UPF0233)	No alignments found	Six-bladed beta-propeller, TolB-like(Gene3D)	Six-bladed beta-propeller, TolB-like	1/5	No result	No result	Unknown
Csac_1922	2065341	2066606	1266	hypothetical protein	No result	No significant hits found	EF-Hand 1, calcium-binding site	No alignments found	EF-Hand 1, calcium-binding site(Pfam)	EF-Hand 1, calcium-binding site	1/5	No result	No result	Cytoplasmic
Csac_2094	2243302	2243883	582	hypothetical protein	No result	Uncharacterized protein conserved in cyanobacteria	Putative restriction endonuclease	Domain of unknown function (DUF820)	Domain of unknown function (DUF820)	Putative restriction endonuclease	1/5	No result	No result	Unknown
Csac_2103	2248549	2248965	417	hypothetical protein	pilus assembly protein HicB	Uncharacterized conserved protein	Uncharacterised protein family (UPF0150)	Uncharacterized conserved protein	Uncharacterised domain UPF0150(Pfam)	pilus assembly protein HicB 1e-64	1/5	No result	No result	Unknown
Csac_2108	2253043	2253459	417	hypothetical protein	pilus assembly protein HicB	Uncharacterized conserved protein	Uncharacterised protein family (UPF0150)	Uncharacterised protein family (UPF0150)	Uncharacterised protein family (UPF0150)(Pfam)	pilus assembly protein HicB 1e-82	1/5	No result	No result	CytoplasmicMembrane
Csac_2111	2254839	2255219	381	hypothetical protein	No result	3-Deoxy-D-arabino-heptulosonate 7-phosphate (DAHP) synthase	Domain of unknown function (DUF4363)	No alignments found	Protein of unknown function (DUF4363)	3-Deoxy-D-arabino-heptulosonate 7-phosphate (DAHP) synthase	1/5	No result	No result	Cytoplasmic
Csac_2150	2288340	2289767	1428	hypothetical protein	No result	Acyl-CoA synthetases (AMP-forming)/AMP-acid ligases II	Domain of unknown function (DUF4269)	No alignments found	No Hits	Acyl-CoA synthetases (AMP-forming)/AMP-acid ligases II	1/5	No result	No result	CytoplasmicMembrane
Csac_2177	2308563	2309384	822	hypothetical protein	No result	No significant hits found	ABC-2 family transporter protein	No alignments found	unintegrated	ABC-2 family transporter protein	1/5	No result	No result	Unknown
Csac_2213	2344327	2344806	480	hypothetical protein	No result	Permeases of the major facilitator superfamily	No result	No alignments found	No Hits	Permeases of the major facilitator superfamily	1/5	No result	No result	Cytoplasmic
Csac_2290	2407311	2407472	162	hypothetical protein	No result	Predicted ATP-dependent serine protease	No result	No alignments found	Rubredoxin-type fold(Gene3D)	Rubredoxin-type fold	1/5	No result	No result	Unknown
Csac_2377	2495092	2496066	975	hypothetical protein	membrane protein	No significant hits found	No result	Uncharacterized membrane protein	No Hits	membrane protein	1/5	No result	No result	Unknown
Csac_2434	2575421	2577109	1689	hypothetical protein	membrane protein	No significant hits found	No result	No alignments found	No Hits	membrane protein	1/5	No result	No result	Unknown
Csac_2500	2646063	2646770	708	hypothetical protein	No result	No significant hits found	ABC-2 family transporter protein	No alignments found	No Hits	ABC-2 family transporter protein	1/5	No result	No result	CytoplasmicMembrane
Csac_2512	2661095	2661835	741	hypothetical protein	sensor histidine kinase	Uncharacterized conserved protein	Protein of unknown function DUF72	Protein of unknown function DUF72	Protein of unknown function DUF72	sensor histidine kinase	1/5	No result	No result	Extracellular
Csac_2581	2750202	2750777	576	hypothetical protein	No result	Uncharacterized protein conserved in cyanobacteria	Putative restriction endonuclease	Domain of unknown function (DUF820)	Domain of unknown function (DUF820)	Putative restriction endonuclease	1/5	No result	No result	Cytoplasmic
Csac_2619	2784328	2785173	846	hypothetical protein	No result	DNA-directed RNA polymerase subunit M/Transcription elongation factor TFIIS	No result	No alignments found	No Hits	DNA-directed RNA polymerase subunit M/Transcription elongation factor TFIIS	1/5	No result	No result	Unknown
Csac_2629	2792862	2793413	552	hypothetical protein	No result	No significant hits found	No result	TadG, Flp pilus assembly protein TadG	No Hits	TadG, Flp pilus assembly protein TadG	1/5	No result	No result	Unknown
Csac_2659	2826655	2827305	651	hypothetical protein	Fip	No significant hits found	No result	No alignments found	No Hits	Fip	1/5	No result	No result	Cytoplasmic
Csac_2663	2830173	2832356	2184	hypothetical protein	reticulocyte binding protein	No significant hits found	No result	No alignments found	No Hits	reticulocyte binding protein	1/5	No result	No result	Cytoplasmic
Csac_1015	1142439	1143197	759	hypothetical protein	No result	Membrane protein TerC, possibly involved in tellurium resistance	Protein of unknown function (DUF3800)	No alignments found	Protein of unknown function (DUF3800)	Membrane protein TerC, possibly involved in tellurium resistance	1/5	No result	No result	Cytoplasmic
Csac_2443	2585577	2585891	315	hypothetical protein	integrase catalytic subunit	No significant hits found	No result	Transposase and inactivated derivatives, IS30 family	No Hits	integrase catalytic subunit	1/5	No result	No result	Cytoplasmic
Csac_2297	2414459	2414731	273	hypothetical protein	No result	No significant hits found	Coenzyme PQQ synthesis protein D (PqqD)	No alignments found	No Hits	Coenzyme PQQ synthesis protein D (PqqD)	1/5	No result	No result	Cytoplasmic
Csac_2746	2936091	2936672	582	hypothetical protein	No result	Uncharacterized protein conserved in cyanobacteria	Putative restriction endonuclease	Domain of unknown function (DUF820)	Domain of unknown function (DUF820)	Putative restriction endonuclease	1/5	No result	No result	Cytoplasmic
Csac_2211	2342939	2343316	378	hypothetical protein	No result	No significant hits found	No result	No alignments found	Homeodomain-like(Gene3D)	Homeodomain-like	1/5	No result	No result	Cytoplasmic
Csac_0863	969533	969895	363	hypothetical protein	No result	No significant hits found	No result	No alignments found	YheA/YmcA-like domain(Gene3D)	YheA/YmcA-like domain	1/5	No result	No result	Cytoplasmic
Csac_0201	209040	209525	486	hypothetical protein	No result	No significant hits found	No result	No alignments found	No Hits	No result	0	No result	No result	Cytoplasmic
Csac_1058	1185961	1186164	204	hypothetical protein	No result	No significant hits found	No result	No alignments found	No Hits	No result	0	No result	No result	CytoplasmicMembrane
Csac_0212	222744	224138	1395	hypothetical protein	No result	No significant hits found	No result	No alignments found	No Hits	No result	0	No result	No result	Unknown
Csac_2390	2510409	2510732	324	hypothetical protein	No result	No significant hits found	No result	No alignments found	No Hits	No result	0	No result	No result	Unknown
Csac_0485	544062	545594	1533	hypothetical protein	No result	No significant hits found	No result	No alignments found	No Hits	No result	0	No result	No result	Cytoplasmic
Csac_1735	1883132	1883440	309	hypothetical protein	No result	No significant hits found	No result	No alignments found	No Hits	No result	0	No result	No result	Cytoplasmic
Csac_1918	2060450	2061082	633	hypothetical protein	No result	No significant hits found	No result	No alignments found	No Hits	No result	0	No result	No result	Unknown
Csac_1962	2107927	2108517	591	hypothetical protein	No result	No significant hits found	No result	No alignments found	No Hits	No result	0	No result	No result	Cytoplasmic
Csac_1963	2108514	2108750	237	hypothetical protein	No result	No significant hits found	No result	No alignments found	No Hits	No result	0	No result	No result	Cytoplasmic
Csac_0004	4443	4727	285	hypothetical protein	No result	No significant hits found	No result	No alignments found	No Hits	No result	0	No result	No result	Unknown
Csac_0024	31374	31883	510	hypothetical protein	No result	No significant hits found	No result	No alignments found	No Hits	No result	0	No result	No result	Cytoplasmic
Csac_0028	34690	34968	279	hypothetical protein	No result	No significant hits found	No result	No alignments found	No Hits	No result	0	No result	No result	Cytoplasmic
Csac_0085	92746	93018	273	hypothetical protein	No result	No significant hits found	No result	No alignments found	No Hits	No result	0	No result	No result	Cytoplasmic
Csac_0087	93783	94952	1170	hypothetical protein	No result	No significant hits found	No result	No alignments found	No Hits	No result	0	No result	No result	CytoplasmicMembrane
Csac_0088	95215	95613	399	hypothetical protein	No result	No significant hits found	No result	No alignments found	No Hits	No result	0	No result	No result	Cytoplasmic
Csac_0098	103295	105175	1881	hypothetical protein	No result	No significant hits found	No result	No alignments found	No Hits	No result	0	No result	No result	Unknown
Csac_0102	107874	108272	399	hypothetical protein	No result	No significant hits found	No result	No alignments found	No Hits	No result	0	No result	No result	Unknown
Csac_0106	111028	111291	264	hypothetical protein	No result	No significant hits found	No result	No alignments found	No Hits	No result	0	No result	No result	Cytoplasmic
Csac_0108	111978	112385	408	hypothetical protein	No result	No significant hits found	No result	No alignments found	No Hits	No result	0	No result	No result	Cytoplasmic
Csac_0111	114559	114756	198	hypothetical protein	No result	No significant hits found	No result	No alignments found	No Hits	No result	0	No result	No result	Cytoplasmic
Csac_0132	139120	139668	549	hypothetical protein	No result	No significant hits found	No result	No alignments found	No Hits	No result	0	No result	No result	Cytoplasmic
Csac_0165	174977	175213	237	hypothetical protein	No result	No significant hits found	No result	No alignments found	No Hits	No result	0	No result	No result	Unknown
Csac_0182	189009	189650	642	hypothetical protein	No result	No significant hits found	No result	No alignments found	No Hits	No result	0	No result	No result	Cytoplasmic
Csac_0230	237165	237485	321	hypothetical protein	No result	No significant hits found	No result	No alignments found	No Hits	No result	0	No result	No result	Cytoplasmic
Csac_0237	242270	242617	348	hypothetical protein	No result	No significant hits found	No result	No alignments found	No Hits	No result	0	No result	No result	Cytoplasmic
Csac_0337	362590	362862	273	hypothetical protein	No result	No significant hits found	No result	No alignments found	No Hits	No result	0	No result	No result	Cytoplasmic
Csac_0344	370719	372047	1329	hypothetical protein	No result	No significant hits found	No result	No alignments found	No Hits	No result	0	No result	No result	Cytoplasmic
Csac_0373	408948	409448	501	hypothetical protein	No result	No significant hits found	No result	No alignments found	No Hits	No result	0	No result	No result	Cytoplasmic
Csac_0432	481693	482070	378	hypothetical protein	No result	No significant hits found	No result	No alignments found	No Hits	No result	0	No result	No result	Cytoplasmic
Csac_0469	524457	525323	867	hypothetical protein	No result	No significant hits found	No result	No alignments found	No Hits	No result	0	No result	No result	Unknown
Csac_0512	572713	573273	561	hypothetical protein	No result	No significant hits found	No result	No alignments found	No Hits	No result	0	No result	No result	Cytoplasmic
Csac_0532	594477	594803	327	hypothetical protein	No result	No significant hits found	No result	No alignments found	No Hits	No result	0	No result	No result	Cytoplasmic
Csac_0573	636748	637389	642	hypothetical protein	No result	No significant hits found	No result	No alignments found	No Hits	No result	0	No result	No result	Cytoplasmic
Csac_0604	674625	675980	1356	hypothetical protein	No result	No significant hits found	No result	No alignments found	No Hits	No result	0	No result	No result	Unknown
Csac_0623	695646	695849	204	hypothetical protein	No result	No significant hits found	No result	No alignments found	No Hits	No result	0	No result	No result	Cytoplasmic
Csac_0631	699395	699598	204	hypothetical protein	No result	No significant hits found	No result	No alignments found	No Hits	No result	0	No result	No result	CytoplasmicMembrane
Csac_0632	699612	700550	939	hypothetical protein	No result	No significant hits found	No result	No alignments found	No Hits	No result	0	No result	No result	CytoplasmicMembrane
Csac_0650	719051	719371	321	hypothetical protein	No result	No significant hits found	No result	No alignments found	No Hits	No result	0	No result	No result	CytoplasmicMembrane
Csac_0703	790343	791242	900	hypothetical protein	No result	No significant hits found	No result	No alignments found	No Hits	No result	0	No result	No result	Unknown
Csac_0741	834790	835119	330	hypothetical protein	No result	No significant hits found	No result	No alignments found	No Hits	No result	0	No result	No result	CytoplasmicMembrane
Csac_0749	842801	843241	441	hypothetical protein	No result	No significant hits found	No result	No alignments found	No Hits	No result	0	No result	No result	Cytoplasmic
Csac_0777	875020	875451	432	hypothetical protein	No result	No significant hits found	No result	No alignments found	No Hits	No result	0	No result	No result	Cytoplasmic
Csac_0795	895179	895472	294	hypothetical protein	No result	No significant hits found	No result	No alignments found	No Hits	No result	0	No result	No result	Cytoplasmic
Csac_0840	945313	945636	324	hypothetical protein	No result	No significant hits found	No result	No alignments found	No Hits	No result	0	No result	No result	Cytoplasmic
Csac_0841	945820	945954	135	hypothetical protein	No result	No significant hits found	No result	No alignments found	No Hits	No result	0	No result	No result	Cytoplasmic
Csac_0864	969924	972650	2727	hypothetical protein	No result	No significant hits found	No result	No alignments found	No Hits	No result	0	No result	No result	Cytoplasmic
Csac_0886	1000748	1001884	1137	hypothetical protein	No result	No significant hits found	No result	No alignments found	No Hits	No result	0	No result	No result	Cytoplasmic
Csac_0889	1005628	1006728	1101	hypothetical protein	No result	No significant hits found	No result	No alignments found	No Hits	No result	0	No result	No result	Cytoplasmic
Csac_0890	1007252	1007728	477	hypothetical protein	No result	No significant hits found	No result	No alignments found	No Hits	No result	0	No result	No result	Unknown
Csac_0906	1023341	1023667	327	hypothetical protein	No result	No significant hits found	No result	No alignments found	No Hits	No result	0	No result	No result	Cytoplasmic
Csac_0965	1089558	1090130	573	hypothetical protein	No result	No significant hits found	No result	No alignments found	No Hits	No result	0	No result	No result	Unknown
Csac_1020	1148995	1149738	744	hypothetical protein	No result	No significant hits found	No result	No alignments found	No Hits	No result	0	No result	No result	Unknown
Csac_1033	1164319	1164909	591	hypothetical protein	No result	No significant hits found	No result	No alignments found	No Hits	No result	0	No result	No result	Cytoplasmic
Csac_1053	1181028	1181936	909	hypothetical protein	No result	No significant hits found	No result	No alignments found	No Hits	No result	0	No result	No result	CytoplasmicMembrane
Csac_1073	1199859	1201787	1929	hypothetical protein	No result	No significant hits found	No result	No alignments found	No Hits	No result	0	No result	No result	Unknown
Csac_1074	1202295	1204244	1950	hypothetical protein	No result	No significant hits found	No result	No alignments found	No Hits	No result	0	No result	No result	Cytoplasmic
Csac_1120	1275997	1276566	570	hypothetical protein	No result	No significant hits found	No result	No alignments found	No Hits	No result	0	No result	No result	Cytoplasmic
Csac_1122	1277157	1277891	735	hypothetical protein	No result	No significant hits found	No result	No alignments found	No Hits	No result	0	No result	No result	Cytoplasmic
Csac_1131	1286778	1288004	1227	hypothetical protein	No result	No significant hits found	No result	No alignments found	No Hits	No result	0	No result	No result	Unknown
Csac_1227	1394008	1394682	675	hypothetical protein	No result	No significant hits found	No result	No alignments found	No Hits	No result	0	No result	No result	CytoplasmicMembrane
Csac_1299	1461139	1461771	633	hypothetical protein	No result	No significant hits found	No result	No alignments found	No Hits	No result	0	No result	No result	Cytoplasmic
Csac_1302	1464216	1464704	489	hypothetical protein	No result	No significant hits found	No result	No alignments found	No Hits	No result	0	No result	No result	Cytoplasmic
Csac_1311	1478997	1479593	597	hypothetical protein	No result	No significant hits found	No result	No alignments found	No Hits	No result	0	No result	No result	Unknown
Csac_1398	1567122	1567352	231	hypothetical protein	No result	No significant hits found	No result	No alignments found	No Hits	No result	0	No result	No result	Unknown
Csac_1402	1571069	1572532	1464	hypothetical protein	No result	No significant hits found	No result	No alignments found	No Hits	No result	0	No result	No result	Unknown
Csac_1412	1580908	1582689	1782	hypothetical protein	No result	No significant hits found	No result	No alignments found	No Hits	No result	0	No result	No result	Unknown
Csac_1417	1586792	1588672	1881	hypothetical protein	No result	No significant hits found	No result	No alignments found	No Hits	No result	0	No result	No result	Cytoplasmic
Csac_1418	1588694	1590412	1719	hypothetical protein	No result	No significant hits found	No result	No alignments found	No Hits	No result	0	No result	No result	Cytoplasmic
Csac_1419	1590741	1591151	411	hypothetical protein	No result	No significant hits found	No result	No alignments found	No Hits	No result	0	No result	No result	Unknown
Csac_1421	1591774	1592460	687	hypothetical protein	No result	No significant hits found	No result	No alignments found	No Hits	No result	0	No result	No result	Cytoplasmic
Csac_1431	1599410	1599919	510	hypothetical protein	No result	No significant hits found	No result	No alignments found	No Hits	No result	0	No result	No result	CytoplasmicMembrane
Csac_1442	1606056	1606265	210	hypothetical protein	No result	No significant hits found	No result	No alignments found	No Hits	No result	0	No result	No result	Unknown
Csac_1447	1609476	1610384	909	hypothetical protein	No result	No significant hits found	No result	No alignments found	No Hits	No result	0	No result	No result	Cytoplasmic
Csac_1451	1613633	1613863	231	hypothetical protein	No result	No significant hits found	No result	No alignments found	No Hits	No result	0	No result	No result	Cytoplasmic
Csac_1471	1634822	1635622	801	hypothetical protein	No result	No significant hits found	No result	No alignments found	No Hits	No result	0	No result	No result	Unknown
Csac_1473	1636589	1637248	660	hypothetical protein	No result	No significant hits found	No result	No alignments found	No Hits	No result	0	No result	No result	Unknown
Csac_1476	1641843	1642325	483	hypothetical protein	No result	No significant hits found	No result	No alignments found	No Hits	No result	0	No result	No result	Unknown
Csac_1491	1655406	1656275	870	hypothetical protein	No result	No significant hits found	No result	No alignments found	No Hits	No result	0	No result	No result	Cytoplasmic
Csac_1504	1668158	1668523	366	hypothetical protein	No result	No significant hits found	No result	No alignments found	No Hits	No result	0	No result	No result	Cytoplasmic
Csac_1547	1707132	1707569	438	hypothetical protein	No result	No significant hits found	No result	No alignments found	No Hits	No result	0	No result	No result	CytoplasmicMembrane
Csac_1567	1726256	1726792	537	hypothetical protein	No result	No significant hits found	No result	No alignments found	No Hits	No result	0	No result	No result	Cytoplasmic
Csac_1589	1748340	1748924	585	hypothetical protein	No result	No significant hits found	No result	No alignments found	No Hits	No result	0	No result	No result	Cytoplasmic
Csac_1626	1785368	1785727	360	hypothetical protein	No result	No significant hits found	No result	No alignments found	No Hits	No result	0	No result	No result	Unknown
Csac_1627	1785870	1786295	426	hypothetical protein	No result	No significant hits found	No result	No alignments found	No Hits	No result	0	No result	No result	Cytoplasmic
Csac_1669	1823173	1823508	336	hypothetical protein	No result	No significant hits found	No result	No alignments found	No Hits	No result	0	No result	No result	Cytoplasmic
Csac_1673	1824657	1825076	420	hypothetical protein	No result	No significant hits found	No result	No alignments found	No Hits	No result	0	No result	No result	CytoplasmicMembrane
Csac_1676	1827716	1828870	1155	hypothetical protein	No result	No significant hits found	No result	No alignments found	No Hits	No result	0	No result	No result	CytoplasmicMembrane
Csac_1677	1828872	1830095	1224	hypothetical protein	No result	No significant hits found	No result	No alignments found	No Hits	No result	0	No result	No result	Cytoplasmic
Csac_1678	1830100	1831257	1158	hypothetical protein	No result	No significant hits found	No result	No alignments found	No Hits	No result	0	No result	No result	Cytoplasmic
Csac_1684	1839506	1839979	474	hypothetical protein	No result	No significant hits found	No result	No alignments found	No Hits	No result	0	No result	No result	Cytoplasmic
Csac_1694	1847373	1848092	720	hypothetical protein	No result	No significant hits found	No result	No alignments found	No Hits	No result	0	No result	No result	Cytoplasmic
Csac_1706	1855514	1855816	303	hypothetical protein	No result	No significant hits found	No result	No alignments found	No Hits	No result	0	No result	No result	CytoplasmicMembrane
Csac_1718	1866751	1867122	372	hypothetical protein	No result	No significant hits found	No result	No alignments found	No Hits	No result	0	No result	No result	Cytoplasmic
Csac_1721	1869369	1869626	258	hypothetical protein	No result	No significant hits found	No result	No alignments found	No Hits	No result	0	No result	No result	Unknown
Csac_1723	1871586	1871786	201	hypothetical protein	No result	No significant hits found	No result	No alignments found	No Hits	No result	0	No result	No result	Cytoplasmic
Csac_1726	1873236	1874021	786	hypothetical protein	No result	No significant hits found	No result	No alignments found	No Hits	No result	0	No result	No result	CytoplasmicMembrane
Csac_1742	1888922	1889227	306	hypothetical protein	No result	No significant hits found	No result	No alignments found	No Hits	No result	0	No result	No result	Unknown
Csac_1761	1909067	1909255	189	hypothetical protein	No result	No significant hits found	No result	No alignments found	No Hits	No result	0	No result	No result	Unknown
Csac_1774	1917303	1918805	1503	hypothetical protein	No result	No significant hits found	No result	No alignments found	No Hits	No result	0	No result	No result	Cytoplasmic
Csac_1914	2055674	2056906	1233	hypothetical protein	No result	No significant hits found	No result	No alignments found	No Hits	No result	0	No result	No result	Cytoplasmic
Csac_1921	2064680	2065306	627	hypothetical protein	No result	No significant hits found	No result	No alignments found	No Hits	No result	0	No result	No result	CytoplasmicMembrane
Csac_1967	2111096	2111947	852	hypothetical protein	No result	No significant hits found	No result	No alignments found	No Hits	No result	0	No result	No result	Unknown
Csac_1968	2112102	2112614	513	hypothetical protein	No result	No significant hits found	No result	No alignments found	No Hits	No result	0	No result	No result	Cytoplasmic
Csac_1977	2119048	2119416	369	hypothetical protein	No result	No significant hits found	No result	No alignments found	No Hits	No result	0	No result	No result	Unknown
Csac_1981	2123238	2123852	615	hypothetical protein	No result	No significant hits found	No result	No alignments found	No Hits	No result	0	No result	No result	Cytoplasmic
Csac_2095	2243864	2244073	210	hypothetical protein	No result	No significant hits found	No result	No alignments found	No Hits	No result	0	No result	No result	CytoplasmicMembrane
Csac_2101	2248132	2248287	156	hypothetical protein	No result	No significant hits found	No result	No alignments found	No Hits	No result	0	No result	No result	Unknown
Csac_2110	2254118	2254762	645	hypothetical protein	No result	No significant hits found	No result	No alignments found	No Hits	No result	0	No result	No result	Unknown
Csac_2164	2298443	2299066	624	hypothetical protein	No result	No significant hits found	No result	No alignments found	No Hits	No result	0	No result	No result	Unknown
Csac_2168	2301639	2302022	384	hypothetical protein	No result	No significant hits found	No result	No alignments found	No Hits	No result	0	No result	No result	Unknown
Csac_2169	2302207	2303529	1323	hypothetical protein	No result	No significant hits found	No result	No alignments found	No Hits	No result	0	No result	No result	Cytoplasmic
Csac_2173	2305456	2306403	948	hypothetical protein	No result	No significant hits found	No result	No alignments found	No Hits	No result	0	No result	No result	CytoplasmicMembrane
Csac_2180	2311092	2311352	261	hypothetical protein	No result	No significant hits found	No result	No alignments found	No Hits	No result	0	No result	No result	Unknown
Csac_2184	2314693	2315631	939	hypothetical protein	No result	No significant hits found	No result	No alignments found	No Hits	No result	0	No result	No result	CytoplasmicMembrane
Csac_2185	2315660	2316508	849	hypothetical protein	No result	No significant hits found	No result	No alignments found	No Hits	No result	0	No result	No result	CytoplasmicMembrane
Csac_2192	2324529	2324921	393	hypothetical protein	No result	No significant hits found	No result	No alignments found	No Hits	No result	0	No result	No result	Cytoplasmic
Csac_2196	2328021	2328779	759	hypothetical protein	No result	No significant hits found	No result	No alignments found	No Hits	No result	0	No result	No result	Cytoplasmic
Csac_2203	2338488	2338859	372	hypothetical protein	No result	No significant hits found	No result	No alignments found	No Hits	No result	0	No result	No result	Cytoplasmic
Csac_2220	2349163	2349552	390	hypothetical protein	No result	No significant hits found	No result	No alignments found	No Hits	No result	0	No result	No result	CytoplasmicMembrane
Csac_2243	2372449	2372850	402	hypothetical protein	No result	No significant hits found	No result	No alignments found	No Hits	No result	0	No result	No result	CytoplasmicMembrane
Csac_2244	2372855	2373148	294	hypothetical protein	No result	No significant hits found	No result	No alignments found	No Hits	No result	0	No result	No result	CytoplasmicMembrane
Csac_2308	2423582	2425456	1875	hypothetical protein	No result	No significant hits found	No result	No alignments found	No Hits	No result	0	No result	No result	Cytoplasmic
Csac_2313	2428686	2429438	753	hypothetical protein	No result	No significant hits found	No result	No alignments found	No Hits	No result	0	No result	No result	Cytoplasmic
Csac_2363	2478554	2479066	513	hypothetical protein	No result	No significant hits found	No result	No alignments found	No Hits	No result	0	No result	No result	Cytoplasmic
Csac_2385	2503746	2504165	420	hypothetical protein	No result	No significant hits found	No result	No alignments found	No Hits	No result	0	No result	No result	Unknown
Csac_2406	2539789	2540109	321	hypothetical protein	No result	No significant hits found	No result	No alignments found	No Hits	No result	0	No result	No result	Cytoplasmic
Csac_2415	2553756	2555963	2208	hypothetical protein	No result	No significant hits found	No result	No alignments found	No Hits	No result	0	No result	No result	Cytoplasmic
Csac_2449	2593921	2594742	822	hypothetical protein	No result	No significant hits found	No result	No alignments found	No Hits	No result	0	No result	No result	CytoplasmicMembrane
Csac_2490	2637575	2638168	594	hypothetical protein	No result	No significant hits found	No result	No alignments found	No Hits	No result	0	No result	No result	CytoplasmicMembrane
Csac_2496	2643622	2643930	309	hypothetical protein	No result	No significant hits found	No result	No alignments found	No Hits	No result	0	No result	No result	Unknown
Csac_2499	2645366	2646034	669	hypothetical protein	No result	No significant hits found	No result	No alignments found	No Hits	No result	0	No result	No result	Cytoplasmic
Csac_2556	2719834	2721129	1296	hypothetical protein	No result	No significant hits found	No result	No alignments found	No Hits	No result	0	No result	No result	CytoplasmicMembrane
Csac_2598	2767587	2768192	606	hypothetical protein	No result	No significant hits found	No result	No alignments found	No Hits	No result	0	No result	No result	Cytoplasmic
Csac_2612	2779771	2780613	843	hypothetical protein	No result	No significant hits found	No result	No alignments found	No Hits	No result	0	No result	No result	Cytoplasmic
Csac_2618	2783993	2784244	252	hypothetical protein	No result	No significant hits found	No result	No alignments found	No Hits	No result	0	No result	No result	CytoplasmicMembrane
Csac_2626	2789599	2790234	636	hypothetical protein	No result	No significant hits found	No result	No alignments found	No Hits	No result	0	No result	No result	Unknown
Csac_2633	2795772	2797172	1401	hypothetical protein	No result	No significant hits found	No result	No alignments found	No Hits	No result	0	No result	No result	CytoplasmicMembrane
Csac_2655	2823482	2823703	222	hypothetical protein	No result	No significant hits found	No result	No alignments found	No Hits	No result	0	No result	No result	Unknown
Csac_2656	2824346	2824975	630	hypothetical protein	No result	No significant hits found	No result	No alignments found	No Hits	No result	0	No result	No result	Cytoplasmic
Csac_2657	2825036	2825281	246	hypothetical protein	No result	No significant hits found	No result	No alignments found	No Hits	No result	0	No result	No result	Cytoplasmic
Csac_2747	2936673	2936903	231	hypothetical protein	No result	No significant hits found	No result	No alignments found	No Hits	No result	0	No result	No result	Unknown
Csac_2758	2949206	2949391	186	hypothetical protein	No result	No significant hits found	No result	No alignments found	No Hits	No result	0	No result	No result	Unknown
Csac_3015	951671	951877	207	hypothetical protein	No result	No significant hits found	No result	No alignments found	No Hits	No result	0	No result	No result	Cytoplasmic
Csac_3021	1585294	1585473	180	hypothetical protein	No result	No significant hits found	No result	No alignments found	No Hits	No result	0	No result	No result	Cytoplasmic
Csac_3022	1590480	1590680	201	hypothetical protein	No result	No significant hits found	No result	No alignments found	No Hits	No result	0	No result	No result	CytoplasmicMembrane
Csac_3026	2024814	2025005	192	hypothetical protein	No result	No significant hits found	No result	No alignments found	No Hits	No result	0	No result	No result	Unknown
Csac_3027	2033209	2033370	162	hypothetical protein	No result	No significant hits found	No result	No alignments found	No Hits	No result	0	No result	No result	Cytoplasmic
Csac_3028	2302053	2302220	168	hypothetical protein	No result	No significant hits found	No result	No alignments found	No Hits	No result	0	No result	No result	Cytoplasmic
Csac_3030	2726911	2727084	174	hypothetical protein	No result	No significant hits found	No result	No alignments found	No Hits	No result	0	No result	No result	CytoplasmicMembrane
Csac_3033	2792198	2792407	210	hypothetical protein	No result	No significant hits found	No result	No alignments found	No Hits	No result	0	No result	No result	Unknown
Csac_3035	2812183	2812353	171	hypothetical protein	No result	No significant hits found	No result	No alignments found	No Hits	No result	0	No result	No result	Cytoplasmic
Csac_2010	2155953	2156390	438	hypothetical protein	No result	No significant hits found	No result	No alignments found	No Hits	No result	0	No result	No result	Cytoplasmic
Csac_0009	12864	13187	324	hypothetical protein	No result	No significant hits found	No result	No alignments found	No Hits	No result	0	No result	No result	Unknown
Csac_0021	29695	30090	396	hypothetical protein	No result	No significant hits found	No result	No alignments found	No Hits	No result	0	No result	No result	Cytoplasmic
Csac_0023	30620	31333	714	hypothetical protein	No result	No significant hits found	No result	No alignments found	No Hits	No result	0	No result	No result	Cytoplasmic
Csac_0025	31978	32790	813	hypothetical protein	No result	No significant hits found	No result	No alignments found	No Hits	No result	0	No result	No result	Cytoplasmic
Csac_0035	41212	41424	213	hypothetical protein	No result	No significant hits found	No result	No alignments found	No Hits	No result	0	No result	No result	Cytoplasmic
Csac_0042	45921	46319	399	hypothetical protein	No result	No significant hits found	No result	No alignments found	No Hits	No result	0	No result	No result	Unknown
Csac_0047	51634	52731	1098	hypothetical protein	No result	No significant hits found	No result	No alignments found	No Hits	No result	0	No result	No result	Cytoplasmic
Csac_0073	81795	82340	546	hypothetical protein	No result	No significant hits found	No result	No alignments found	No Hits	No result	0	No result	No result	Cytoplasmic
Csac_0093	99520	99732	213	hypothetical protein	No result	No significant hits found	No result	No alignments found	No Hits	No result	0	No result	No result	Cytoplasmic
Csac_0094	99799	100008	210	hypothetical protein	No result	No significant hits found	No result	No alignments found	No Hits	No result	0	No result	No result	Cytoplasmic
Csac_0095	100328	100840	513	hypothetical protein	No result	No significant hits found	No result	No alignments found	No Hits	No result	0	No result	No result	Cytoplasmic
Csac_0107	111281	111910	630	hypothetical protein	No result	No significant hits found	No result	No alignments found	No Hits	No result	0	No result	No result	Cytoplasmic
Csac_0114	116081	116635	555	hypothetical protein	No result	No significant hits found	No result	No alignments found	No Hits	No result	0	No result	No result	Cytoplasmic
Csac_0120	122713	123309	597	hypothetical protein	No result	No significant hits found	No result	No alignments found	No Hits	No result	0	No result	No result	Cytoplasmic
Csac_0121	123449	124384	936	hypothetical protein	No result	No significant hits found	No result	No alignments found	No Hits	No result	0	No result	No result	CytoplasmicMembrane
Csac_0131	138449	139000	552	hypothetical protein	No result	No significant hits found	No result	No alignments found	No Hits	No result	0	No result	No result	Cytoplasmic
Csac_0133	139658	139951	294	hypothetical protein	No result	No significant hits found	No result	No alignments found	No Hits	No result	0	No result	No result	Unknown
Csac_0142	148011	148763	753	hypothetical protein	No result	No significant hits found	No result	No alignments found	No Hits	No result	0	No result	No result	Cytoplasmic
Csac_0143	148781	149527	747	hypothetical protein	No result	No significant hits found	No result	No alignments found	No Hits	No result	0	No result	No result	CytoplasmicMembrane
Csac_0157	164584	165852	1269	hypothetical protein	No result	No significant hits found	No result	No alignments found	No Hits	No result	0	No result	No result	Unknown
Csac_0168	177308	178702	1395	hypothetical protein	No result	No significant hits found	No result	No alignments found	No Hits	No result	0	No result	No result	CytoplasmicMembrane
Csac_0169	178804	179295	492	hypothetical protein	No result	No significant hits found	No result	No alignments found	No Hits	No result	0	No result	No result	Unknown
Csac_0178	185858	186313	456	hypothetical protein	No result	No significant hits found	No result	No alignments found	No Hits	No result	0	No result	No result	Unknown
Csac_0180	187964	188515	552	hypothetical protein	No result	No significant hits found	No result	No alignments found	No Hits	No result	0	No result	No result	Unknown
Csac_0181	188673	188978	306	hypothetical protein	No result	No significant hits found	No result	No alignments found	No Hits	No result	0	No result	No result	CytoplasmicMembrane
Csac_0184	190407	190967	561	hypothetical protein	No result	No significant hits found	No result	No alignments found	No Hits	No result	0	No result	No result	Unknown
Csac_0196	203455	204084	630	hypothetical protein	No result	No significant hits found	No result	No alignments found	No Hits	No result	0	No result	No result	Cytoplasmic
Csac_0202	209527	209982	456	hypothetical protein	No result	No significant hits found	No result	No alignments found	No Hits	No result	0	No result	No result	Cytoplasmic
Csac_0221	230519	230743	225	hypothetical protein	No result	No significant hits found	No result	No alignments found	No Hits	No result	0	No result	No result	CytoplasmicMembrane
Csac_0234	240638	241162	525	hypothetical protein	No result	No significant hits found	No result	No alignments found	No Hits	No result	0	No result	No result	Cytoplasmic
Csac_0235	241195	241716	522	hypothetical protein	No result	No significant hits found	No result	No alignments found	No Hits	No result	0	No result	No result	Cytoplasmic
Csac_0236	241792	242262	471	hypothetical protein	No result	No significant hits found	No result	No alignments found	No Hits	No result	0	No result	No result	Unknown
Csac_0266	271735	271908	174	hypothetical protein	No result	No significant hits found	No result	No alignments found	No Hits	No result	0	No result	No result	Unknown
Csac_0314	335426	335959	534	hypothetical protein	No result	No significant hits found	No result	No alignments found	No Hits	No result	0	No result	No result	Unknown
Csac_0342	367481	369709	2229	hypothetical protein	No result	No significant hits found	No result	No alignments found	No Hits	No result	0	No result	No result	Unknown
Csac_0363	393795	395240	1446	hypothetical protein	No result	No significant hits found	No result	No alignments found	No Hits	No result	0	No result	No result	Cytoplasmic
Csac_0409	455317	455538	222	hypothetical protein	No result	No significant hits found	No result	No alignments found	No Hits	No result	0	No result	No result	Cytoplasmic
Csac_0412	458603	459139	537	hypothetical protein	No result	No significant hits found	No result	No alignments found	No Hits	No result	0	No result	No result	Unknown
Csac_0417	464241	464774	534	hypothetical protein	No result	No significant hits found	No result	No alignments found	No Hits	No result	0	No result	No result	CytoplasmicMembrane
Csac_0472	527358	528023	666	hypothetical protein	No result	No significant hits found	No result	No alignments found	No Hits	No result	0	No result	No result	Unknown
Csac_0492	555848	556543	696	hypothetical protein	No result	No significant hits found	No result	No alignments found	No Hits	No result	0	No result	No result	Unknown
Csac_0501	563356	563556	201	hypothetical protein	No result	No significant hits found	No result	No alignments found	No Hits	No result	0	No result	No result	Unknown
Csac_0518	578678	579055	378	hypothetical protein	No result	No significant hits found	No result	No alignments found	No Hits	No result	0	No result	No result	CytoplasmicMembrane
Csac_0519	579182	579919	738	hypothetical protein	No result	No significant hits found	No result	No alignments found	No Hits	No result	0	No result	No result	Cytoplasmic
Csac_0524	585055	586806	1752	hypothetical protein	No result	No significant hits found	No result	No alignments found	No Hits	No result	0	No result	No result	Cytoplasmic
Csac_0525	586760	587308	549	hypothetical protein	No result	No significant hits found	No result	No alignments found	No Hits	No result	0	No result	No result	Unknown
Csac_0534	595794	596144	351	hypothetical protein	No result	No significant hits found	No result	No alignments found	No Hits	No result	0	No result	No result	Cytoplasmic
Csac_0563	627139	627339	201	hypothetical protein	No result	No significant hits found	No result	No alignments found	No Hits	No result	0	No result	No result	Unknown
Csac_0569	634412	634777	366	hypothetical protein	No result	No significant hits found	No result	No alignments found	No Hits	No result	0	No result	No result	Cytoplasmic
Csac_0571	636068	636364	297	hypothetical protein	No result	No significant hits found	No result	No alignments found	No Hits	No result	0	No result	No result	Cytoplasmic
Csac_0572	636361	636663	303	hypothetical protein	No result	No significant hits found	No result	No alignments found	No Hits	No result	0	No result	No result	CytoplasmicMembrane
Csac_0574	637586	638071	486	hypothetical protein	No result	No significant hits found	No result	No alignments found	No Hits	No result	0	No result	No result	CytoplasmicMembrane
Csac_0609	680852	681139	288	hypothetical protein	No result	No significant hits found	No result	No alignments found	No Hits	No result	0	No result	No result	Unknown
Csac_0614	683721	684038	318	hypothetical protein	No result	No significant hits found	No result	No alignments found	No Hits	No result	0	No result	No result	CytoplasmicMembrane
Csac_0615	684019	684555	537	hypothetical protein	No result	No significant hits found	No result	No alignments found	No Hits	No result	0	No result	No result	Cytoplasmic
Csac_0616	684935	685168	234	hypothetical protein	No result	No significant hits found	No result	No alignments found	No Hits	No result	0	No result	No result	Unknown
Csac_0629	698538	698834	297	hypothetical protein	No result	No significant hits found	No result	No alignments found	No Hits	No result	0	No result	No result	Cytoplasmic
Csac_0640	708053	708358	306	hypothetical protein	No result	No significant hits found	No result	No alignments found	No Hits	No result	0	No result	No result	CytoplasmicMembrane
Csac_0641	708507	708872	366	hypothetical protein	No result	No significant hits found	No result	No alignments found	No Hits	No result	0	No result	No result	CytoplasmicMembrane
Csac_0657	728201	728635	435	hypothetical protein	No result	No significant hits found	No result	No alignments found	No Hits	No result	0	No result	No result	Unknown
Csac_0662	736269	736844	576	hypothetical protein	No result	No significant hits found	No result	No alignments found	No Hits	No result	0	No result	No result	Cytoplasmic
Csac_0691	774943	775605	663	hypothetical protein	No result	No significant hits found	No result	No alignments found	No Hits	No result	0	No result	No result	CytoplasmicMembrane
Csac_0697	782674	783342	669	hypothetical protein	No result	No significant hits found	No result	No alignments found	No Hits	No result	0	No result	No result	CytoplasmicMembrane
Csac_0698	783666	786074	2409	hypothetical protein	No result	No significant hits found	No result	No alignments found	No Hits	No result	0	No result	No result	CytoplasmicMembrane
Csac_0726	820859	821416	558	hypothetical protein	No result	No significant hits found	No result	No alignments found	No Hits	No result	0	No result	No result	CytoplasmicMembrane
Csac_0742	835149	835595	447	hypothetical protein	No result	No significant hits found	No result	No alignments found	No Hits	No result	0	No result	No result	Unknown
Csac_0754	849553	849840	288	hypothetical protein	No result	No significant hits found	No result	No alignments found	No Hits	No result	0	No result	No result	Cytoplasmic
Csac_0755	850327	850743	417	hypothetical protein	No result	No significant hits found	No result	No alignments found	No Hits	No result	0	No result	No result	CytoplasmicMembrane
Csac_0758	854370	855257	888	hypothetical protein	No result	No significant hits found	No result	No alignments found	No Hits	No result	0	No result	No result	CytoplasmicMembrane
Csac_0765	862348	862854	507	hypothetical protein	No result	No significant hits found	No result	No alignments found	No Hits	No result	0	No result	No result	Cytoplasmic
Csac_0766	862955	863851	897	hypothetical protein	No result	No significant hits found	No result	No alignments found	No Hits	No result	0	No result	No result	Cytoplasmic
Csac_0775	873415	873732	318	hypothetical protein	No result	No significant hits found	No result	No alignments found	No Hits	No result	0	No result	No result	Cytoplasmic
Csac_0796	895682	895933	252	hypothetical protein	No result	No significant hits found	No result	No alignments found	No Hits	No result	0	No result	No result	Cytoplasmic
Csac_0825	928384	929250	867	hypothetical protein	No result	No significant hits found	No result	No alignments found	No Hits	No result	0	No result	No result	Cytoplasmic
Csac_0829	932565	933566	1002	hypothetical protein	No result	No significant hits found	No result	No alignments found	No Hits	No result	0	No result	No result	Unknown
Csac_0847	953443	954036	594	hypothetical protein	No result	No significant hits found	No result	No alignments found	No Hits	No result	0	No result	No result	Cytoplasmic
Csac_0848	954056	954643	588	hypothetical protein	No result	No significant hits found	No result	No alignments found	No Hits	No result	0	No result	No result	Extracellular
Csac_0852	957662	958333	672	hypothetical protein	No result	No significant hits found	No result	No alignments found	No Hits	No result	0	No result	No result	Unknown
Csac_0887	1001952	1003214	1263	hypothetical protein	No result	No significant hits found	No result	No alignments found	No Hits	No result	0	No result	No result	Unknown
Csac_0897	1013767	1014234	468	hypothetical protein	No result	No significant hits found	No result	No alignments found	No Hits	No result	0	No result	No result	Unknown
Csac_0907	1024051	1024389	339	hypothetical protein	No result	No significant hits found	No result	No alignments found	No Hits	No result	0	No result	No result	Unknown
Csac_0928	1046118	1046861	744	hypothetical protein	No result	No significant hits found	No result	No alignments found	No Hits	No result	0	No result	No result	Unknown
Csac_0929	1046869	1047234	366	hypothetical protein	No result	No significant hits found	No result	No alignments found	No Hits	No result	0	No result	No result	Cytoplasmic
Csac_0940	1057104	1057649	546	hypothetical protein	No result	No significant hits found	No result	No alignments found	No Hits	No result	0	No result	No result	CytoplasmicMembrane
Csac_0962	1086477	1087163	687	hypothetical protein	No result	No significant hits found	No result	No alignments found	No Hits	No result	0	No result	No result	Cytoplasmic
Csac_0966	1090218	1090613	396	hypothetical protein	No result	No significant hits found	No result	No alignments found	No Hits	No result	0	No result	No result	Unknown
Csac_0982	1103068	1103574	507	hypothetical protein	No result	No significant hits found	No result	No alignments found	No Hits	No result	0	No result	No result	Unknown
Csac_1040	1171149	1171664	516	hypothetical protein	No result	No significant hits found	No result	No alignments found	No Hits	No result	0	No result	No result	Cytoplasmic
Csac_1042	1172946	1173266	321	hypothetical protein	No result	No significant hits found	No result	No alignments found	No Hits	No result	0	No result	No result	CytoplasmicMembrane
Csac_1044	1173627	1174274	648	hypothetical protein	No result	No significant hits found	No result	No alignments found	No Hits	No result	0	No result	No result	Unknown
Csac_1094	1244505	1244702	198	hypothetical protein	No result	No significant hits found	No result	No alignments found	No Hits	No result	0	No result	No result	Unknown
Csac_1121	1276883	1277059	177	hypothetical protein	No result	No significant hits found	No result	No alignments found	No Hits	No result	0	No result	No result	Cytoplasmic
Csac_1134	1290562	1290969	408	hypothetical protein	No result	No significant hits found	No result	No alignments found	No Hits	No result	0	No result	No result	CytoplasmicMembrane
Csac_1136	1291216	1292202	987	hypothetical protein	No result	No significant hits found	No result	No alignments found	No Hits	No result	0	No result	No result	Cytoplasmic
Csac_1156	1310918	1311217	300	hypothetical protein	No result	No significant hits found	No result	No alignments found	No Hits	No result	0	No result	No result	Cytoplasmic
Csac_1176	1339764	1340099	336	hypothetical protein	No result	No significant hits found	No result	No alignments found	No Hits	No result	0	No result	No result	Cytoplasmic
Csac_1235	1401892	1402866	975	hypothetical protein	No result	No significant hits found	No result	No alignments found	No Hits	No result	0	No result	No result	Cytoplasmic
Csac_1287	1451063	1451326	264	hypothetical protein	No result	No significant hits found	No result	No alignments found	No Hits	No result	0	No result	No result	Unknown
Csac_1305	1467736	1469010	1275	hypothetical protein	No result	No significant hits found	No result	No alignments found	No Hits	No result	0	No result	No result	Unknown
Csac_1309	1472255	1473388	1134	hypothetical protein	No result	No significant hits found	No result	No alignments found	No Hits	No result	0	No result	No result	Unknown
Csac_1314	1481064	1482422	1359	hypothetical protein	No result	No significant hits found	No result	No alignments found	No Hits	No result	0	No result	No result	Unknown
Csac_1316	1483299	1483538	240	hypothetical protein	No result	No significant hits found	No result	No alignments found	No Hits	No result	0	No result	No result	Unknown
Csac_1323	1489471	1490553	1083	hypothetical protein	No result	No significant hits found	No result	No alignments found	No Hits	No result	0	No result	No result	Unknown
Csac_1350	1519327	1520178	852	hypothetical protein	No result	No significant hits found	No result	No alignments found	No Hits	No result	0	No result	No result	Unknown
Csac_1374	1545600	1546037	438	hypothetical protein	No result	No significant hits found	No result	No alignments found	No Hits	No result	0	No result	No result	Unknown
Csac_1380	1552982	1553251	270	hypothetical protein	No result	No significant hits found	No result	No alignments found	No Hits	No result	0	No result	No result	Unknown
Csac_1381	1553309	1553593	285	hypothetical protein	No result	No significant hits found	No result	No alignments found	No Hits	No result	0	No result	No result	Unknown
Csac_1384	1554459	1555136	678	hypothetical protein	No result	No significant hits found	No result	No alignments found	No Hits	No result	0	No result	No result	Unknown
Csac_1387	1559177	1560223	1047	hypothetical protein	No result	No significant hits found	No result	No alignments found	No Hits	No result	0	No result	No result	Unknown
Csac_1389	1561474	1561806	333	hypothetical protein	No result	No significant hits found	No result	No alignments found	No Hits	No result	0	No result	No result	Unknown
Csac_1391	1562578	1562832	255	hypothetical protein	No result	No significant hits found	No result	No alignments found	No Hits	No result	0	No result	No result	Unknown
Csac_1395	1565462	1565707	246	hypothetical protein	No result	No significant hits found	No result	No alignments found	No Hits	No result	0	No result	No result	Unknown
Csac_1396	1565770	1566429	660	hypothetical protein	No result	No significant hits found	No result	No alignments found	No Hits	No result	0	No result	No result	Unknown
Csac_1399	1567377	1568312	936	hypothetical protein	No result	No significant hits found	No result	No alignments found	No Hits	No result	0	No result	No result	Unknown
Csac_1406	1576299	1576619	321	hypothetical protein	No result	No significant hits found	No result	No alignments found	No Hits	No result	0	No result	No result	Unknown
Csac_1432	1599932	1600375	444	hypothetical protein	No result	No significant hits found	No result	No alignments found	No Hits	No result	0	No result	No result	Unknown
Csac_1437	1603710	1603973	264	hypothetical protein	No result	No significant hits found	No result	No alignments found	No Hits	No result	0	No result	No result	Unknown
Csac_1440	1604876	1605055	180	hypothetical protein	No result	No significant hits found	No result	No alignments found	No Hits	No result	0	No result	No result	Unknown
Csac_1445	1607957	1608226	270	hypothetical protein	No result	No significant hits found	No result	No alignments found	No Hits	No result	0	No result	No result	Unknown
Csac_1448	1610495	1610986	492	hypothetical protein	No result	No significant hits found	No result	No alignments found	No Hits	No result	0	No result	No result	Unknown
Csac_1463	1624375	1625280	906	hypothetical protein	No result	No significant hits found	No result	No alignments found	No Hits	No result	0	No result	No result	Unknown
Csac_1472	1635666	1636025	360	hypothetical protein	No result	No significant hits found	No result	No alignments found	No Hits	No result	0	No result	No result	Unknown
Csac_1492	1656259	1656684	426	hypothetical protein	No result	No significant hits found	No result	No alignments found	No Hits	No result	0	No result	No result	Unknown
Csac_1494	1657786	1658253	468	hypothetical protein	No result	No significant hits found	No result	No alignments found	No Hits	No result	0	No result	No result	Unknown
Csac_1501	1665098	1665268	171	hypothetical protein	No result	No significant hits found	No result	No alignments found	No Hits	No result	0	No result	No result	Unknown
Csac_1518	1682421	1682621	201	hypothetical protein	No result	No significant hits found	No result	No alignments found	No Hits	No result	0	No result	No result	Unknown
Csac_1595	1755575	1755826	252	hypothetical protein	No result	No significant hits found	No result	No alignments found	No Hits	No result	0	No result	No result	Unknown
Csac_1596	1756034	1756639	606	hypothetical protein	No result	No significant hits found	No result	No alignments found	No Hits	No result	0	No result	No result	Unknown
Csac_1598	1757738	1758055	318	hypothetical protein	No result	No significant hits found	No result	No alignments found	No Hits	No result	0	No result	No result	Unknown
Csac_1599	1758137	1758439	303	hypothetical protein	No result	No significant hits found	No result	No alignments found	No Hits	No result	0	No result	No result	Unknown
Csac_1620	1776524	1777219	696	hypothetical protein	No result	No significant hits found	No result	No alignments found	No Hits	No result	0	No result	No result	Unknown
Csac_1666	1820184	1820561	378	hypothetical protein	No result	No significant hits found	No result	No alignments found	No Hits	No result	0	No result	No result	Unknown
Csac_1675	1826876	1827712	837	hypothetical protein	No result	No significant hits found	No result	No alignments found	No Hits	No result	0	No result	No result	Unknown
Csac_1702	1852909	1853229	321	hypothetical protein	No result	No significant hits found	No result	No alignments found	No Hits	No result	0	No result	No result	Unknown
Csac_1703	1853256	1853516	261	hypothetical protein	No result	No significant hits found	No result	No alignments found	No Hits	No result	0	No result	No result	Unknown
Csac_1712	1861451	1861975	525	hypothetical protein	No result	No significant hits found	No result	No alignments found	No Hits	No result	0	No result	No result	Unknown
Csac_1717	1866011	1866748	738	hypothetical protein	No result	No significant hits found	No result	No alignments found	No Hits	No result	0	No result	No result	Unknown
Csac_1760	1908702	1909004	303	hypothetical protein	No result	No significant hits found	No result	No alignments found	No Hits	No result	0	No result	No result	Unknown
Csac_1773	1917101	1917355	255	hypothetical protein	No result	No significant hits found	No result	No alignments found	No Hits	No result	0	No result	No result	Unknown
Csac_1811	1954395	1955297	903	hypothetical protein	No result	No significant hits found	No result	No alignments found	No Hits	No result	0	No result	No result	Unknown
Csac_1829	1973729	1973920	192	hypothetical protein	No result	No significant hits found	No result	No alignments found	No Hits	No result	0	No result	No result	Unknown
Csac_1843	1985810	1986352	543	hypothetical protein	No result	No significant hits found	No result	No alignments found	No Hits	No result	0	No result	No result	Unknown
Csac_1852	1997350	1997898	549	hypothetical protein	No result	No significant hits found	No result	No alignments found	No Hits	No result	0	No result	No result	Unknown
Csac_1868	2011652	2012176	525	hypothetical protein	No result	No significant hits found	No result	No alignments found	No Hits	No result	0	No result	No result	Unknown
Csac_1876	2018761	2019717	957	hypothetical protein	No result	No significant hits found	No result	No alignments found	No Hits	No result	0	No result	No result	Unknown
Csac_1884	2026942	2027106	165	hypothetical protein	No result	No significant hits found	No result	No alignments found	No Hits	No result	0	No result	No result	Unknown
Csac_1904	2045631	2046683	1053	hypothetical protein	No result	No significant hits found	No result	No alignments found	No Hits	No result	0	No result	No result	Unknown
Csac_1925	2068987	2069265	279	hypothetical protein	No result	No significant hits found	No result	No alignments found	No Hits	No result	0	No result	No result	Unknown
Csac_1989	2135063	2136361	1299	hypothetical protein	No result	No significant hits found	No result	No alignments found	No Hits	No result	0	No result	No result	Unknown
Csac_2005	2152697	2153056	360	hypothetical protein	No result	No significant hits found	No result	No alignments found	No Hits	No result	0	No result	No result	Unknown
Csac_2013	2158496	2159590	1095	hypothetical protein	No result	No significant hits found	No result	No alignments found	No Hits	No result	0	No result	No result	Unknown
Csac_2062	2211948	2212700	753	hypothetical protein	No result	No significant hits found	No result	No alignments found	No Hits	No result	0	No result	No result	Unknown
Csac_2063	2212724	2213176	453	hypothetical protein	No result	No significant hits found	No result	No alignments found	No Hits	No result	0	No result	No result	Unknown
Csac_2087	2236592	2236897	306	hypothetical protein	No result	No significant hits found	No result	No alignments found	No Hits	No result	0	No result	No result	Unknown
Csac_2091	2240926	2241804	879	hypothetical protein	No result	No significant hits found	No result	No alignments found	No Hits	No result	0	No result	No result	Unknown
Csac_2102	2248335	2248511	177	hypothetical protein	No result	No significant hits found	No result	No alignments found	No Hits	No result	0	No result	No result	Unknown
Csac_2112	2255225	2255902	678	hypothetical protein	No result	No significant hits found	No result	No alignments found	No Hits	No result	0	No result	No result	Unknown
Csac_2113	2255968	2257491	1524	hypothetical protein	No result	No significant hits found	No result	No alignments found	No Hits	No result	0	No result	No result	Unknown
Csac_2117	2261293	2261661	369	hypothetical protein	No result	No significant hits found	No result	No alignments found	No Hits	No result	0	No result	No result	Unknown
Csac_2124	2267228	2267437	210	hypothetical protein	No result	No significant hits found	No result	No alignments found	No Hits	No result	0	No result	No result	Unknown
Csac_2160	2295517	2295882	366	hypothetical protein	No result	No significant hits found	No result	No alignments found	No Hits	No result	0	No result	No result	Unknown
Csac_2161	2295937	2296254	318	hypothetical protein	No result	No significant hits found	No result	No alignments found	No Hits	No result	0	No result	No result	Unknown
Csac_2166	2299424	2300539	1116	hypothetical protein	No result	No significant hits found	No result	No alignments found	No Hits	No result	0	No result	No result	Unknown
Csac_2171	2304011	2304628	618	hypothetical protein	No result	No significant hits found	No result	No alignments found	No Hits	No result	0	No result	No result	Unknown
Csac_2174	2306423	2307271	849	hypothetical protein	No result	No significant hits found	No result	No alignments found	No Hits	No result	0	No result	No result	Unknown
Csac_2176	2308343	2308501	159	hypothetical protein	No result	No significant hits found	No result	No alignments found	No Hits	No result	0	No result	No result	Unknown
Csac_2222	2350907	2351122	216	hypothetical protein	No result	No significant hits found	No result	No alignments found	No Hits	No result	0	No result	No result	Unknown
Csac_2241	2370899	2371741	843	hypothetical protein	No result	No significant hits found	No result	No alignments found	No Hits	No result	0	No result	No result	Unknown
Csac_2301	2418887	2419087	201	hypothetical protein	No result	No significant hits found	No result	No alignments found	No Hits	No result	0	No result	No result	Cytoplasmic
Csac_2330	2445399	2445962	564	hypothetical protein	No result	No significant hits found	No result	No alignments found	No Hits	No result	0	No result	No result	Unknown
Csac_2331	2446016	2446339	324	hypothetical protein	No result	No significant hits found	No result	No alignments found	No Hits	No result	0	No result	No result	Unknown
Csac_2339	2453314	2453574	261	hypothetical protein	No result	No significant hits found	No result	No alignments found	No Hits	No result	0	No result	No result	Unknown
Csac_2362	2478026	2478544	519	hypothetical protein	No result	No significant hits found	No result	No alignments found	No Hits	No result	0	No result	No result	Cytoplasmic
Csac_2432	2573336	2574484	1149	hypothetical protein	No result	No significant hits found	No result	No alignments found	No Hits	No result	0	No result	No result	Unknown
Csac_2455	2604009	2604218	210	hypothetical protein	No result	No significant hits found	No result	No alignments found	No Hits	No result	0	No result	No result	Unknown
Csac_2478	2625467	2625787	321	hypothetical protein	No result	No significant hits found	No result	No alignments found	No Hits	No result	0	No result	No result	Unknown
Csac_2479	2625784	2626122	339	hypothetical protein	No result	No significant hits found	No result	No alignments found	No Hits	No result	0	No result	No result	Unknown
Csac_2501	2646826	2647563	738	hypothetical protein	No result	No significant hits found	No result	No alignments found	No Hits	No result	0	No result	No result	Unknown
Csac_2541	2696167	2697084	918	hypothetical protein	No result	No significant hits found	No result	No alignments found	No Hits	No result	0	No result	No result	Unknown
Csac_2557	2721145	2721648	504	hypothetical protein	No result	No significant hits found	No result	No alignments found	No Hits	No result	0	No result	No result	Unknown
Csac_2560	2724338	2724832	495	hypothetical protein	No result	No significant hits found	No result	No alignments found	No Hits	No result	0	No result	No result	Unknown
Csac_2575	2741592	2742173	582	hypothetical protein	No result	No significant hits found	No result	No alignments found	No Hits	No result	0	No result	No result	Unknown
Csac_2604	2772434	2772925	492	hypothetical protein	No result	No significant hits found	No result	No alignments found	No Hits	No result	0	No result	No result	Unknown
Csac_2615	2782405	2782614	210	hypothetical protein	No result	No significant hits found	No result	No alignments found	No Hits	No result	0	No result	No result	CytoplasmicMembrane
Csac_2621	2785385	2785678	294	hypothetical protein	No result	No significant hits found	No result	No alignments found	No Hits	No result	0	No result	No result	Unknown
Csac_2630	2793352	2793777	426	hypothetical protein	No result	No significant hits found	No result	No alignments found	No Hits	No result	0	No result	No result	Unknown
Csac_2635	2798111	2798860	750	hypothetical protein	No result	No significant hits found	No result	No alignments found	No Hits	No result	0	No result	No result	Unknown
Csac_2651	2818276	2819715	1440	hypothetical protein	No result	No significant hits found	No result	No alignments found	No Hits	No result	0	No result	No result	Unknown
Csac_2654	2822507	2823454	948	hypothetical protein	No result	No significant hits found	No result	No alignments found	No Hits	No result	0	No result	No result	Unknown
Csac_2660	2827326	2827658	333	hypothetical protein	No result	No significant hits found	No result	No alignments found	No Hits	No result	0	No result	No result	Unknown
Csac_2662	2829022	2830098	1077	hypothetical protein	No result	No significant hits found	No result	No alignments found	No Hits	No result	0	No result	No result	Unknown
Csac_2667	2835360	2835752	393	hypothetical protein	No result	No significant hits found	No result	No alignments found	No Hits	No result	0	No result	No result	Unknown
Csac_2668	2835775	2836059	285	hypothetical protein	No result	No significant hits found	No result	No alignments found	No Hits	No result	0	No result	No result	Unknown
Csac_2669	2836113	2836382	270	hypothetical protein	No result	No significant hits found	No result	No alignments found	No Hits	No result	0	No result	No result	Unknown
Csac_2675	2842305	2842652	348	hypothetical protein	No result	No significant hits found	No result	No alignments found	No Hits	No result	0	No result	No result	Unknown
Csac_2703	2875952	2876509	558	hypothetical protein	No result	No significant hits found	No result	No alignments found	No Hits	No result	0	No result	No result	Unknown
Csac_2749	2939567	2939836	270	hypothetical protein	No result	No significant hits found	No result	No alignments found	No Hits	No result	0	No result	No result	Unknown
Csac_2761	2950930	2951967	1038	hypothetical protein	No result	No significant hits found	No result	No alignments found	No Hits	No result	0	No result	No result	Unknown
Csac_2763	2953157	2953669	513	hypothetical protein	No result	No significant hits found	No result	No alignments found	No Hits	No result	0	No result	No result	Unknown
Csac_3002	171173	171364	192	hypothetical protein	No result	No significant hits found	No result	No alignments found	No Hits	No result	0	No result	No result	Unknown
Csac_3004	175587	175811	225	hypothetical protein	No result	No significant hits found	No result	No alignments found	No Hits	No result	0	No result	No result	Unknown
Csac_3006	563893	564039	147	hypothetical protein	No result	No significant hits found	No result	No alignments found	No Hits	No result	0	No result	No result	Unknown
Csac_3007	565228	565401	174	hypothetical protein	No result	No significant hits found	No result	No alignments found	No Hits	No result	0	No result	No result	Unknown
Csac_3008	588006	588194	189	hypothetical protein	No result	No significant hits found	No result	No alignments found	No Hits	No result	0	No result	No result	Unknown
Csac_3009	717735	717869	135	hypothetical protein	No result	No significant hits found	No result	No alignments found	No Hits	No result	0	No result	No result	Unknown
Csac_3010	718070	718186	117	hypothetical protein	No result	No significant hits found	No result	No alignments found	No Hits	No result	0	No result	No result	Unknown
Csac_3011	718718	718834	117	hypothetical protein	No result	No significant hits found	No result	No alignments found	No Hits	No result	0	No result	No result	Unknown
Csac_3012	718871	718990	120	hypothetical protein	No result	No significant hits found	No result	No alignments found	No Hits	No result	0	No result	No result	Unknown
Csac_3013	873052	873186	135	hypothetical protein	No result	No significant hits found	No result	No alignments found	No Hits	No result	0	No result	No result	Unknown
Csac_3014	873179	873286	108	hypothetical protein	No result	No significant hits found	No result	No alignments found	No Hits	No result	0	No result	No result	Unknown
Csac_3016	1114484	1114681	198	hypothetical protein	No result	No significant hits found	No result	No alignments found	No Hits	No result	0	No result	No result	Unknown
Csac_3017	1168972	1169136	165	hypothetical protein	No result	No significant hits found	No result	No alignments found	No Hits	No result	0	No result	No result	Unknown
Csac_3018	1301606	1301770	165	hypothetical protein	No result	No significant hits found	No result	No alignments found	No Hits	No result	0	No result	No result	Unknown
Csac_3019	1448680	1448859	180	hypothetical protein	No result	No significant hits found	No result	No alignments found	No Hits	No result	0	No result	No result	Unknown
Csac_3020	1517217	1517375	159	hypothetical protein	No result	No significant hits found	No result	No alignments found	No Hits	No result	0	No result	No result	Unknown
Csac_3023	1660609	1660752	144	hypothetical protein	No result	No significant hits found	No result	No alignments found	No Hits	No result	0	No result	No result	Unknown
Csac_3024	1730688	1730873	186	hypothetical protein	No result	No significant hits found	No result	No alignments found	No Hits	No result	0	No result	No result	Unknown
Csac_3032	2757861	2758031	171	hypothetical protein	No result	No significant hits found	No result	No alignments found	No Hits	No result	0	No result	No result	Unknown
Csac_3034	2794064	2794261	198	hypothetical protein	No result	No significant hits found	No result	No alignments found	No Hits	No result	0	No result	No result	Unknown
Csac_3036	2879231	2879431	201	hypothetical protein	No result	No significant hits found	No result	No alignments found	No Hits	No result	0	No result	No result	Unknown
