# Supplementary material for: Genome Wide Re-Annotation of Caldicellulosiruptor saccharolyticus with New Insights into Genes Involved in Biomass Degradation and Hydrogen Production
Source: PLoS One. 2015 Jul 21;10(7):e0133183. doi: 10.1371/journal.pone.0133183 (PMC4510573; doi:10.1371/journal.pone.0133183)
Supplement: S3 Table — (XLSX) [file pone.0133183.s011.xlsx]

## Sheet: MaGeTextFormat(3)
Table S3: Minimal Gene Set of Caldicellulosiruptor saccharolyticus DSM 8903.
Minimal Gene Set includes well conserved housekeeping genes for basic metabolism and macromolecular synthesis, many of which are essential genes.
nbBBH (the number of genes from RefSeq organisms sharing a BBH relationship)
nbSynteny (the number of synteny groups from RefSeq organisms sharing a homology relationship)
1. INFORMATION STORAGE AND PROCESSING / 1.1. DNA metabolism / 1.1.1. Basic replication machinery [13]
Id	Gene Name	Product	Genes
1	dnaB	replicative DNA helicase	Csac_1466 | replicative DNA helicase | nbBBH=2678 | nbSynteny=1614
2	dnaE	DNA polymerase III, subunit	Csac_1827 | DNA polymerase III DnaE | nbBBH=2693 | nbSynteny=733
3	dnaG	DNA primase	Csac_0882 | DNA primase | nbBBH=2630 | nbSynteny=2078
4	dnaN	DNA polymerase III, subunit	Csac_0002 | DNA polymerase III subunit beta | nbBBH=2639 | nbSynteny=2259
5	dnaQ	DNA polymerase III, subunit	Csac_2349 | DNA polymerase III subunit alpha | nbBBH=1039 | nbSynteny=685
6	dnaX	DNA polymerase III, and subunits	Csac_1322 | DNA polymerase III subunits gamma and tau | nbBBH=2674 | nbSynteny=79
7	gyrA	DNA gyrase, A subunit	Csac_0006 | DNA gyrase subunit A | nbBBH=2693 | nbSynteny=1114
8	gyrB	DNA gyrase, B subunit	Csac_0005 | DNA gyrase subunit B | nbBBH=2696 | nbSynteny=1959
9	holA	DNA polymerase III, subunit	Csac_1025 | DNA polymerase III subunit delta | nbBBH=995 | nbSynteny=569 Csac_2571 | hypothetical protein | nbBBH=341 | nbSynteny=90
10	holB	DNA polymerase III, subunit	_
11	hupA	DNA-binding protein	Csac_1393 | histone family protein DNA-binding protein | nbBBH=448 | nbSynteny=4 Csac_1214 | histone family protein DNA-binding protein | nbBBH=2317 | nbSynteny=282 Csac_1262 | hypothetical protein | nbBBH=489 | nbSynteny=125
12	lig	DNA ligase (NAD-dependent)	Csac_1733 | NAD-dependent DNA ligase | nbBBH=2621 | nbSynteny=306
13	ssb	single-strand DNA-binding protein	Csac_1336 | single-strand binding protein | nbBBH=2809 | nbSynteny=1136
1. INFORMATION STORAGE AND PROCESSING / 1.1. DNA metabolism / 1.1.2. DNA repair, restriction, and modification [3]
Id	Gene Name	Product	Genes
14	nth	endonuclease III	Csac_2239 | xylose isomerase domain-containing protein | nbBBH=1251 | nbSynteny=39 Csac_2015 | DNA-(apurinic or apyrimidinic site) lyase | nbBBH=2628 | nbSynteny=37
15	polA	5\'-3\' exonuclease domain of DNA polymerase I	Csac_1988 | DNA polymerase I | nbBBH=2567 | nbSynteny=835
16	ung	uracil-DNA glycosylase	Csac_0970 | hypothetical protein | nbBBH=163 | nbSynteny=65
1. INFORMATION STORAGE AND PROCESSING / 1.2. RNA metabolism / 1.2.1. Basic transcription machinery [8]
Id	Gene Name	Product	Genes
17	deaD	ATP-dependent RNA helicase	Csac_1679 | DEAD/DEAH box helicase domain-containing protein | nbBBH=2519 | nbSynteny=128
18	greA	transcription elongation factor	Csac_0827 | transcription elongation factor GreA | nbBBH=2620 | nbSynteny=307
19	nusA	transcription translation coupling	Csac_2072 | NusA antitermination factor | nbBBH=2700 | nbSynteny=2517
20	nusG	transcription antitermination protein	Csac_2208 | NusG antitermination factor | nbBBH=2608 | nbSynteny=2515
21	rpoA	RNA polymerase, a subunit	Csac_2259 | DNA-directed RNA polymerase subunit alpha | nbBBH=2620 | nbSynteny=2584
22	rpoB	RNA polymerase, b subunit	Csac_0951 | DNA-directed RNA polymerase subunit beta | nbBBH=2661 | nbSynteny=2581
23	rpoC	RNA polymerase, b\' subunit	Csac_0952 | DNA-directed RNA polymerase subunit beta\' | nbBBH=2712 | nbSynteny=2642
24	rpoD	RNA polymerase major factor	Csac_0883 | RpoD family RNA polymerase sigma-70 subunit | nbBBH=2712 | nbSynteny=1891
1. INFORMATION STORAGE AND PROCESSING / 1.2. RNA metabolism / 1.2.2. Translation / 1.2.2.1. Aminoacyl-tRNA synthesis [21]
Id	Gene Name	Product	Genes
25	alaS	alanyl-tRNA synthase	Csac_1894 | alanyl-tRNA synthetase | nbBBH=2758 | nbSynteny=227
26	argS	arginyl-tRNA synthase	Csac_1375 | arginyl-tRNA synthetase | nbBBH=2723 | nbSynteny=311
27	asnS	asparaginyl-tRNA synthase	_
28	aspS	aspartyl-tRNA synthase	Csac_0677 | aspartyl-tRNA synthetase | nbBBH=2705 | nbSynteny=914
29	cysS	cysteinyl-tRNA synthase	Csac_0708 | cysteinyl-tRNA synthetase | nbBBH=2723 | nbSynteny=743
30	glnS	glutaminyl-tRNA synthase	_
31	gltX	glutamyl-tRNA synthase	Csac_0706 | glutamyl-tRNA synthetase | nbBBH=1369 | nbSynteny=477 Csac_2186 | glutamyl-tRNA synthetase | nbBBH=1432 | nbSynteny=1160
32	glyS	glycyl-tRNA synthase, subunit	Csac_1956 | glycyl-tRNA synthetase | nbBBH=1016 | nbSynteny=289 Csac_1701 | hypothetical protein | nbBBH=302 | nbSynteny=52
33	hisS	histidyl-tRNA synthase	Csac_0676 | histidyl-tRNA synthetase | nbBBH=2568 | nbSynteny=896
34	ileS	isoleucyl-tRNA synthase	Csac_1912 | isoleucyl-tRNA synthetase | nbBBH=2731 | nbSynteny=702 Csac_0676 | histidyl-tRNA synthetase | nbBBH=2568 | nbSynteny=896
35	leuS	leucyl-tRNA synthase	Csac_1819 | leucyl-tRNA synthetase | nbBBH=2623 | nbSynteny=602
36	lysS	lysyl-tRNA synthase	Csac_0828 | lysyl-tRNA synthetase | nbBBH=2474 | nbSynteny=314
37	metS	methionyl-tRNA synthase	Csac_0185 | methionyl-tRNA synthetase | nbBBH=2750 | nbSynteny=892
38	pheS	phenylalanyl-tRNA synthase, subunit	Csac_1848 | phenylalanyl-tRNA synthetase subunit alpha | nbBBH=2746 | nbSynteny=2325
39	pheT	phenylalanyl-tRNA synthase, subunit	Csac_1849 | phenylalanyl-tRNA synthetase subunit beta | nbBBH=2690 | nbSynteny=2290
40	proS	prolyl-tRNA synthase	Csac_0803 | prolyl-tRNA synthetase | nbBBH=2202 | nbSynteny=38
41	serS	seryl-tRNA synthase	Csac_1456 | seryl-tRNA synthetase | nbBBH=2703 | nbSynteny=68
42	thrS	threonyl-tRNA synthase	Csac_0947 | threonyl-tRNA synthetase | nbBBH=2743 | nbSynteny=36
43	trpS	tryptophanyl-tRNA synthase	Csac_0937 | tryptophanyl-tRNA synthetase | nbBBH=2732 | nbSynteny=304
44	tyrS	tyrosyl-tRNA synthase	Csac_1470 | tyrosyl-tRNA synthetase | nbBBH=2725 | nbSynteny=42
45	valS	valyl-tRNA synthase	Csac_2038 | valyl-tRNA synthetase | nbBBH=2724 | nbSynteny=726
1. INFORMATION STORAGE AND PROCESSING / 1.2. RNA metabolism / 1.2.2. Translation / 1.2.2.2. tRNA maturation and modification [6]
Id	Gene Name	Product	Genes
46	mnmA	tRNA (5-methylaminomethyl-2-thiouridylate) methyltransferase	Csac_2252 | tRNA-specific 2-thiouridylase MnmA | nbBBH=2552 | nbSynteny=767
47	mnmE	GTP-binding protein involved in biosynthesis of 5-methilaminomethyl-2-thiouridine	Csac_2771 | tRNA modification GTPase TrmE | nbBBH=2316 | nbSynteny=1666
48	mnmG	glucose inhibited division protein A, involved in biosynthesis of 5-methilaminomethyl-2-thiouridine	Csac_2770 | tRNA uridine 5-carboxymethylaminomethyl modification protein GidA | nbBBH=2301 | nbSynteny=1583
49	rnpA	protein component of ribonuclease P	Csac_2775 | ribonuclease P protein component | nbBBH=1370 | nbSynteny=1339
50	pth	peptidyl-tRNA hydrolase	Csac_1205 | peptidyl-tRNA hydrolase | nbBBH=2598 | nbSynteny=1880
51	iscS	cysteine desulfurase-NifS homolog	Csac_2254 | class V aminotransferase | nbBBH=2737 | nbSynteny=1838
1. INFORMATION STORAGE AND PROCESSING / 1.2. RNA metabolism / 1.2.2. Translation / 1.2.2.3. Ribosomal proteins [50]
Id	Gene Name	Product	Genes
52	rplA	50S ribosomal protein L1	Csac_2206 | 50S ribosomal protein L1 | nbBBH=2674 | nbSynteny=2644
53	rplB	50S ribosomal protein L2	Csac_2284 | 50S ribosomal protein L2 | nbBBH=2693 | nbSynteny=2671
54	rplC	50S ribosomal protein L3	Csac_2287 | 50S ribosomal protein L3 | nbBBH=2674 | nbSynteny=2652
55	rplD	50S ribosomal protein L4	Csac_2286 | 50S ribosomal protein L4 | nbBBH=2621 | nbSynteny=2613
56	rplE	50S ribosomal protein L5	Csac_2275 | 50S ribosomal protein L5 | nbBBH=2713 | nbSynteny=2704
57	rplF	50S ribosomal protein L6	Csac_2272 | 50S ribosomal protein L6 | nbBBH=2714 | nbSynteny=2698
58	rplI	50S ribosomal protein L9	Csac_1465 | 50S ribosomal protein L9 | nbBBH=2611 | nbSynteny=1660
59	rplJ	50S ribosomal protein L10	Csac_2205 | 50S ribosomal protein L10 | nbBBH=2573 | nbSynteny=2556
60	rplK	50S ribosomal protein L11	Csac_2207 | 50S ribosomal protein L11 | nbBBH=2676 | nbSynteny=2639
61	rplL	50S ribosomal protein L12	Csac_2204 | 50S ribosomal protein L7/L12 | nbBBH=2652 | nbSynteny=2557
62	rplM	50S ribosomal protein L13	Csac_1342 | 50S ribosomal protein L13 | nbBBH=2712 | nbSynteny=2681
63	rplN	50S ribosomal protein L14	Csac_2277 | 50S ribosomal protein L14 | nbBBH=2695 | nbSynteny=2679
64	rplO	50S ribosomal protein L15	Csac_2269 | 50S ribosomal protein L15 | nbBBH=2706 | nbSynteny=2661
65	rplP	50S ribosomal protein L16	Csac_2280 | 50S ribosomal protein L16 | nbBBH=2650 | nbSynteny=2570
66	rplQ	50S ribosomal protein L17	Csac_2258 | 50S ribosomal protein L17 | nbBBH=2598 | nbSynteny=2562
67	rplR	50S ribosomal protein L18	Csac_2271 | 50S ribosomal protein L18 | nbBBH=2656 | nbSynteny=2641
68	rplS	50S ribosomal protein L19	Csac_2153 | 50S ribosomal protein L19 | nbBBH=2577 | nbSynteny=2160
69	rplT	50S ribosomal protein L20	Csac_1771 | 50S ribosomal protein L20 | nbBBH=2593 | nbSynteny=2570
70	rplU	50S ribosomal protein L21	Csac_1568 | 50S ribosomal protein L21 | nbBBH=2577 | nbSynteny=2534
71	rplV	50S ribosomal protein L22	Csac_2282 | 50S ribosomal protein L22 | nbBBH=2657 | nbSynteny=2653
72	rplW	50S ribosomal protein L23	Csac_2285 | 50S ribosomal protein L23 | nbBBH=2670 | nbSynteny=2653 Csac_1576 | beta-lactamase domain-containing protein | nbBBH=1376 | nbSynteny=18
73	rplX	50S ribosomal protein L24	Csac_2276 | 50S ribosomal protein L24 | nbBBH=2589 | nbSynteny=2580
74	rpmA	50S ribosomal protein L27	Csac_1570 | 50S ribosomal protein L27 | nbBBH=2592 | nbSynteny=2560
75	rpmB	50S ribosomal protein L28	Csac_1230 | 50S ribosomal protein L28 | nbBBH=2152 | nbSynteny=56
76	rpmC	50S ribosomal protein L29	Csac_2279 | 50S ribosomal protein L29 | nbBBH=2634 | nbSynteny=2613
77	rpmE	50S ribosomal protein L31	Csac_1520 | 50S ribosomal protein L31 | nbBBH=2484 | nbSynteny=859
78	rpmF	50S ribosomal protein L32	Csac_1824 | 50S ribosomal protein L32 | nbBBH=1689 | nbSynteny=591
79	rpmG	50S ribosomal protein L33	Csac_2210 | 50S ribosomal protein L33 | nbBBH=2477 | nbSynteny=637
80	rpmH	50S ribosomal protein L34	Csac_2776 | 50S ribosomal protein L34 | nbBBH=2360 | nbSynteny=2129
81	rpmI	50S ribosomal protein L35	Csac_1770 | 50S ribosomal protein L35 | nbBBH=2533 | nbSynteny=2518
82	rpmJ	50S ribosomal protein L36	Csac_2263 | 50S ribosomal protein L36 | nbBBH=2060 | nbSynteny=1752
83	rpsB	30S ribosomal protein S2	Csac_2359 | 30S ribosomal protein S2 | nbBBH=2721 | nbSynteny=2518
84	rpsC	30S ribosomal protein S3	Csac_2281 | 30S ribosomal protein S3 | nbBBH=2701 | nbSynteny=2688
85	rpsD	30S ribosomal protein S4	Csac_2260 | 30S ribosomal protein S4 | nbBBH=2646 | nbSynteny=1557
86	rpsE	30S ribosomal protein S5	Csac_2270 | 30S ribosomal protein S5 | nbBBH=2712 | nbSynteny=2694
87	rpsF	30S ribosomal protein S6	Csac_1335 | 30S ribosomal protein S6 | nbBBH=2594 | nbSynteny=2487
88	rpsG	30S ribosomal protein S7	Csac_0956 | 30S ribosomal protein S7 | nbBBH=2690 | nbSynteny=2666
89	rpsH	30S ribosomal protein S8	Csac_2273 | 30S ribosomal protein S8 | nbBBH=2713 | nbSynteny=2703
90	rpsI	30S ribosomal protein S9	Csac_1343 | 30S ribosomal protein S9 | nbBBH=2738 | nbSynteny=2679
91	rpsJ	30S ribosomal protein S10	Csac_2288 | 30S ribosomal protein S10 | nbBBH=2676 | nbSynteny=2409
92	rpsK	30S ribosomal protein S11	Csac_2261 | 30S ribosomal protein S11 | nbBBH=2726 | nbSynteny=2685
93	rpsL	30S ribosomal protein S12	Csac_0955 | 30S ribosomal protein S12 | nbBBH=2666 | nbSynteny=2652
94	rpsM	30S ribosomal protein S13	Csac_2262 | 30S ribosomal protein S13 | nbBBH=2663 | nbSynteny=2651
95	rpsN	30S ribosomal protein S14	Csac_2274 | 30S ribosomal protein S14 | nbBBH=2606 | nbSynteny=2406
96	rpsO	30S ribosomal protein S15	Csac_2065 | 30S ribosomal protein S15 | nbBBH=2664 | nbSynteny=2057
97	rpsP	30S ribosomal protein S16	Csac_2157 | 30S ribosomal protein S16 | nbBBH=2573 | nbSynteny=2406
98	rpsQ	30S ribosomal protein S17	Csac_2278 | 30S ribosomal protein S17 | nbBBH=2680 | nbSynteny=2671
99	rpsR	30S ribosomal protein S18	Csac_1337 | 30S ribosomal protein S18 | nbBBH=2587 | nbSynteny=2445
100	rpsS	30S ribosomal protein S19	Csac_2283 | 30S ribosomal protein S19 | nbBBH=2674 | nbSynteny=2664
101	rpsT	30S ribosomal protein S20	Csac_1026 | 30S ribosomal protein S20 | nbBBH=2591 | nbSynteny=742
1. INFORMATION STORAGE AND PROCESSING / 1.2. RNA metabolism / 1.2.2. Translation / 1.2.2.4. Ribosome function, maturation and modification [7]
Id	Gene Name	Product	Genes
102	ksgA	dimethyladenosine transferase	Csac_0273 | 16S ribosomal RNA methyltransferase KsgA/Dim1 family protein | nbBBH=2773 | nbSynteny=30
103	rbfA	ribosome-binding factor A	Csac_2069 | ribosome-binding factor A | nbBBH=2477 | nbSynteny=2224
104	engA	GTP-binding protein	Csac_0900 | GTP-binding protein Der | nbBBH=2617 | nbSynteny=329
105	obg	GTP-binding protein	Csac_1571 | GTPase CgtA | nbBBH=2623 | nbSynteny=1754
106	ychF	GTP-binding protein	Csac_1719 | GTP-binding protein YchF | nbBBH=2709 | nbSynteny=33
107	era	GTP-binding protein	Csac_1958 | GTP-binding protein Era | nbBBH=2540 | nbSynteny=1179
108	cspR	ribosomal methytransferase	Csac_1296 | TrmH family RNA methyltransferase, group 2 | nbBBH=2212 | nbSynteny=95
1. INFORMATION STORAGE AND PROCESSING / 1.2. RNA metabolism / 1.2.2. Translation / 1.2.2.5. Translation factors [12]
Id	Gene Name	Product	Genes
109	efp	elongation factor P	Csac_1301 | elongation factor P | nbBBH=2671 | nbSynteny=180
110	fusA	elongation factor G	Csac_0957 | elongation factor G | nbBBH=2789 | nbSynteny=2489
111	frr	ribosome recycling factor	Csac_2356 | ribosome recycling factor | nbBBH=2631 | nbSynteny=2454
112	hemK	N5-glutamine methyltransferase, modulation of release factors activity	Csac_1522 | N5-glutamine S-adenosyl-L-methionine-dependent methyltransferase | nbBBH=2666 | nbSynteny=1733
113	infA	initiation factor IF-1	Csac_2264 | translation initiation factor IF-1 | nbBBH=2625 | nbSynteny=1605
114	infB	initiation factor IF-2	Csac_2070 | translation initiation factor IF-2 | nbBBH=2751 | nbSynteny=2570
115	infC	initiation factor IF-3	Csac_1769 | translation initiation factor IF-3 | nbBBH=2575 | nbSynteny=2261
116	lepA	GTP-binding elongation factor	Csac_1748 | GTP-binding protein LepA | nbBBH=2604 | nbSynteny=712
117	prfA	peptide chain release factor 1 (RF1)	Csac_1523 | peptide chain release factor 1 | nbBBH=2616 | nbSynteny=1790
118	smpB	tmRNA-binding protein	Csac_1095 | SsrA-binding protein | nbBBH=2616 | nbSynteny=19
119	tsf	elongation factor Ts	Csac_2358 | elongation factor Ts | nbBBH=2270 | nbSynteny=2239
120	tufA	elongation factor Tu	Csac_0958 | elongation factor Tu | nbBBH=2632 | nbSynteny=1365
1. INFORMATION STORAGE AND PROCESSING / 1.2. RNA metabolism / 1.2.3. RNA degradation [2]
Id	Gene Name	Product	Genes
121	pnp	polyribonucleotide nucleotidyltransferase	Csac_2064 | polynucleotide phosphorylase/polyadenylase | nbBBH=2490 | nbSynteny=1959
122	rnc	ribonuclease III	Csac_1608 | ribonuclease III | nbBBH=2581 | nbSynteny=797
2. PROTEIN PROCESSING, FOLDING, AND SECRETION / 2.1. Protein post-translational modification [2]
Id	Gene Name	Product	Genes
123	map	methionine aminopeptidase	Csac_2266 | methionine aminopeptidase, type I | nbBBH=2753 | nbSynteny=826
124	pepA	aminopeptidase A/I	Csac_2091 | hypothetical protein | nbBBH=291 | nbSynteny=10
2. PROTEIN PROCESSING, FOLDING, AND SECRETION / 2.2. Protein folding [5]
Id	Gene Name	Product	Genes
125	dnaJ	Hsp70 co-chaperone	Csac_1753 | chaperone protein DnaJ | nbBBH=2690 | nbSynteny=2347
126	dnaK	chaperone Hsp70	Csac_1752 | molecular chaperone DnaK | nbBBH=2739 | nbSynteny=2291
127	groEL	class I heat-shock protein	Csac_1292 | chaperonin GroEL | nbBBH=2780 | nbSynteny=2299
128	groES	class I heat-shock protein	Csac_1291 | co-chaperonin GroES | nbBBH=2664 | nbSynteny=2488
129	grpE	Hsp70 co-chaperone	Csac_1751 | GrpE protein | nbBBH=2690 | nbSynteny=2218
2. PROTEIN PROCESSING, FOLDING, AND SECRETION / 2.3. Protein translocation and secretion [5]
Id	Gene Name	Product	Genes
130	ffh	protein component of signal recognition particle (SRP)	Csac_2158 | signal recognition particle protein | nbBBH=2686 | nbSynteny=1856
131	ftsY	signal recognition particle receptor	Csac_1622 | signal recognition particle-docking protein FtsY | nbBBH=2702 | nbSynteny=922
132	secA	preprotein translocase subunit (ATPase)	Csac_1325 | preprotein translocase subunit SecA | nbBBH=2611 | nbSynteny=907
133	secE	membrane-embebed preprotein translocase subunit	Csac_2209 | preprotein translocase subunit SecE | nbBBH=2173 | nbSynteny=2143
134	secY	membrane-embebed preprotein translocase subunit	Csac_2268 | preprotein translocase subunit SecY | nbBBH=2729 | nbSynteny=2668
2. PROTEIN PROCESSING, FOLDING, AND SECRETION / 2.4. Protein turnover [3]
Id	Gene Name	Product	Genes
135	gcp	probable O-sialoglycoprotein endopeptidase	Csac_2375 | UGMP family protein | nbBBH=2722 | nbSynteny=263
136	hflB	ATP-dependent protease	Csac_1210 | ATP-dependent metalloprotease FtsH | nbBBH=2762 | nbSynteny=1381
137	lon	ATP-dependent protease La	Csac_1506 | ATP-dependent protease La | nbBBH=2000 | nbSynteny=439
3. CELLULAR PROCESSES / 3.1. Cell division [1]
Id	Gene Name	Product	Genes
138	ftsZ	cytoskeletal cell division protein	Csac_0930 | cell division protein FtsZ | nbBBH=2626 | nbSynteny=1816
3. CELLULAR PROCESSES / 3.2. Transport [4]
Id	Gene Name	Product	Genes
139	pitA	low-affinity inorganic phosphate transporter	Csac_2032 | phosphate transporter | nbBBH=1884 | nbSynteny=900
140	ptsG	phosphotransferase system (PTS) glucose-specific enzyme II	Csac_2439 | PTS system fructose subfamily transporter subunit IIC | nbBBH=1607 | nbSynteny=1267
141	ptsH	histidine-containing phosphocarrier protein of the phosphotransferase system (PTS)	Csac_2438 | phosphotransferase system, phosphocarrier protein HPr | nbBBH=1489 | nbSynteny=1040
142	ptsI	phosphotransferase system (PTS) enzyme I	Csac_2437 | phosphoenolpyruvate-protein phosphotransferase | nbBBH=2314 | nbSynteny=1484
4. ENERGETIC AND INTERMEDIARY METABOLISM / 4.1. Glycolysis [10]
Id	Gene Name	Product	Genes
143	eno	enolase	Csac_1950 | enolase | nbBBH=2708 | nbSynteny=634
144	fbaA	fructose-1,6-bisphosphate aldolase	Csac_1189 | fructose-1,6-bisphosphate aldolase, class II | nbBBH=2147 | nbSynteny=30 Csac_0349 | ketose-bisphosphate aldolase | nbBBH=516 | nbSynteny=46
145	gapA	glyceraldehyde 3-phosphate dehydrogenase	Csac_1953 | glyceraldehyde-3-phosphate dehydrogenase, type I | nbBBH=2664 | nbSynteny=1315
146	gpmA	phosphoglycerate mutase	Csac_1886 | phosphoglycerate mutase | nbBBH=2007 | nbSynteny=66 Csac_1951 | phosphoglyceromutase | nbBBH=1470 | nbSynteny=535
147	ldh	L-lactate dehydrogenase	Csac_1027 | L-lactate dehydrogenase | nbBBH=2186 | nbSynteny=33
148	pfkA	6-phosphofructokinase	Csac_1830 | 6-phosphofructokinase | nbBBH=1852 | nbSynteny=747
149	pgi	glucose-6-phosphate isomerase	_
150	pgk	phosphoglycerate kinase	Csac_1952 | bifunctional phosphoglycerate kinase/triosephosphate isomerase | nbBBH=2762 | nbSynteny=1893
151	pykA	pyruvate kinase	Csac_1831 | pyruvate kinase | nbBBH=2583 | nbSynteny=746
152	tpiA	triose phosphate isomerase	_
4. ENERGETIC AND INTERMEDIARY METABOLISM / 4.2. Proton-motive force generation [9]
Id	Gene Name	Product	Genes
153	atpA	ATP synthase chain	Csac_1972 | ATP synthase F1 subunit alpha | nbBBH=2494 | nbSynteny=2466
154	atpB	ATP synthase A chain	Csac_1976 | F0F1 ATP synthase subunit A | nbBBH=2491 | nbSynteny=2391
155	atpC	ATP synthase chain	Csac_1969 | ATP synthase F1 subunit epsilon | nbBBH=2425 | nbSynteny=2380
156	atpD	ATP synthase chain	Csac_1970 | F0F1 ATP synthase subunit beta | nbBBH=2516 | nbSynteny=2465
157	atpE	ATP synthase C chain	Csac_1975 | ATP synthase F0 subunit C | nbBBH=2636 | nbSynteny=2360
158	atpF	ATP synthase B chain	Csac_1974 | ATP synthase F0 subunit B | nbBBH=2423 | nbSynteny=2358
159	atpG	ATP synthase chain	Csac_1971 | ATP synthase F1 subunit gamma | nbBBH=2510 | nbSynteny=2462
160	atpH	ATP synthase chain	Csac_1973 | ATP synthase F1 subunit delta | nbBBH=2005 | nbSynteny=1974
161	yidC	essential for proper integration of ATPase into the membrane	Csac_2773 | 60 kDa inner membrane insertion protein | nbBBH=2524 | nbSynteny=2122
4. ENERGETIC AND INTERMEDIARY METABOLISM / 4.3. Pentose phosphate pathway [3]
Id	Gene Name	Product	Genes
162	rpe	ribulose-phosphate 3-epimerase	Csac_2074 | ribulose-phosphate 3-epimerase | nbBBH=2618 | nbSynteny=1053
163	rpiA	ribose 5-phosphate isomerase	Csac_1200 | RpiB/LacA/LacB family sugar-phosphate isomerase | nbBBH=1684 | nbSynteny=537
164	tkt	transketolase	Csac_1351 | transketolase domain-containing protein | nbBBH=2633 | nbSynteny=794
4. ENERGETIC AND INTERMEDIARY METABOLISM / 4.5. Lipid metabolism [7]
Id	Gene Name	Product	Genes
165	cdsA	phosphatidate cytidylyltransferase	Csac_2354 | phosphatidate cytidylyltransferase | nbBBH=2497 | nbSynteny=2242
166	fadD	acyl-CoA synthase	_
167	gpsA	sn-glycerol-3-phosphate dehydrogenase	_
168	plsB	sn-glycerol-3-phosphate acyltransferase	_
169	plsC	1-acyl-sn-glycerol-3-phosphate acyltransferase	Csac_1890 | phospholipid/glycerol acyltransferase | nbBBH=2088 | nbSynteny=286
170	psd	phosphatidylserine decarboxylase	_
171	pssA	phosphatidylserine synthase	_
4. ENERGETIC AND INTERMEDIARY METABOLISM / 4.4. Biosynthesis of nucleotides [15]
Id	Gene Name	Product	Genes
172	adk	adenylate kinase	Csac_2267 | adenylate kinase | nbBBH=2683 | nbSynteny=1512
173	dcd	dCTP deaminase	Csac_2220 | hypothetical protein | nbBBH=59 | nbSynteny=1
174	gmk	guanylate kinase	Csac_2086 | guanylate kinase | nbBBH=2601 | nbSynteny=2161
175	hpt	hypoxanthine phosphoribosyltransferase	Csac_1209 | hypoxanthine phosphoribosyltransferase | nbBBH=2338 | nbSynteny=1010
176	ndk	nucleoside diphosphate kinase	_
177	nrdE	ribonucleoside-diphosphate reductase (major subunit)	_
178	nrdF	ribonucleoside-diphosphate reductase (minor subunit)	Csac_0303 | AbrB family transcriptional regulator | nbBBH=497 | nbSynteny=23
179	ppa	inorganic pyrophosphatase	Csac_1709 | DNA polymerase, beta domain-containing protein | nbBBH=347 | nbSynteny=9
180	prsA	phosphoribosylpyrophosphate synthase	Csac_1204 | ribose-phosphate pyrophosphokinase | nbBBH=2698 | nbSynteny=1655
181	pyrG	CTP synthase	Csac_2561 | CTP synthetase | nbBBH=2618 | nbSynteny=38
182	thyA	thymidylate synthase	_
183	tmk	thymidylate kinase	Csac_0740 | dTMP kinase | nbBBH=2511 | nbSynteny=939
184	trxA	thioredoxin	Csac_1727 | thioredoxin | nbBBH=2852 | nbSynteny=61
185	trxB	thioredoxin reductase	Csac_0533 | thioredoxin-disulfide reductase | nbBBH=2824 | nbSynteny=25
186	upp	uracil phosphoribosyltransferase	Csac_1201 | uracil phosphoribosyltransferase | nbBBH=2278 | nbSynteny=420
4. ENERGETIC AND INTERMEDIARY METABOLISM / 4.5. Biosynthesis of cofactors [12]
Id	Gene Name	Product	Genes
187	coaA	pantothenate kinase	_
188	coaD	4\'-phospho-pantetheine adenylyltransferase	Csac_1792 | phosphopantetheine adenylyltransferase | nbBBH=2514 | nbSynteny=1352
189	coaE	dephosphocoenzyme A kinase	Csac_1987 | dephospho-CoA kinase | nbBBH=2518 | nbSynteny=927
190	dfp	phosphopantothenate cysteine ligase, 4\'-phospho-pantothenyl-L-cysteine decarboxylase	Csac_2084 | phosphopantothenoylcysteine decarboxylase/phosphopantothenate--cysteine ligase | nbBBH=2548 | nbSynteny=993
191	folA	dihydrofolate reductase	Csac_1926 | TraR/DksA family transcriptional regulator | nbBBH=1551 | nbSynteny=179
192	glyA	glycine hydroxymethyltransferase	Csac_2061 | serine hydroxymethyltransferase | nbBBH=2670 | nbSynteny=532
193	metK	methionine adenosyltransferase	Csac_0857 | S-adenosylmethionine synthetase | nbBBH=2565 | nbSynteny=21
194	nadR	adenilyl transferase	_
195	nadV	nicotinamide phosphoribosyltransferase	_
196	pdxY	pyridoxal kinase	_
197	ribF	riboflavin kinase, FMN adenylyltransferase	Csac_2066 | riboflavin biosynthesis protein RibF | nbBBH=2560 | nbSynteny=1139
198	yloS	thiamine pyrophosphokinase	Csac_2348 | thiamine pyrophosphokinase | nbBBH=1055 | nbSynteny=46
5. POORLY CHARACTERIZED [7]
Id	Gene Name	Product	Genes
199	mraW	methyltrasferase	Csac_0917 | 16S rRNA m(4)C1402 methyltransferase | nbBBH=2627 | nbSynteny=2404
200	ybeY	conserved hypothetical protein	Csac_1839 | hypothetical protein | nbBBH=2609 | nbSynteny=2092
201	ycfF	HIT family	Csac_1895 | histidine triad (HIT) protein | nbBBH=2733 | nbSynteny=58
202	ycfH	putative deoxyribonuclease, tatD family	Csac_0186 | TatD family hydrolase | nbBBH=2702 | nbSynteny=903
203	yoaE	conserved hypothetical protein	_
204	yqgF	conserved hypothetical protein	Csac_1776 | Holliday junction resolvase YqgF | nbBBH=2399 | nbSynteny=809
205	yraL	conserved hypothetical protein	Csac_2421 | uroporphyrin-III C/tetrapyrrole methyltransferase | nbBBH=2579 | nbSynteny=483
