# Supplementary material for: Genome Wide Re-Annotation of Caldicellulosiruptor saccharolyticus with New Insights into Genes Involved in Biomass Degradation and Hydrogen Production
Source: PLoS One. 2015 Jul 21;10(7):e0133183. doi: 10.1371/journal.pone.0133183 (PMC4510573; doi:10.1371/journal.pone.0133183)
Supplement: S4 Table — (XLSX) [file pone.0133183.s012.xlsx]

## Sheet: Sheet1
Table S4 : Hypothetical Proteins and their predicted putative functions and pathways.
The Gene fusion shows the individual gene fusion events per species. A fusion gene is a hybrid gene formed from two previously separate genes.
Neighborhood shows runs of genes that occur repeatedly in close neighborhood in (prokaryotic) genomes.
Text mining shows a list of significant protein interaction groups, extracted from the abstracts of scientific literature.
Co-expression shows the genes that are co-expressed in the same or in other species.
The experiments view shows a list of significant protein interaction datasets, gathered from other protein-protein interaction databases.
Label	Predicted function or Associated cellular process	Method	Associations
Csac_0170	Regulatory P domain of the subtilisin-like proprotein convertases and other proteases	Gene fusion	COG1404
Csac_0210	Organic radical activating enzymes	Data base+Text mining+Neighborhood	COG0720
Csac_0281	Rhs family protein	Gene fusion	NOG44259
Csac_0286	Rhs family protein	Gene fusion	NOG44259
Csac_0326	Transposase and inactivated derivatives	Neighborhood+Gene fusion+Text mining	COG3547
Csac_0383	DNA repair photolyase	Neighborhood	NOG28944
Csac_0529	ABC-type antimicrobial peptide transport system, ATPase component	Neighborhood	COG0577
Csac_0595	Flagellar basal body L-ring protein	Neighborhood +Text mining+Co expression	COG4786
Csac_0613	Preprotein translocase subunit SecA (ATPase, RNA helicase)	Experiment+Text mining	COG1952
Csac_0659	ABC-type antimicrobial peptide transport system, ATPase component	Neighborhood	COG0577
Csac_0732	Ferredoxin	Text mining	COG0348
Csac_0843	Rhs family protein	Neighborhood	COG3547
Csac_0862	Membrane protein implicated in regulation of membrane protease activity	Neighborhood	COG0330
Csac_0867	L-rhamnose isomerase	Neighborhood	NOG279005
Csac_0872	Pyruvate/2-oxoglutarate dehydrogenase complex, dehydrogenase (E1) component, eukaryotic type	Text mining+ Experiment+Database+Co expression	COG0508
Csac_0899	Phosphate uptake regulator	Text mining	COG1625
Csac_0946	FOG- WD40 repeat	Gene fusion	COG0457
Csac_0995	Prephenate dehydratase	Database+Textmining	COG4492
Csac_1013	Dehydrogenases with different specificities	Neighborhood	COG0697
Csac_1233	Acetylglutamate kinase	Data base+Text mining+Experiement+Co expression	COG0456
Csac_1266	Flagellar hook capping protein	Neighborhood, Coexpression	COG1749
Csac_1294	Ferredoxin	Gene fusion	COG2006
Csac_1454	Holliday junction resolvasome, endonuclease subunit	Text mining	NOG281606
Csac_1573	RimM protein, required for 16S rRNA processing	Text mining	COG1534
Csac_1724	3-polyprenyl-4-hydroxybenzoate decarboxylase	Data base	COG2510
Csac_1783	Predicted N6-adenine-specific DNA methylase	Gene fusion+ Text mining	COG1092
Csac_1862	Precorrin-2 methylase	Text mining	COG3411
Csac_2328	UDP-N-acetylmuramyl pentapeptide synthase	Neighborhood+Gene fusion+Text mining	COG0769
Csac_2340	Subtilisin-like serine proteases	Text mining	COG0265
Csac_2343	Cell division septal protein	Experiment+Text mining	COG2177
Csac_2361	Glycosyltransferase	Neighborhood	COG0438
Csac_2446	ABC-type antimicrobial peptide transport system, ATPase component Membrane-fusion protein	Neighborhood + Gene fusion	COG0577
Csac_2587	Flagellar biosynthesis pathway, component FliR	Experiment+Text mining	COG1512
Csac_2589	Flagellar biosynthesis pathway, component FliR	Experiment+Text mining	COG1512
Csac_2674	Restriction endonuclease S subunits	Neighborhood+Experiment+Text mining	COG0610
Csac_2745	DNA replication protein	Neighborhood	COG0582
Csac_0437	O-Glycosyl hydrolase_x000D_ Alpha-L-arabinofuranosidase	Text mining	NOG87985
Csac_1796	_x000D_ Transcriptional regulators	Text mining	COG1323
Csac_2088	DNA-directed RNA polymerase, subunit K/omega	Neighbouhood+Text mining	COG1561
Csac_0334	Transposase and inactivated derivatives, IS5 family	Neighborhood+Text mining	COG3328
Csac_0610	Transposase and inactivated derivatives, IS5 family	Text mining	COG3328
Csac_0745	Excinuclease ATPase subunit	Text mining	COG1322
Csac_0059	RecB family exonuclease	Neighborhood +Text mining	COG1203
Csac_0145	ABC-type uncharacterized transport system involved in gliding motility, auxiliary component	Neighborhood+Text mining	COG1277
Csac_0163	ABC-type uncharacterized transport system involved in gliding motility, auxiliary component	Neighborhood+Text mining	COG1277
Csac_0278	Large extracellular alpha-helical protein	Coexpression	COG2304
Csac_0279	glutamine amidotransferase	gene fusion	COG1305
Csac_0364	ABC-type transport system involved in multi-copper enzyme maturation, permease component	Neighborhood+Gene fusion+Text mining	COG3225
Csac_0452	aminomethyltransferase	Co expression+Text mining	COG0398
Csac_0506	ABC-type antimicrobial peptide transport system, ATPase component	Neighborhood	COG0577
Csac_0537	Sporulation protein and related proteins	Text mining	NOG05030
Csac_0596	Flagellar basal body rod protein	Neighborhood	NOG45542
Csac_0636	Preprotein translocase subunit SecF	Text mining	COG2607
Csac_0785	Dehydrogenases with different specificitie	Neighborhood+Text mining	COG0697
Csac_0805	Chemotaxis signal transduction protein	Neighborhood	COG0840
Csac_0884	Predicted membrane protein	Neighborhood	COG4640
Csac_0999	Sporulation protein and related proteins	Text mining	NOG07099
Csac_1129	ABC-type uncharacterized transport system, ATPase component	Database	COG4587
Csac_1130	ABC-type uncharacterized transport system, ATPase component	Neighborhood	COG3694
Csac_1162	Thioredoxin reductase	Text mining	COG1191
Csac_1183	Exopolyphosphatase-related proteins	Text mining	COG4856
Csac_1313	Phosphoserine aminotransferase	Gene fusion+Database+Text mining	COG3830
Csac_1457	Glycine cleavage system T protein (aminomethyltransferase)	Co expression+Text mining	COG0398
Csac_1484	Transposase and inactivated derivatives	Neighborhood_Gene fusion+Text mining	COG3547
Csac_1529	tRNA-(guanine-N1)-methyltransferase	Text mining	COG1576
Csac_1663	Negative regulator of flagellin synthesis (anti-sigma28 factor)	Neighborhood+Text mining	NOG14711
Csac_1728	Transcriptional regulators of sugar metabolism	Text mining	COG1937
Csac_1731	Predicted S-adenosylmethionine-dependent methyltransferase involved in bacterial cell division	Text mining	COG2384
Csac_1755	Dimethyladenosine transferase (rRNA methylation)	Text mining	COG1385
Csac_1836	Predicted permease	Text mining	NOG07111
Csac_1839	Putative Mg2+ and Co2+ transporter CorC	Neighborhood+Co expression+Text mining	COG0319
Csac_1846	Serine kinase of the HPr protein, regulates carbohydrate metabolism	Text mining	NOG118713
Csac_1887	Chorismate mutase	Neighborhood	NOG71674
Csac_2031	Phosphate uptake regulator	Neighborhood	COG1392
Csac_2035	redicted integral membrane protein	Text mining	COG1496
Csac_2130	Preprotein translocase subunit YidC	Experiment+Text mining	NOG05823
Csac_2312	Replication initiation/membrane attachment protein	Text mining	NOG07106
Csac_2416	Beta-1,4-xylanase	Neighborhood	NOG73340
Csac_2486	Transposase and inactivated derivatives	Text mining	COG5464
Csac_2488	Transposase and inactivated derivatives	Text mining	COG5464
Csac_2528	L-fucose isomerase and related proteins	Neighborhood+Text mining	NOG13139
Csac_2723	Beta-galactosidase/beta-glucuronidase	Database+Text mining	COG1874
Csac_2728	ABC-type polysaccharide transport system, permease component	Neighborhood	NOG113776
Csac_2750	Predicted transcriptional regulator	Text mining	COG5464
Csac_2753	Adenine-specific DNA methylase	Neighborhood	NOG43508
Csac_0054	Transposase and inactivated derivatives	Text mining	COG5464
Csac_0375	RecA/RadA recombinase	Experiment+Database+Text mining	COG0467
Csac_1394	Cell shape-determining protein	Neighborhood	COG1077
Csac_2596	Holliday junction resolvasome, endonuclease subunit	Text mining	NOG281606
Csac_2143	Coproporphyrinogen III oxidase and related Fe-S oxidoreductases	Database+Text mining	COG1032
Csac_0008	Transposase and inactivated derivatives	Text mining	COG5464
Csac_0343	Lipopolysaccharide biosynthesis proteins, LPS-glycosyltransferases	Neighborhood+Text mining	COG2861
Csac_0709	K+ transport systems, NAD-binding component	Text mining	COG2105
Csac_0901	Glycerol-3-phosphate O-acyltransferase	Text mining	COG0344
Csac_1016	Acyl-CoA hydrolase	Experiment	COG1073
Csac_1097	Sulfite reductase, alpha subunit (flavoprotein)	Co expression+Database+Text mining	COG0716
Csac_1231	Integral membrane protein (PIN domain superfamily)	Text mining	COG1568
Csac_1732	Allophanate hydrolase subunit 1	Co expression+Text mining	COG0327
Csac_0224	Predicted transcriptional regulators	Text mining	COG1342
Csac_0292	Acetyl/propionyl-CoA carboxylase, alpha subunit	Database	NOG73488
Csac_0365	ABC-type multidrug transport system, ATPase component	Neighbouhood	COG1277
Csac_0447	Translation initiation factor 3 (IF-3)	Text mining	NOG139496
Csac_0481	Transposase and inactivated derivatives	Neighborhood	COG3547
Csac_0668	Cu/Zn superoxide dismutase	Experiment+Co expression+Text mining	COG2608
Csac_0717	Alpha-L-arabinofuranosidase	Neighborhood	COG3533
Csac_0823	Predicted dehydrogenase	Neighborhood	NOG11471
Csac_0829	Activator of 2-hydroxyglutaryl-CoA dehydratase (HSP70-class ATPase domain)	Gene fusion	COG3580
Csac_1246	Glycerol-3-phosphate O-acyltransferase	Text mining	COG0344
Csac_1455	transposase	Text mining	COG5464
Csac_1516	Histidinol dehydrogenase	Text mining	COG2339
Csac_1590	ATPase involved in DNA repair	Neighborhood	COG0433
Csac_1593	recombination protein RecR	Text mining +Coexpression	COG0353
Csac_1661	Superfamily II DNA/RNA helicase required for DNA uptake (late competence protein)	Neighborhood	NOG09696
Csac_1787	glycerone kinase	Text mining	COG1461
Csac_1835	Protein involved in asexual sporulation	GO Annotation	NOG29760
Csac_1858	Iron only hydrogenase large subunit, C-terminal domain	Gene Fusions	NOG128928
Csac_1893	Arabinose efflux permease	Text mining	COG0628
Csac_1906	Superfamily I DNA and RNA helicases	Gene Fusion	COG1379
Csac_2013	Activator of 2-hydroxyglutaryl-CoA dehydratase (HSP70-class ATPase domain)	Gene Fusion	COG3581
Csac_2014	Activator of 2-hydroxyglutaryl-CoA dehydratase (HSP70-class ATPase domain)	Gene Fusion	COG3580
Csac_2028	Predicted membrane protein	Text mining	COG4708
Csac_2126	glycerone kinase	Textmining	COG1461
Csac_2133	stage III sporulation protein AH	Neighborhood	NOG244568
Csac_2216	Transposase and inactivated derivatives	Neighborhood	COG3547
Csac_2218	Transposase and inactivated derivatives	Neighborhood	COG3547
Csac_2334	Cell wall hydrolyses involved in spore germination	Neighborhood	NOG46076
Csac_2372	Deoxycytidine deaminase	Text mining	NOG14710
Csac_2378	Pseudouridylate synthase	Textmining	COG0586
Csac_2594	Predicted ATPases	Neighborhood	NOG25111
Csac_2658	Cell shape-determining protein	Textmining	COG1077
Csac_2751	Predicted ATPases	Textmining	NOG25111
Csac_1855	Anti-sigma regulatory factor (Ser/Thr protein kinase)	Neighborhood	NOG125361
Csac_0658	Cation/multidrug efflux pump	Neighborhood	COG0845
Csac_0769	DNA-binding HTH domain-containing proteins	Textmining	NOG07017
Csac_0034	Flagellar biosynthesis pathway, component FliR	Text mining	COG1512
Csac_1181	Phospholipid-binding protein	Coexpression	COG2078
Csac_1369	rRNA methylases	Textmining	COG3688
Csac_0312	Ribulose 1,5-bisphosphate carboxylase, large subunit	Text mining	COG1583
Csac_1212	DNA-directed RNA polymerase specialized sigma subunit	Text mining	NOG08151
Csac_1359	ABC-type polysaccharide transport system, permease component	Database	COG4209
Csac_1807	Predicted UDP-glucose 6-dehydrogenase	Text mining	NOG140279
Csac_2303	Predicted redox protein, regulator of disulfide bond formation	Textmining+ Database	COG2210
Csac_0119	7,8-dihydro-6-hydroxymethylpterin-pyrophosphokinase	Textmining	COG0294
Csac_0424	Endopolygalacturonase	Gene fusion	NOG87895
Csac_0687	Ornithine/acetylornithine aminotransferase	Database	NOG46797
Csac_0964	Aspartyl-tRNA synthetase	Coexpression	COG0217
Csac_1247	RNA 3-terminal phosphate cyclase	Text mining	COG1690
Csac_1646	Uroporphyrinogen-III synthase	Text mining	COG1587
Csac_1786	ABC-type cobalt transport system, ATPase component	Text mining	COG3601
Csac_1794	Regulator of cell morphogenesis and NO signaling	Text mining	COG3314
Csac_1823	Ribosomal protein L32	co expression	COG1399
Csac_1944	NADPH-dependent glutamate synthase beta chain and related oxidoreductases	Text mining	COG0493
Csac_2335	Cell wall hydrolyses involved in spore germination	Text mining	NOG07100
Csac_2443	Transposase and inactivated derivatives, IS5 family	Text mining	COG2826
Csac_2643	Predicted RNA-binding protein	Text mining	NOG43017
Csac_2672	Type I site-specific restriction-modification system, R (restriction) subunit and related helic	Text mining	COG1451
Csac_2702	Integral membrane protein (PIN domain superfamily)	Neighborhood	NOG79887
Csac_0267	Glycerol dehydrogenase and related enzymes	Text mining	NOG226565
Csac_0214	Inactive homolog of metal-dependent proteases, putative molecular chaperone	Text mining	COG0802
Csac_1730	Glycosyltransferase	Gene fusion	NOG278865
Csac_2309	Predicted alternative thymidylate synthase	Text mining	COG1351
Csac_1793	Predicted kinase related to dihydroxyacetone kinase	Neighborhood	NOG75679
Csac_1735	K+ transport systems, NAD-binding component	Text mining	COG3937
Csac_2071	Translation initiation factor 2 (IF-2; GTPase)	Text mining	COG2740
Csac_2774	RNase P protein component	Text mining	COG0594
Csac_0053	Retron-type reverse transcriptase	Text mining	COG5464
Csac_0176	Formylmethanofuran dehydrogenase subunit E	Database	COG1145
Csac_0206	D-mannonate dehydratase	Text mining	NOG41492
Csac_0666	Alpha-glucosidases, family 31 of glycosyl hydrolases	Text mining	COG1501
Csac_0885	Predicted transcriptional regulators	Textmining	COG4640
Csac_1082	Dolichyl-phosphate-mannose--protein O-mannosyl transferase	Database	COG5542
Csac_1127	ABC-type multidrug transport system, ATPase component	Neighborhood	COG0477
Csac_1286	Flagellar motor switch protein	Textmining	COG1315
Csac_1553	rRNA methylases	Text mining	COG1655
Csac_1686	HD superfamily phosphohydrolases	Text mining	COG3465
Csac_1908	Cell division GTPase	Text mining	COG1799
Csac_2148	Phosphoheptose isomerase	Text mining	COG0792
Csac_2586	Transcription factor involved in chromatin remodeling, contains bromodomain	Gene Fusion	COG0553
Csac_2593	ATPase involved in DNA repair	Text mining	COG0433
Csac_0201	Molybdopterin converting factor, small subunit	Text mining	COG1598
Csac_1521	N-Dimethylarginine dimethylaminohydrolase	Text mining	COG3872
Csac_1737	RecA-superfamily ATPases implicated in signal transduction	Neighborhood	COG1318
Csac_0434	Transposase and inactivated derivatives	Neighborhood +Text mining	COG0675
Csac_0247	DNA segregation ATPase FtsK/SpoIIIE and related proteins	Text mining	COG1511
Csac_0851	2-5 RNA ligase	Text mining	NOG09531
Csac_0011	Rubrerythrin	Text mining	COG0446
Csac_0081	Molybdopterin converting factor, small subunit	Text mining	COG1724
Csac_0108	Surface antigen	Textmining	COG3543
Csac_0111	Pyruvate-formate lyase	Database	NOG39461
Csac_0230	Predicted cation transporter	Neighborhood	COG4756
Csac_0233	ABC-type metal ion transport system, periplasmic component/surface adhesin	Text mining	COG1357
Csac_0323	DNA replication protein	Neignbourhood +Text mining	COG4584
Csac_0337	Signal transduction histidine kinase regulating citrate/malate metabolism	Text mining	COG2088
Csac_0455	GAF domain-containing protein	Text mining	COG1971
Csac_0457	Chromosome segregation ATPases	Coexpression	COG1196
Csac_0495	ABC-type metal ion transport system, periplasmic component/surface adhesin	Text mining	COG0803
Csac_0532	Arginine/lysine/ornithine decarboxylases	Neighborhood	COG1728
Csac_0672	MoxR-like ATPases	Neighborhood	COG1721
Csac_0703	MoxR-like ATPases	Neighborhood	COG0714
Csac_0771	Membrane GTPase LepA	Text mining	COG0481
Csac_0824	Predicted dehydrogenase	Gene fusion	NOG11471
Csac_0840	DNA replication protein	Neighborhood	COG4584
Csac_0854	Penicillin tolerance protein	Database	COG2220
Csac_0864	ABC-type transport system involved in resistance to organic solvents, periplasmic component	Text mining	COG1463
Csac_0961	Predicted metal-dependent protease of the PAD1/JAB1 superfamily	Experiments	COG1739
Csac_1020	Predicted DNA-binding protein with the Helix-hairpin-helix motif	Neighborhood	COG4277
Csac_1053	Galactose-1-phosphate uridyltransferase	Textmining	NOG126147
Csac_1122	Glutamate racemase	Text mining	COG2859
Csac_1161	Thiamine biosynthesis enzyme ThiH and related uncharacterized enzymes	Text mining	COG0391
Csac_1190	Arylsulfatase regulator (Fe-S oxidoreductase)	Neighborhood	COG0641
Csac_1299	Fe-S oxidoreductase	Gene Fusion	COG1032
Csac_1431	A24 family peptidase	Neighborhood	NOG258849
Csac_1504	Rubrerythrin	Text mining	COG3862
Csac_1508	Purine-nucleoside phosphorylase	Database	COG0813
Csac_1547	Butyrate kinase	Neighborhood	NOG280029
Csac_1567	Peroxiredoxin	Text mining	COG1636
Csac_1626	Phosphoglycerol transferase and related proteins, alkaline phosphatase superfamily	Text mining	COG1368
Csac_1669	Predicted nucleotidyltransferases	Neighborhood	COG1707
Csac_1673	Predicted nucleotidyltransferases	Neighborhood	COG1708
Csac_1676	Site-specific DNA methylase	Database	NOG08049
Csac_1677	Site-specific DNA methylase	Text mining	NOG08050
Csac_1718	NCAIR mutase (PurE)-related proteins	Neighborhood + Co expression	COG1691
Csac_1726	Periplasmic protein involved in polysaccharide export	Text mining	COG2968
Csac_1841	Phosphate transport regulator (distant homolog of PhoU)	Text mining	COG1392
Csac_2094	ABC-type metal ion transport system, periplasmic component/surface adhesin	Text mining	COG0803
Csac_2103	Molybdopterin converting factor, small subunit	Text mining	COG1723
Csac_2108	Molybdopterin converting factor, small subunit	Neighborhood +Text mining	COG1724
Csac_2192	Penicillin tolerance protein	Coexpression + Text mining	COG0761
Csac_2390	DNA replication protein	Neighborhood	COG4584
Csac_2512	Multimeric flavodoxin WrbA	Text mining	COG3788
Csac_2581	ABC-type metal ion transport system, periplasmic component/surface adhesin	Text mining	COG0803
Csac_2633	Flp pilus assembly protein, ATPase CpaE	Neighborhood	COG4963
Csac_0107	Superfamily I DNA and RNA helicases and helicase subunits	Text mining	COG1112
Csac_0047	DNA repair photolyase	Gene fusion	COG1533
Csac_0114	ABC-type metal ion transport system, periplasmic component/surface adhesin	Text mining	COG0803
Csac_0196	Thermophilic glucose-6-phosphate isomerase and related metalloenzymes	Text mining	COG2135
Csac_0363	ABC-type uncharacterized transport system involved in gliding motility, auxiliary component	Neighborhood	COG3225
Csac_0501	Molybdopterin converting factor, small subunit	Textmining	COG1598
Csac_0519	Transcriptional regulator, effector-binding domain/component	Text mining	COG1811
Csac_0742	UDP-N-acetylmuramate-alanine ligase	Database	COG1728
Csac_0796	Sugar transferases involved in lipopolysaccharide synthesis	Text mining	COG5585
Csac_0928	O-Methyltransferase involved in polyketide biosynthesis	Text mining	COG3879
Csac_1323	Ferredoxin	Gene fusion + Neighborhood	COG2006
Csac_1374	Methylase of polypeptide chain release factors	Text mining	COG4506
Csac_1463	Predicted signaling protein consisting of a modified GGDEF domain and a DHH domain	Text mining	NOG257474
Csac_2062	Glyceraldehyde-3-phosphate dehydrogenase/erythrose-4-phosphate dehydrogenase	Database	COG2966
Csac_2063	Trehalose-6-phosphate synthase	Coexpression	COG3610
Csac_2112	Acyl-CoA hydrolase	Text mining	COG2323
Csac_2575	Sporulation protein and related proteins	Text mining	COG1300
