# Supplementary material for: Genome Wide Re-Annotation of Caldicellulosiruptor saccharolyticus with New Insights into Genes Involved in Biomass Degradation and Hydrogen Production
Source: PLoS One. 2015 Jul 21;10(7):e0133183. doi: 10.1371/journal.pone.0133183 (PMC4510573; doi:10.1371/journal.pone.0133183)
Supplement: S5 Table — (XLSX) [file pone.0133183.s013.xlsx]

## Sheet: Sheet1
Table S5: Function prediction of the new CDSs using various bioinformatics tools.
Label	Begin	End	Length	Frame	AMIGene Status	PSI-BLAST	BLASTO	Pfam	ANNIE	InterProScan	Annotated Function	Confidence Level
CALS8_0355	332199	332633	435	3	NEW	transposase mutator type	Transposase and inactivated derivatives	Transposase, Mutator family	Transposase, Mutator family	Transposase, Mutator family	Putative Transposase, Mutator family	5/5
CALS8_0358	334026	334181	156	3	UNIQUE_AMIGA	CRISPR-associated protein Cas6	Uncharacterized protein predicted to be involved in DNA repair (RAMP superfamily)	CRISPR associated protein Cas6	Uncharacterized protein predicted to be involved in DNA repair (RAMP superfamily)	CRISPR associated protein Cas6	Putative CRISPR-associated protein Cas6	5/5
CALS8_0367	343642	343866	225	1	NEW	CRISPR-associated protein Cas2	uncharacterized protein predicted to be involved in DNA repair	CRISPR/Cas system-associated protein Cas2	Uncharacterized protein predicted to be involved in DNA repair	CRISPR/Cas system-associated protein Cas2	Putative CRISPR-associated protein Cas2	5/5
CALS8_0429	411606	411791	186	3	UNIQUE_AMIGA	diguanylate cyclase	Response regulator containing a CheY-like receiver domain and a GGDEF domain	GGDEF domain	GGDEF domain	GGDEF domain	Putative diguanylate cyclase	5/5
CALS8_0430	411788	411916	129	2	UNIQUE_AMIGA	diguanylate cyclase (GGDEF) domain-containing protein	Response regulator containing a CheY-like receiver domain and a GGDEF domain	GGDEF domain	GGDEF domain	GGDEF domain	Putative diguanylate cyclase (GGDEF) domain-containing protein	5/5
CALS8_0544	530073	530456	384	3	UNIQUE_AMIGA	IstB-like ATP binding protein	DNA replication protein(IstB helper protein)	IstB-like ATP binding protein	IstB-like ATP binding protein	IstB-like ATP binding protein	Putative IstB-like ATP binding protein	5/5
CALS8_1233	1248309	1248509	201	3	UNIQUE_AMIGA	transcriptional regulator	Predicted transcriptional regulators	MerR family regulatory protein	Putative helix-turn-helix (HTH) MerR-like transcription regulators	Transcription regulator HTH, MerR	Putative transcriptional regulator	5/5
CALS8_2622	2524810	2525034	225	-3	NEW	CRISPR-associated protein Cas2	Uncharacterized protein predicted to be involved in DNA repair	CRISPR associated protein Cas2	Uncharacterized protein predicted to be involved in DNA repair	CRISPR associated protein Cas2	Putative CRISPR-associated protein Cas2	5/5
CALS8_0578	565479	565610	132	3	UNIQUE_AMIGA	AraC family transcriptional regulator	no result	Helix-turn-helix domain	Helix-turn-helix domain	Homeodomain-like	Putative AraC family transcriptional regulator	4/5
CALS8_2818	2744700	2744906	207	-1	UNIQUE_AMIGA	ABC transporter-like protein	ABC-type multidrug transport system, ATPase and permease components	no result	Multidrug/pheromone exporter, ABC superfamily	P-loop containing nucleoside triphosphate hydrolase	Putative ABC-type multidrug transport system, ATPase and permease components	4/5
CALS8_1121	1113907	1114041	135	-3	UNIQUE_AMIGA	amino acid-binding ACT domain-containing protein	no result	EF-1 guanine nucleotide exchange domain	ACT domain-containing protein	no result	Putative ACT super family	3/5
CALS8_2384	2310504	2310758	255	-1	UNIQUE_AMIGA	peptidase family M50	no result	Peptidase family M50	no result	Peptidase_M50	Putative peptidase family M50	3/5
CALS8_2674	2586373	2586621	249	-3	NEW	DNA-binding CopG-like domain-containing protein	no result	Ribbon-helix-helix protein, copG family	no result	Ribbon-helix-helix protein, copG family	Putative DNA-binding CopG-like domain-containing protein	3/5
CALS8_0736	710775	710942	168	3	UNIQUE_AMIGA	methyl-accepting chemotaxis sensory transducer	no result	4Fe-4S binding domain	no result	4Fe-4S binding domain	Putative methyl-accepting chemotaxis sensory transducer, 4Fe-4S binding domain	3/5
CALS8_0440	424338	424508	171	3	NEW	transposase mutator type	no result	Transposase, Mutator family	no result	no result	Putative transposase mutator type	2/5
CALS8_0441	424509	424685	177	3	UNIQUE_AMIGA	transposase mutator type	no result	Transposase, Mutator family	no result	no result	Putative transposase mutator type	2/5
CALS8_0639	622786	623070	285	-3	UNIQUE_AMIGA	transposase	Transposase and inactivated derivatives	no result	no result	no result	Putative transposase	2/5
CALS8_1038	1032142	1032321	180	1	UNIQUE_AMIGA	no result	no result	Spo0E like sporulation regulatory protein	no result	Sporulation stage 0, Spo0E-like regulatory phosphatase	Putative Spo0E like sporulation regulatory protein	2/5
CALS8_2370	2300987	2301184	198	2	NEW	transposase is4 family protein	no result	Transposase DDE domain	no result	no result	Putative transposase is4 family protein	2/5
CALS8_2385	2310706	2311080	375	-3	UNIQUE_AMIGA	peptidase M50	no result	Peptidase family M50	no result	no result	Putative peptidase M50	2/5
CALS8_1797	1775900	1776097	198	2	UNIQUE_AMIGA	cell wall-associated hydrolase, NLP/P60 family	no result	Putative amidase domain	no result	Putative amidase domain	Putative cell wall-associated hydrolase, NLP/P60 family	1/5
CALS8_1799	1776189	1776365	177	3	UNIQUE_AMIGA	DNA-repair protein	no result	Putative amidase domain	no result	no result	Putative DNA-repair protein	1/5
CALS8_0014	14392	14520	129	-3	UNIQUE_AMIGA	no result	no result	no result	no result	Histidine kinase-like ATPase, ATP-binding domain	Putative Histidine kinase-like ATPases	1/5
CALS8_0100	92392	92577	186	-3	UNIQUE_AMIGA	PIN domain protein	no result	no result	no result	no result	Putative PIN domain protein	1/5
CALS8_0345	325860	326039	180	-1	UNIQUE_AMIGA	cytotoxic translational repressor	no result	C3 binding domain 4 of IgG-bind protein SBI	no result	no result	Putative cytotoxic translational repressor	1/5
CALS8_1664	1658656	1659045	390	1	UNIQUE_AMIGA	no result	no result	Putative amidase domain	no result	Endopeptidase, NLPC/P60 domain	Putative Endopeptidase, NLPC/P60 domain	1/5
CALS8_2293	2243151	2243300	150	-1	UNIQUE_AMIGA	integrase family protein	no result	AP2 domain	no result	no result	Putative integrase family protein	1/5
CALS8_2513	2414260	2414457	198	1	UNIQUE_AMIGA	binding-protein-dependent transport systems inner membrane component	no result	Tic20-like protein	no result	no result	Putative binding-protein-dependent transport systems inner membrane component	1/5
CALS8_0083	78136	78294	159	-3	UNIQUE_AMIGA	werner syndrome-like protein	no result	no result	no result	no result	Putative werner syndrome-like protein	1/5
CALS8_0377	356385	356654	270	3	UNIQUE_AMIGA	no result	no result	Interferon gamma receptor (IFNGR1)	no result	no result	Putative Interferon gamma receptor (IFNGR1)	1/5
CALS8_0383	360486	360644	159	-1	UNIQUE_AMIGA	integrase catalytic subunit	no result	no result	no result	no result	Putative integrase catalytic subunit	1/5
CALS8_0493	482251	482382	132	1	UNIQUE_AMIGA	Resolvase domain-containing protein	no result	no result	no result	no result	Putative Resolvase domain-containing protein	1/5
CALS8_0726	702409	702642	234	1	NEW	ATP-dependent OLD family endonuclease	no result	no result	no result	no result	Putative ATP-dependent OLD family endonuclease	1/5
CALS8_1143	1141600	1141752	153	1	NEW	prevent-host-death family protein	no result	no result	no result	no result	Putative prevent-host-death family protein	1/5
CALS8_1295	1306166	1306261	96	-2	UNIQUE_AMIGA	ntegrase catalytic subunit	no result	no result	no result	no result	Putative integrase catalytic subunit	1/5
CALS8_1542	1554353	1554505	153	2	UNIQUE_AMIGA	no result	no result	Oxaloacetate decarboxylase, gamma chain	no result	no result	Putative oxaloacetate decarboxylase, gamma chain	1/5
CALS8_1554	1565254	1565370	117	1	UNIQUE_AMIGA	no result	no result	CCAAT-binding transcription factor	no result	no result	Putative CCAAT-binding transcription factor	1/5
CALS8_1613	1612176	1612370	195	3	UNIQUE_AMIGA	no result	no result	Phage shock protein G	no result	no result	Putative Phage shock protein G	1/5
CALS8_1642	1641862	1642017	156	1	UNIQUE_AMIGA	no result	no result	Polysaccharide biosynthesis protein	no result	no result	Putative Polysaccharide biosynthesis protein	1/5
CALS8_1871	1842727	1842843	117	1	UNIQUE_AMIGA	no result	no result	Meleagrin/Cygnin family	no result	no result	Putative Meleagrin/Cygnin family	1/5
CALS8_1880	1848209	1848367	159	2	UNIQUE_AMIGA	no result	no result	NADH dehydrogenase transmembrane subunit	no result	no result	Putative NADH dehydrogenase transmembrane subunit	1/5
CALS8_2618	2518725	2519384	660	3	UNIQUE_AMIGA	no result	no result	Archaeal TRASH domain	no result	no result	Putative Archaeal TRASH domain	1/5
CALS8_2733	2647083	2647259	177	-1	UNIQUE_AMIGA	no result	no result	Sybindin-like family	no result	no result	Putative Sybindin-like family	1/5
CALS8_2801	2727414	2727548	135	-1	UNIQUE_AMIGA	nucleotide binding protein pinc	no result	no result	no result	no result	Putative nucleotide binding protein pinc	1/5
CALS8_2802	2727650	2727835	186	-2	UNIQUE_AMIGA	phage antirepressor protein	no result	no result	no result	no result	Putative phage antirepressor protein	1/5
CALS8_2859	2779396	2779695	300	1	UNIQUE_AMIGA	transposase	no result	no result	no result	no result	Putative transposase	1/5
CALS8_2999	2920812	2920937	126	-1	UNIQUE_AMIGA	transposase mutator type	no result	no result	no result	no result	Putative transposase mutator type	1/5
CALS8_0356	333362	333535	174	2	UNIQUE_AMIGA	crispr-associated protein cas6	no result	no result	no result	no result	Putative crispr-associated protein cas6	1/5
CALS8_2824	2749719	2749904	186	-1	UNIQUE_AMIGA	no result	no result	Innexin	no result	no result	Putative Innexin	1/5
CALS8_0045	42516	42695	180	-1	UNIQUE_AMIGA	no result	no result	no result	no result	no result	Hypothetical protein	0
CALS8_2617	2517283	2517399	117	1	UNIQUE_AMIGA	no result	no result	no result	no result	no result	Hypothetical Protein	0
CALS8_0007	9287	9445	159	2	UNIQUE_AMIGA	no result	no result	no result	no result	no result	Hypothetical Protein	0
CALS8_0015	14680	14802	123	-3	UNIQUE_AMIGA	no result	no result	no result	no result	no result	Hypothetical Protein	0
CALS8_0034	33260	33334	75	-2	UNIQUE_AMIGA	no result	no result	no result	no result	no result	Hypothetical Protein	0
CALS8_0043	41595	41741	147	3	UNIQUE_AMIGA	no result	no result	no result	no result	no result	Hypothetical Protein	0
CALS8_0054	52999	53118	120	1	UNIQUE_AMIGA	no result	no result	no result	no result	no result	Hypothetical Protein	0
CALS8_0056	53726	53905	180	-2	UNIQUE_AMIGA	no result	no result	no result	no result	no result	Hypothetical Protein	0
CALS8_0060	57477	57701	225	-1	UNIQUE_AMIGA	no result	no result	no result	no result	no result	Hypothetical Protein	0
CALS8_0061	57724	57819	96	-3	NEW	no result	no result	no result	no result	no result	Hypothetical Protein	0
CALS8_0065	60572	60742	171	2	UNIQUE_AMIGA	no result	no result	no result	no result	no result	Hypothetical Protein	0
CALS8_0067	63516	63647	132	-1	UNIQUE_AMIGA	no result	no result	no result	no result	no result	Hypothetical Protein	0
CALS8_0081	77312	77452	141	-2	UNIQUE_AMIGA	no result	no result	no result	no result	no result	Hypothetical Protein	0
CALS8_0082	77982	78128	147	-1	UNIQUE_AMIGA	no result	no result	no result	no result	no result	Hypothetical Protein	0
CALS8_0084	78336	78509	174	-1	UNIQUE_AMIGA	no result	no result	no result	no result	no result	Hypothetical Protein	0
CALS8_0087	81638	81772	135	2	UNIQUE_AMIGA	no result	no result	no result	no result	no result	Hypothetical Protein	0
CALS8_0103	93085	93318	234	-3	UNIQUE_AMIGA	no result	no result	no result	no result	no result	Hypothetical Protein	0
CALS8_0114	101030	101152	123	-2	UNIQUE_AMIGA	no result	no result	no result	no result	no result	Hypothetical Protein	0
CALS8_0115	101139	101357	219	3	UNIQUE_AMIGA	no result	no result	no result	no result	no result	Hypothetical Protein	0
CALS8_0116	101263	101391	129	1	UNIQUE_AMIGA	no result	no result	no result	no result	no result	Hypothetical Protein	0
CALS8_0126	110631	110747	117	3	UNIQUE_AMIGA	no result	no result	no result	no result	no result	Hypothetical Protein	0
CALS8_0151	135977	136096	120	2	UNIQUE_AMIGA	no result	no result	no result	no result	no result	Hypothetical Protein	0
CALS8_0154	138046	138279	234	-3	UNIQUE_AMIGA	no result	no result	no result	no result	no result	Hypothetical Protein	0
CALS8_0155	138239	138421	183	-2	UNIQUE_AMIGA	no result	no result	no result	no result	no result	Hypothetical Protein	0
CALS8_0164	146693	146887	195	-2	UNIQUE_AMIGA	no result	no result	no result	no result	no result	Hypothetical Protein	0
CALS8_0175	155832	155951	120	-1	UNIQUE_AMIGA	no result	no result	no result	no result	no result	Hypothetical Protein	0
CALS8_0194	175367	175549	183	2	UNIQUE_AMIGA	no result	no result	no result	no result	no result	Hypothetical Protein	0
CALS8_0211	187683	187931	249	-1	UNIQUE_AMIGA	no result	no result	no result	no result	no result	Hypothetical Protein	0
CALS8_0232	208239	208382	144	3	UNIQUE_AMIGA	no result	no result	no result	no result	no result	Hypothetical Protein	0
CALS8_0233	208453	208581	129	-3	UNIQUE_AMIGA	no result	no result	no result	no result	no result	Hypothetical Protein	0
CALS8_0274	246772	246909	138	-3	UNIQUE_AMIGA	no result	no result	no result	no result	no result	Hypothetical Protein	0
CALS8_0325	303370	303441	72	1	UNIQUE_AMIGA	no result	no result	no result	no result	no result	Hypothetical Protein	0
CALS8_0347	326600	326725	126	2	UNIQUE_AMIGA	no result	no result	no result	no result	no result	Hypothetical Protein	0
CALS8_0368	345010	345231	222	-3	UNIQUE_AMIGA	no result	no result	no result	no result	no result	Hypothetical Protein	0
CALS8_0369	345305	345499	195	-2	UNIQUE_AMIGA	no result	no result	no result	no result	no result	Hypothetical Protein	0
CALS8_0378	357437	357748	312	-2	UNIQUE_AMIGA	no result	no result	no result	no result	no result	Hypothetical Protein	0
CALS8_0386	361955	362101	147	-2	UNIQUE_AMIGA	no result	no result	no result	no result	no result	Hypothetical Protein	0
CALS8_0420	403671	403802	132	3	UNIQUE_AMIGA	no result	no result	no result	no result	no result	Hypothetical Protein	0
CALS8_0443	425788	425940	153	-3	UNIQUE_AMIGA	no result	no result	no result	no result	no result	Hypothetical Protein	0
CALS8_0445	427082	427282	201	-2	UNIQUE_AMIGA	no result	no result	no result	no result	no result	Hypothetical Protein	0
CALS8_0447	429073	429201	129	1	UNIQUE_AMIGA	no result	no result	no result	no result	no result	Hypothetical Protein	0
CALS8_0448	429123	429254	132	3	UNIQUE_AMIGA	no result	no result	no result	no result	no result	Hypothetical Protein	0
CALS8_0477	464713	464859	147	1	UNIQUE_AMIGA	no result	no result	no result	no result	no result	Hypothetical Protein	0
CALS8_0497	484917	485084	168	3	UNIQUE_AMIGA	no result	no result	no result	no result	no result	Hypothetical Protein	0
CALS8_0511	501473	501592	120	2	UNIQUE_AMIGA	no result	no result	no result	no result	no result	Hypothetical Protein	0
CALS8_0530	518921	519052	132	2	UNIQUE_AMIGA	no result	no result	no result	no result	no result	Hypothetical Protein	0
CALS8_0534	522102	522242	141	3	UNIQUE_AMIGA	no result	no result	no result	no result	no result	Hypothetical Protein	0
CALS8_0537	524150	524398	249	2	UNIQUE_AMIGA	no result	no result	no result	no result	no result	Hypothetical Protein	0
CALS8_0538	524414	524557	144	-2	UNIQUE_AMIGA	no result	no result	no result	no result	no result	Hypothetical Protein	0
CALS8_0550	536265	536393	129	3	UNIQUE_AMIGA	no result	no result	no result	no result	no result	Hypothetical Protein	0
CALS8_0554	541550	541669	120	2	NEW	no result	no result	no result	no result	no result	Hypothetical Protein	0
CALS8_0586	572172	572408	237	3	UNIQUE_AMIGA	no result	no result	no result	no result	no result	Hypothetical Protein	0
CALS8_0594	579048	579185	138	-1	UNIQUE_AMIGA	no result	no result	no result	no result	no result	Hypothetical Protein	0
CALS8_0599	584261	584428	168	2	UNIQUE_AMIGA	no result	no result	no result	no result	no result	Hypothetical Protein	0
CALS8_0604	588137	588292	156	2	UNIQUE_AMIGA	no result	no result	no result	no result	no result	Hypothetical Protein	0
CALS8_0605	588285	588428	144	3	UNIQUE_AMIGA	no result	no result	no result	no result	no result	Hypothetical Protein	0
CALS8_0606	588372	588494	123	-1	UNIQUE_AMIGA	no result	no result	no result	no result	no result	Hypothetical Protein	0
CALS8_0640	623229	623408	180	3	UNIQUE_AMIGA	no result	no result	no result	no result	no result	Hypothetical Protein	0
CALS8_0644	626043	626135	93	-1	NEW	no result	no result	no result	no result	no result	Hypothetical Protein	0
CALS8_0648	628908	629183	276	3	UNIQUE_AMIGA	no result	no result	no result	no result	no result	Hypothetical Protein	0
CALS8_0650	630641	630835	195	2	UNIQUE_AMIGA	no result	no result	no result	no result	no result	Hypothetical Protein	0
CALS8_0654	634148	634303	156	2	UNIQUE_AMIGA	no result	no result	no result	no result	no result	Hypothetical Protein	0
CALS8_0684	666043	666174	132	-3	UNIQUE_AMIGA	no result	no result	no result	no result	no result	Hypothetical Protein	0
CALS8_0691	672100	672261	162	1	UNIQUE_AMIGA	no result	no result	no result	no result	no result	Hypothetical Protein	0
CALS8_0702	683208	683327	120	-1	UNIQUE_AMIGA	no result	no result	no result	no result	no result	Hypothetical Protein	0
CALS8_0709	687746	687877	132	-2	UNIQUE_AMIGA	no result	no result	no result	no result	no result	Hypothetical Protein	0
CALS8_0714	695513	695629	117	2	UNIQUE_AMIGA	no result	no result	no result	no result	no result	Hypothetical Protein	0
CALS8_0745	718381	718527	147	1	UNIQUE_AMIGA	no result	no result	no result	no result	no result	Hypothetical Protein	0
CALS8_0753	727032	727178	147	3	UNIQUE_AMIGA	no result	no result	no result	no result	no result	Hypothetical Protein	0
CALS8_0754	727200	727331	132	3	UNIQUE_AMIGA	no result	no result	no result	no result	no result	Hypothetical Protein	0
CALS8_0755	727862	728002	141	2	UNIQUE_AMIGA	no result	no result	no result	no result	no result	Hypothetical Protein	0
CALS8_0761	735651	735878	228	3	UNIQUE_AMIGA	no result	no result	no result	no result	no result	Hypothetical Protein	0
CALS8_0770	745392	745547	156	3	UNIQUE_AMIGA	no result	no result	no result	no result	no result	Hypothetical Protein	0
CALS8_0782	759899	760093	195	2	UNIQUE_AMIGA	no result	no result	no result	no result	no result	Hypothetical Protein	0
CALS8_0790	769256	769432	177	2	UNIQUE_AMIGA	no result	no result	no result	no result	no result	Hypothetical Protein	0
CALS8_0817	802472	802603	132	2	UNIQUE_AMIGA	no result	no result	no result	no result	no result	Hypothetical Protein	0
CALS8_0821	806635	806958	324	1	UNIQUE_AMIGA	no result	no result	no result	no result	no result	Hypothetical Protein	0
CALS8_0838	826771	826890	120	1	UNIQUE_AMIGA	no result	no result	no result	no result	no result	Hypothetical Protein	0
CALS8_0886	875348	875614	267	2	UNIQUE_AMIGA	no result	no result	no result	no result	no result	Hypothetical Protein	0
CALS8_0894	885789	885974	186	3	UNIQUE_AMIGA	no result	no result	no result	no result	no result	Hypothetical Protein	0
CALS8_0915	905051	905167	117	-2	UNIQUE_AMIGA	no result	no result	no result	no result	no result	Hypothetical Protein	0
CALS8_0958	951476	951610	135	-2	UNIQUE_AMIGA	no result	no result	no result	no result	no result	Hypothetical Protein	0
CALS8_0960	951771	951905	135	3	UNIQUE_AMIGA	no result	no result	no result	no result	no result	Hypothetical Protein	0
CALS8_0961	952612	952740	129	1	UNIQUE_AMIGA	no result	no result	no result	no result	no result	Hypothetical Protein	0
CALS8_0975	962694	962894	201	-1	UNIQUE_AMIGA	no result	no result	no result	no result	no result	Hypothetical Protein	0
CALS8_0978	964520	964786	267	-2	UNIQUE_AMIGA	no result	no result	no result	no result	no result	Hypothetical Protein	0
CALS8_1025	1020615	1020782	168	3	UNIQUE_AMIGA	no result	no result	no result	no result	no result	Hypothetical Protein	0
CALS8_1026	1020775	1020990	216	-3	UNIQUE_AMIGA	no result	no result	no result	no result	no result	Hypothetical Protein	0
CALS8_1057	1050949	1051071	123	1	UNIQUE_AMIGA	no result	no result	no result	no result	no result	Hypothetical Protein	0
CALS8_1075	1069863	1069994	132	-1	UNIQUE_AMIGA	no result	no result	no result	no result	no result	Hypothetical Protein	0
CALS8_1079	1078606	1078737	132	-3	UNIQUE_AMIGA	no result	no result	no result	no result	no result	Hypothetical Protein	0
CALS8_1090	1088020	1088199	180	1	UNIQUE_AMIGA	no result	no result	no result	no result	no result	Hypothetical Protein	0
CALS8_1145	1143666	1143824	159	3	UNIQUE_AMIGA	no result	no result	no result	no result	no result	Hypothetical Protein	0
CALS8_1195	1194619	1194843	225	-3	UNIQUE_AMIGA	no result	no result	no result	no result	no result	Hypothetical Protein	0
CALS8_1207	1205399	1205530	132	-2	UNIQUE_AMIGA	no result	no result	no result	no result	no result	Hypothetical Protein	0
CALS8_1208	1206007	1206141	135	-3	UNIQUE_AMIGA	no result	no result	no result	no result	no result	Hypothetical Protein	0
CALS8_1211	1215907	1216059	153	1	UNIQUE_AMIGA	no result	no result	no result	no result	no result	Hypothetical Protein	0
CALS8_1238	1253739	1253864	126	3	UNIQUE_AMIGA	no result	no result	no result	no result	no result	Hypothetical Protein	0
CALS8_1246	1263507	1263638	132	3	UNIQUE_AMIGA	no result	no result	no result	no result	no result	Hypothetical Protein	0
CALS8_1258	1276595	1276843	249	2	UNIQUE_AMIGA	no result	no result	no result	no result	no result	Hypothetical Protein	0
CALS8_1265	1282855	1282992	138	1	UNIQUE_AMIGA	no result	no result	no result	no result	no result	Hypothetical Protein	0
CALS8_1267	1283113	1283301	189	-3	UNIQUE_AMIGA	no result	no result	no result	no result	no result	Hypothetical Protein	0
CALS8_1277	1293603	1293758	156	-1	UNIQUE_AMIGA	no result	no result	no result	no result	no result	Hypothetical Protein	0
CALS8_1296	1306237	1306353	117	-3	UNIQUE_AMIGA	no result	no result	no result	no result	no result	Hypothetical Protein	0
CALS8_1302	1308513	1308716	204	3	UNIQUE_AMIGA	no result	no result	no result	no result	no result	Hypothetical Protein	0
CALS8_1329	1341669	1341803	135	3	UNIQUE_AMIGA	no result	no result	no result	no result	no result	Hypothetical Protein	0
CALS8_1379	1394722	1394907	186	1	UNIQUE_AMIGA	no result	no result	no result	no result	no result	Hypothetical Protein	0
CALS8_1382	1396970	1397140	171	2	UNIQUE_AMIGA	no result	no result	no result	no result	no result	Hypothetical Protein	0
CALS8_1392	1405226	1405345	120	-2	UNIQUE_AMIGA	no result	no result	no result	no result	no result	Hypothetical Protein	0
CALS8_1402	1413069	1413251	183	3	UNIQUE_AMIGA	no result	no result	no result	no result	no result	Hypothetical Protein	0
CALS8_1571	1580463	1580639	177	3	UNIQUE_AMIGA	no result	no result	no result	no result	no result	Hypothetical Protein	0
CALS8_1607	1608267	1608398	132	3	UNIQUE_AMIGA	no result	no result	no result	no result	no result	Hypothetical Protein	0
CALS8_1612	1611880	1612026	147	1	UNIQUE_AMIGA	no result	no result	no result	no result	no result	Hypothetical Protein	0
CALS8_1627	1624425	1624541	117	-1	UNIQUE_AMIGA	no result	no result	no result	no result	no result	Hypothetical Protein	0
CALS8_1638	1636127	1636249	123	2	UNIQUE_AMIGA	no result	no result	no result	no result	no result	Hypothetical Protein	0
CALS8_1648	1646344	1646481	138	1	UNIQUE_AMIGA	no result	no result	no result	no result	no result	Hypothetical Protein	0
CALS8_1649	1646613	1646831	219	3	UNIQUE_AMIGA	no result	no result	no result	no result	no result	Hypothetical Protein	0
CALS8_1660	1656270	1656404	135	-1	UNIQUE_AMIGA	no result	no result	no result	no result	no result	Hypothetical Protein	0
CALS8_1733	1721866	1722036	171	1	UNIQUE_AMIGA	no result	no result	no result	no result	no result	Hypothetical Protein	0
CALS8_1745	1730417	1730548	132	-2	UNIQUE_AMIGA	no result	no result	no result	no result	no result	Hypothetical Protein	0
CALS8_1749	1732891	1733022	132	1	UNIQUE_AMIGA	no result	no result	no result	no result	no result	Hypothetical Protein	0
CALS8_1791	1771693	1771824	132	-3	UNIQUE_AMIGA	no result	no result	no result	no result	no result	Hypothetical Protein	0
CALS8_1798	1776054	1776185	132	3	UNIQUE_AMIGA	no result	no result	no result	no result	no result	Hypothetical Protein	0
CALS8_1806	1785235	1785351	117	1	UNIQUE_AMIGA	no result	no result	no result	no result	no result	Hypothetical Protein	0
CALS8_1849	1820976	1821143	168	3	UNIQUE_AMIGA	no result	no result	no result	no result	no result	Hypothetical Protein	0
CALS8_1857	1826754	1826879	126	3	UNIQUE_AMIGA	no result	no result	no result	no result	no result	Hypothetical Protein	0
CALS8_1869	1842428	1842562	135	-2	UNIQUE_AMIGA	no result	no result	no result	no result	no result	Hypothetical Protein	0
CALS8_1870	1842534	1842701	168	3	UNIQUE_AMIGA	no result	no result	no result	no result	no result	Hypothetical Protein	0
CALS8_1877	1846638	1846916	279	3	UNIQUE_AMIGA	no result	no result	no result	no result	no result	Hypothetical Protein	0
CALS8_1881	1848477	1848722	246	3	UNIQUE_AMIGA	no result	no result	no result	no result	no result	Hypothetical Protein	0
CALS8_1907	1868465	1868629	165	-2	UNIQUE_AMIGA	no result	no result	no result	no result	no result	Hypothetical Protein	0
CALS8_1919	1877392	1877544	153	-3	UNIQUE_AMIGA	no result	no result	no result	no result	no result	Hypothetical Protein	0
CALS8_1989	1942858	1942992	135	1	UNIQUE_AMIGA	no result	no result	no result	no result	no result	Hypothetical Protein	0
CALS8_2013	1967256	1967429	174	-1	UNIQUE_AMIGA	no result	no result	no result	no result	no result	Hypothetical Protein	0
CALS8_2086	2033393	2033626	234	-2	UNIQUE_AMIGA	no result	no result	no result	no result	no result	Hypothetical Protein	0
CALS8_2108	2055226	2055432	207	-3	UNIQUE_AMIGA	no result	no result	no result	no result	no result	Hypothetical Protein	0
CALS8_2109	2055474	2055572	99	3	UNIQUE_AMIGA	no result	no result	no result	no result	no result	Hypothetical Protein	0
CALS8_2110	2055585	2055716	132	3	UNIQUE_AMIGA	no result	no result	no result	no result	no result	Hypothetical Protein	0
CALS8_2208	2157420	2157554	135	-1	UNIQUE_AMIGA	no result	no result	no result	no result	no result	Hypothetical Protein	0
CALS8_2239	2186892	2187035	144	3	UNIQUE_AMIGA	no result	no result	no result	no result	no result	Hypothetical Protein	0
CALS8_2272	2223392	2223547	156	2	UNIQUE_AMIGA	no result	no result	no result	no result	no result	Hypothetical Protein	0
CALS8_2306	2252185	2252499	315	1	UNIQUE_AMIGA	no result	no result	no result	no result	no result	Hypothetical Protein	0
CALS8_2312	2255152	2255277	126	-3	UNIQUE_AMIGA	no result	no result	no result	no result	no result	Hypothetical Protein	0
CALS8_2369	2300241	2300417	177	3	UNIQUE_AMIGA	no result	no result	no result	no result	no result	Hypothetical Protein	0
CALS8_2387	2311373	2311519	147	-2	UNIQUE_AMIGA	no result	no result	no result	no result	no result	Hypothetical Protein	0
CALS8_2393	2316750	2316881	132	3	UNIQUE_AMIGA	no result	no result	no result	no result	no result	Hypothetical Protein	0
CALS8_2395	2318861	2318992	132	2	UNIQUE_AMIGA	no result	no result	no result	no result	no result	Hypothetical Protein	0
CALS8_2401	2324334	2324468	135	-1	UNIQUE_AMIGA	no result	no result	no result	no result	no result	Hypothetical Protein	0
CALS8_2423	2343693	2343818	126	3	UNIQUE_AMIGA	no result	no result	no result	no result	no result	Hypothetical Protein	0
CALS8_2434	2353774	2353995	222	-3	UNIQUE_AMIGA	no result	no result	no result	no result	no result	Hypothetical Protein	0
CALS8_2504	2406086	2406217	132	2	UNIQUE_AMIGA	no result	no result	no result	no result	no result	Hypothetical Protein	0
CALS8_2547	2444307	2444483	177	-1	UNIQUE_AMIGA	no result	no result	no result	no result	no result	Hypothetical Protein	0
CALS8_2605	2504092	2504229	138	-3	UNIQUE_AMIGA	no result	no result	no result	no result	no result	Hypothetical Protein	0
CALS8_2607	2508125	2508217	93	2	UNIQUE_AMIGA	no result	no result	no result	no result	no result	Hypothetical Protein	0
CALS8_2613	2511832	2511963	132	-3	UNIQUE_AMIGA	no result	no result	no result	no result	no result	Hypothetical Protein	0
CALS8_2615	2513631	2513777	147	3	UNIQUE_AMIGA	no result	no result	no result	no result	no result	Hypothetical Protein	0
CALS8_2616	2516894	2517070	177	2	UNIQUE_AMIGA	no result	no result	no result	no result	no result	Hypothetical Protein	0
CALS8_2619	2519506	2519757	252	1	UNIQUE_AMIGA	no result	no result	no result	no result	no result	Hypothetical Protein	0
CALS8_2620	2519805	2520035	231	3	UNIQUE_AMIGA	no result	no result	no result	no result	no result	Hypothetical Protein	0
CALS8_2631	2534971	2535165	195	1	UNIQUE_AMIGA	no result	no result	no result	no result	no result	Hypothetical Protein	0
CALS8_2663	2575241	2575399	159	2	UNIQUE_AMIGA	no result	no result	no result	no result	no result	Hypothetical Protein	0
CALS8_2708	2624923	2625045	123	1	UNIQUE_AMIGA	no result	no result	no result	no result	no result	Hypothetical Protein	0
CALS8_2728	2643875	2644066	192	-2	UNIQUE_AMIGA	no result	no result	no result	no result	no result	Hypothetical Protein	0
CALS8_2734	2647293	2647526	234	-1	UNIQUE_AMIGA	no result	no result	no result	no result	no result	Hypothetical Protein	0
CALS8_2798	2726593	2726760	168	-3	UNIQUE_AMIGA	no result	no result	no result	no result	no result	Hypothetical Protein	0
CALS8_2822	2748722	2748919	198	-2	UNIQUE_AMIGA	no result	no result	no result	no result	no result	Hypothetical Protein	0
CALS8_2825	2749971	2750198	228	-1	UNIQUE_AMIGA	no result	no result	no result	no result	no result	Hypothetical Protein	0
CALS8_2848	2770317	2770514	198	-1	UNIQUE_AMIGA	no result	no result	no result	no result	no result	Hypothetical Protein	0
CALS8_2851	2772009	2772230	222	-1	UNIQUE_AMIGA	no result	no result	no result	no result	no result	Hypothetical Protein	0
CALS8_2880	2793853	2794071	219	1	UNIQUE_AMIGA	no result	no result	no result	no result	no result	Hypothetical Protein	0
CALS8_2896	2813012	2813140	129	-2	UNIQUE_AMIGA	no result	no result	no result	no result	no result	Hypothetical Protein	0
CALS8_2899	2814682	2814858	177	-3	UNIQUE_AMIGA	no result	no result	no result	no result	no result	Hypothetical Protein	0
CALS8_2909	2824042	2824227	186	-3	UNIQUE_AMIGA	no result	no result	no result	no result	no result	Hypothetical Protein	0
CALS8_2913	2826355	2826546	192	-3	UNIQUE_AMIGA	no result	no result	no result	no result	no result	Hypothetical Protein	0
CALS8_2917	2828523	2828663	141	-1	UNIQUE_AMIGA	no result	no result	no result	no result	no result	Hypothetical Protein	0
CALS8_2960	2876724	2876855	132	-1	UNIQUE_AMIGA	no result	no result	no result	no result	no result	Hypothetical Protein	0
CALS8_2969	2882283	2882414	132	-1	UNIQUE_AMIGA	no result	no result	no result	no result	no result	Hypothetical Protein	0
CALS8_2973	2884267	2884389	123	1	UNIQUE_AMIGA	no result	no result	no result	no result	no result	Hypothetical Protein	0
CALS8_2974	2884386	2884511	126	3	UNIQUE_AMIGA	no result	no result	no result	no result	no result	Hypothetical Protein	0
CALS8_2982	2890774	2890944	171	-3	NEW	no result	no result	no result	no result	no result	Hypothetical Protein	0
CALS8_2983	2890877	2891041	165	-2	UNIQUE_AMIGA	no result	no result	no result	no result	no result	Hypothetical Protein	0
CALS8_3019	2942043	2942201	159	3	UNIQUE_AMIGA	no result	no result	no result	no result	no result	Hypothetical Protein	0
