# Supplementary material for: Genome Wide Re-Annotation of Caldicellulosiruptor saccharolyticus with New Insights into Genes Involved in Biomass Degradation and Hydrogen Production
Source: PLoS One. 2015 Jul 21;10(7):e0133183. doi: 10.1371/journal.pone.0133183 (PMC4510573; doi:10.1371/journal.pone.0133183)
Supplement: S6 Table — (XLSX) [file pone.0133183.s014.xlsx]

## Sheet: Sheet1
Table S6: List of functionally re-annotated 1,854 proteins with known functions from Caldicellulosiruptor saccharolyticus using PSI-BLAST, BLASTO, Pfam, ANNIE, InterProScan for ROC analysis.
*True positive and true negative are denoted by “1” and “0”
The second number is an integer representing the confidence rating for each case.
Label	Annotated Function	PSI-BLAST*	BLASTO*	Pfam*	ANNIE*	InterProScan*
Csac_0001	chromosomal replication initiation protein	chromosomal replication initiation protein, 1 5	atpase involved in dna replication initiation, 1 4	bacterial dnaa protein, 1 3	chromosomal replication initiation protein, 1 5	chromosomal replication initiation protein, 1 5
Csac_0002	dna polymerase iii subunit beta	dna polymerase iii subunit beta, 1 5	dna polymerase sliding clamp subunit , 1 4	dna polymerase iii subunit beta, 1 5	dna polymerase iii subunit beta, 1 5	dna polymerase iii subunit beta, 1 5
Csac_0003	dna replication and repair protein recf	dna replication and repair protein recf, 1 5	recombinational dna repair atpase (recf pathway), 1 4	recf/recn/smc n terminal domain, 1 3	recf, recombinational dna repair atpase (recf pathway), 1 4	dna-binding, recf, conserved site, 1 3
Csac_0005	dna gyrase subunit b	dna gyrase subunit b, 1 5	type iia topoisomerase (dna gyrase/topo ii, topoisomerase iv), b subunit, 1 4	dna gyrase subunit b, 1 5	dna gyrase subunit b, 1 5	dna gyrase subunit b, 1 5
Csac_0006	dna gyrase subunit a	dna gyrase subunit a, 1 5	type iia topoisomerase (dna gyrase/topo ii, topoisomerase iv), a subunit, 1 4	dna gyrase/topoisomerase iv, subunit a, 1 4	dna gyrase subunit a, 1 5	dna gyrase, subunit a, 1 5
Csac_0007	c-terminal beta-propeller domain-containing secreted protein	beta propeller domain , 1 4	secreted protein containing c-terminal beta-propeller domain distantly related to wd-40 repeats, 1 4	beta propeller domain, 1 4	beta propeller domain, 1 4	beta propeller domain-containing family, 1 4
Csac_0014	type 11 methyltransferase	type 11 methyltransferase, 1 5	sam-dependent methyltransferases, 1 4	methyltransferase domain, 1 4	methyltransferase domain, 1 4	unintegrated, 0 2
Csac_0015	type iii restriction enzyme, res subunit	type iii restriction enzyme, res subunit, 1 5	dna or rna helicases of superfamily ii, 0 3	type iii restriction enzyme, res subunit, 1 5	hsdr, type i site-specific restriction-modification system, 1 4	helicase, superfamily 1/2, atp-binding domain, 0 3
Csac_0020	pas/pac and gaf sensor-containing diguanylate cyclase/phosphodiesterase	diguanylate cyclase/phosphodiesterase with pas/pac sensor(s) , 1 4	eal domain, 0 3	pas domain, 1 3	pas fold, 1 3	pas domain, 1 3
Csac_0022	stage v sporulation protein s	stage v sporulation protein s, 1 5	spovs-related protein, 1 4	stage v sporulation protein s (spovs), 1 4	stage v sporulation protein s (spovs), 1 4	sporulation stage v, protein s, 1 4
Csac_0030	tryptophan synthase subunit beta	tryptophan synthase subunit beta, 1 5	tryptophan synthase beta-subunit, 1 4	pyridoxal-phosphate dependent enzyme, 0 3	tryptophan synthase subunit beta, 1 5	tryptophan synthase, beta, 1 4
Csac_0031	kwg repeat-containing protein	kwg repeat-containing protein, 1 5	no significant ortholog , 0 5	kwg leptospira, 1 4	kwg leptospira, 1 4	kwg leptospira, 1 4
Csac_0033	lema family protein	lema family protein , 1 5	uncharacterized conserved protein, 0 2	lema family, 1 4	lema family, 1 4	lema, 1 4
Csac_0040	integrase catalytic subunit	integrase catalytic subunit, 1 5	transposase and inactivated derivatives, 1 3	integrase core domain, 1 5	integrase core domain, 1 5	integrase, catalytic core, 1 5
Csac_0041	istb domain-containing protein atp-binding protein	istb domain-containing protein atp-binding protein, 1 5	dna replication protein, 1 3	istb-like atp binding protein, 1 4	istb-like atp binding protein, 1 4	istb-like atp-binding protein, 1 4
Csac_0043	crispr-associated protein	crispr-associated protein, 1 5	uncharacterized protein predicted to be involved in dna repair, 0 2	crispr-associated (cas) dxthg family, 1 4	crispr-associated (cas) dxthg family, 1 4	crispr-associated protein, mj1666, 1 4
Csac_0044	crispr-associated protein dxthg motif protein	crispr-associated (cas) dxthg family, 1 4	atpase involved in dna repair, 1 3	crispr-associated (cas) dxthg family, 1 4	crispr-associated protein (cas_tm1812), 1 4	crispr-associated protein, tm1812, 1 4
Csac_0045	transposase, is4 family protein	transposase is4 family protein , 1 5	no significant hits found, 0 5	transposase dde domain, 1 4	transposase dde domain, 1 4	transposase, is4-like, 1 4
Csac_0049	atpase	atpase, 1 5	atpase of the aaa superfamily, 1 4	archaeal atpase, 1 4	archaeal atpase, 1 4	atpase domain, 1 4
Csac_0052	transposase, mutator type	transposase, mutator type, 1 5	transposase, 1 4	transposase, mutator family, 1 4	transposase, mutator family., 1 4	transposase, mutator type, 1 5
Csac_0055	transposase	transposase, 1 5	no significant hits found, 0 5	integrase core domain, 1 3	integrase core domain., 1 3	integrase, catalytic core, 1 3
Csac_0056	crispr-associated protein, csh1 family	crispr-associated protein, csh1 family, 1 5	no significant hits found, 0 5	crispr-associated protein tm1802, 1 4	crispr-associated protein tm1802, 1 4	crispr-associated protein tm1802, 1 4
Csac_0057	crispr-associated protein, csh2 family	crispr-associated protein csh2, 1 4	uncharacterized bcr, 0 2	family of unknown function (duf694), 0 2	transcription factor chx10 and related hox domain proteins, 1 3	crispr-associated protein tm1801, 1 4
Csac_0058	crispr-associated protein cas5	crispr-associated protein cas5, 1 5	no significant hits found, 0 5	crispr-associated protein (cas_cas5), 1 5	protein of unknown function (duf522), 0 2	crispr-associated protein cas5, n-terminal, 1 4
Csac_0060	istb domain-containing protein atp-binding protein	istb-like atp binding family protein, 1 4	dna replication protein, 1 3	istb-like atp binding protein, 1 4	istb-like atp binding protein, 1 4	istb-like atp-binding protein, 1 4
Csac_0061	transposase, mutator type	transposase, mutator type, 1 5	predicted transposase, 1 4	transposase, mutator family, 1 4	transposase, mutator family., 1 4	transposase, mutator type, 1 5
Csac_0062	integrase catalytic subunit	integrase catalytic subunit, 1 5	no significant hits found, 0 5	integrase core domain, 1 4	transposase and inactivated derivatives [dna replication, recombination, and repair]., 1 3	integrase, catalytic core, 1 4
Csac_0064	crispr-associated protein cas4	crispr-associated protein cas4, 1 5	crispr-associated recb-family exonuclease cas4, 1 4	domain of unknown function duf83, 0 2	crispr/cas system-associated protein cas4, 1 4	crispr/cas system-associated protein cas4, 1 4
Csac_0065	crispr-associated protein cas1	crispr-associated cas1 family protein , 1 4	uncharacterized acr, 0 2	crispr associated protein cas1, 1 5	protein of unknown function duf48, 0 2	crispr-associated protein cas1, 1 5
Csac_0066	crispr-associated protein cas2	crispr-associated protein cas2 , 1 5	uncharacterized acr, 0 2	crispr associated protein cas2, 1 5	uncharacterized protein predicted to be involved in dna repair, 0 2	crispr associated protein cas2, 1 5
Csac_0067	zeta toxin family protein	zeta toxin family protein, 1 5	no significant hits found, 0 5	zeta toxin, 1 4	zeta toxin, 1 4	zeta toxin domain, 1 4
Csac_0072	atpase	atpase, 1 5	atpase of the aaa superfamily, 1 4	archaeal atpase, 1 4	archaeal atpase, 1 4	atpase domain, prokaryote, 1 3
Csac_0075	crispr-associated protein, csm1 family	crispr-associated protein, csm1 family, 1 5	hydrolase of the hd superfamily, 1 4	hd domain, 1 3	predicted hydrolase of the hd superfamily, 1 4	crispr-associated protein csm1, 1 4
Csac_0076	crispr-associated protein, csm2 family	crispr-associated protein, csm2 family, 1 5	uncharacterized acr, 0 2	protein of unknown function (duf310), 0 2	protein of unknown function (duf310), 0 2	crispr-associated protein, tm1810 c-terminal, 1 4
Csac_0077	crispr-associated ramp protein, csm3 family	crispr-associated ramp protein, csm3 family, 1 5	uncharacterized acr, 0 2	ramp superfamily, 1 4	uncharacterized protein predicted to be involved in dna repair (ramp superfamily), 0 2	crispr-associated ramp csm3, 1 4
Csac_0078	crispr-associated ramp protein, csm4 family	crispr-associated ramp protein, csm4 family, 1 5	uncharacterized acr, 0 2	ramp superfamily, 1 4	ramp superfamily, 1 4	protein of unknown function duf314, 0 2
Csac_0079	crispr-associated ramp protein, csm5 family	crispr-associated ramp protein, csm5 family, 1 5	uncharacterized acr, 0 2	ramp superfamily, 1 4	ramp superfamily, 1 4	crispr-associated protein, tm1807, 1 4
Csac_0082	ycfa family protein	ycfa family protein, 1 5	periplasmic or secreted lipoprotein, 1 4	ycfa family protein, 1 5	ycfa family protein, 1 5	ribonucleotide reductase, 0 3
Csac_0089	crispr-associated protein	crispr-associated protein , 1 5	uncharacterized acr, 0 2	crispr-associated (cas) dxthg family, 1 4	crispr-associated (cas) dxthg family, 1 4	crispr-associated protein, mj1666, 1 4
Csac_0090	spova protein	stage v sporulation protein ae, 1 4	no significant hits found, 0 5	spova protein, 1 5	spova protein, 1 5	sporulation stage v, protein ae, 1 4
Csac_0091	stage v sporulation protein ad	stage v sporulation protein ad, 1 5	no significant hits found, 0 5	stage v sporulation protein ad, 1 5	stage v sporulation protein ad, 1 5	stage v sporulation ad, 1 4
Csac_0092	spova protein	stage v sporulation protein ac, 1 4	no significant hits found, 0 5	spova protein, 1 5	spova, spova protein, 1 4	sporulation stage v, protein ac, 1 4
Csac_0097	atpase-like protein	atpase-like protein, 1 5	predicted atpase, 1 3	domain of unknown function duf87, 0 2	predicted atpase, 1 3	domain of unknown function duf87, 0 2
Csac_0099	transposase, is4 family protein	transposase, is4 family protein, 1 5	no significant hits found, 0 5	transposase domain (duf772), 1 4	transposase dde domain, 1 4	transposase, is4 family protein, 1 5
Csac_0100	exsb protein	exsb protein, 1 5	transcription regulator (exsb) related protein, 1 4	exsb, 1 4	exsb, 1 4	queuosine biosynthesis protein (quec), 1 4
Csac_0103	sulfur carrier protein this	sulfur carrier protein this, 1 5	sulfur transfer protein involved in thiamine biosynthesis, 1 4	this family, 1 3	this, 1 3	thiamines/molybdopterin converting factor subunit 1, 1 3
Csac_0104	pp-loop domain-containing protein	pp-loop domain-containing protein, 1 5	atpase of the pp-loop superfamily, 1 3	pp-loop family, 1 4	mesj, 0 3	trna 2-thiolation protein, 1 4
Csac_0105	radical sam domain-containing protein	radical sam protein , 1 4	organic radical activating enzymes, 1 4	radical sam superfamily, 1 4	radical sam superfamily, 1 4	radical sam, 1 4
Csac_0109	biotin--acetyl-coa-carboxylase ligase	biotin--acetyl-coa-carboxylase ligase, 1 5	biotin-(acetyl-coa carboxylase) ligase, 1 5	biotin/lipoate a/b protein ligase family, 1 4	prk11886, biotin--protein ligase, 1 4	biotin/lipoate a/b protein ligase, 1 4
Csac_0110	dihydropteroate synthase	dihydropteroate synthase, 1 5	dihydropteroate synthase, 1 5	pterin binding enzyme(dihydropteroate synthase), 1 4	dihydropteroate synthase, 1 5	dihydropteroate synthase, 1 5
Csac_0112	2-amino-4-hydroxy-6- hydroxymethyldihydropteridine pyrophosphokinase	2-amino-4-hydroxy-6- hydroxymethyldihydropteridine pyrophosphokinase, 1 5	7,8-dihydro-6-hydroxymethylpterin-pyrophosphokinase, 1 4	7,8-dihydro-6-hydroxymethylpterin-pyrophosphokinase, 1 4	7,8-dihydro-6-hydroxymethylpterin-pyrophosphokinase, 1 4	7,8-dihydro-6-hydroxymethylpterin-pyrophosphokinase, 1 4
Csac_0113	short-chain dehydrogenase/reductase sdr	short-chain dehydrogenase/reductase sdr, 1 5	dehydrogenases with different specificities, 1 4	short chain dehydrogenase, 1 4	short-chain dehydrogenases of various substrate specificities, 1 4	short-chain dehydrogenase/reductase sdr, 1 5
Csac_0116	phage shock protein pspa	phage shock protein pspa, 1 5	phage shock protein a, 1 5	pspa/im30 family, 1 3	pspa/im30 family, 1 3	pspa/im30, 1 4
Csac_0117	phosphoprotein phosphatase	protein serine/threonine phosphatase, 1 4	serine phosphatase rsbu, 1 4	stage ii sporulation protein e (spoiie), 1 4	serine/threonine protein phosphatase, 1 4	phosphoprotein phosphatase, 1 5
Csac_0118	spoiid/lytb domain-containing protein	spoiid/lytb domain-containing protein, 1 5	sporulation protein spoiid, 1 4	stage ii sporulation protein, 1 4	stage ii sporulation protein, 1 4	stage ii sporulation protein d, 1 4
Csac_0122	nad+ synthetase	nad+ synthetase, 1 5	nad synthase, 1 4	nad synthase, 1 4	nad synthetase, 1 5	nad synthase, 1 4
Csac_0123	dna polymerase, beta domain-containing protein	dna polymerase, beta domain-containing protein, 1 5	nucleotidyltransferase, 1 3	nucleotidyltransferase domain, 1 3	nucleotidyltransferase domain, 1 3	nucleotidyltransferase domain, 1 3
Csac_0124	response regulator receiver protein	two component transcriptional regulator, arac family, 1 4	chey-like receiver domain, 1 4	response regulator receiver domain, 1 4	response regulator containing chey-like receiver domain, 1 4	signal transduction response regulator, receiver domain, 1 4
Csac_0125	histidine kinase internal subunit	histidine kinase internal subunit, 1 5	signal transduction protein with a c-terminal atpase domain, 1 3	histidine kinase, 1 4	histidine kinase, 1 4	hamp linker domain, 1 3
Csac_0126	family 1 extracellular solute-binding protein	family 1 extracellular solute-binding protein, 1 5	sugar-binding periplasmic proteins/domains, 1 4	bacterial extracellular solute-binding protein, 1 4	bacterial extracellular solute-binding protein, 1 4	bacterial extracellular solute-binding protein, 1 4
Csac_0127	binding-protein-dependent transport systems inner membrane component	binding-protein-dependent transport systems inner membrane component, 1 5	abc-type sugar transport systems, permease components, 1 4	binding-protein-dependent transport system inner membrane component, 1 5	ugpe, abc-type sugar transport system, permease component, 1 4	binding-protein-dependent transport system inner membrane component, 1 5
Csac_0128	binding-protein-dependent transport systems inner membrane component	binding-protein-dependent transport systems inner membrane component, 1 5	sugar permeases, 0 3	binding-protein-dependent transport system inner membrane component, 1 5	binding-protein-dependent transport system inner membrane component., 1 5	binding-protein-dependent transport systems inner membrane component, 1 5
Csac_0129	glycoside hydrolase family protein	beta-mannosidase, 1 3	beta-galactosidase/beta-glucuronidase, 1 4	glycosyl hydrolases family 2, sugar binding domain, 1 4	glycosyl hydrolases family 2, sugar binding domain, 1 4	glycoside hydrolase, family 2, immunoglobulin-like beta-sandwich, 1 4
Csac_0134	group 1 glycosyl transferase	group 1 glycosyl transferase, 1 5	glycosyltransferases, 1 4	glycosyl transferases group 1, 1 4	gt1 family of glycosyltransferases., 1 4	glycosyl transferases group 1, 1 4
Csac_0136	nucleotidyl transferase	nucleotidyl transferase, 1 5	nucleoside-diphosphate-sugar pyrophosphorylases, 1 3	nucleotidyl transferase, 1 5	nucleoside-diphosphate-sugar pyrophosphorylase, 1 3	nucleotidyl transferase, 1 5
Csac_0137	glycoside hydrolase family protein	glycoside hydrolase family protein, 1 5	endoglucanase, 1 3	cellulase (glycosyl hydrolase family 5), 1 4	cellulase, cellulase (glycosyl hydrolase family 5)., 1 4	glycosyl hydrolase family 5, 1 4
Csac_0138	vanz family protein	vanz family protein, 1 5	no significant hits found, 0 5	vanz like family, 1 4	vanz, vanz like family, 1 4	vanz like family, 1 4
Csac_0139	transposase	transposase, 1 5	no significant hits found, 0 5	integrase core domain, 1 3	integrase core domain., 1 3	integrase core domain, 1 3
Csac_0140	gntr family transcriptional regulator	gntr family transcriptional regulator, 1 5	transcriptional regulators, 1 4	bacterial regulatory proteins, gntr family, 1 3	transcriptional regulators, 1 4	gntr family, 1 4
Csac_0141	abc transporter	abc transporter, 1 5	abc-type multidrug transport system, 1 4	abc transporter, 1 5	abc-type multidrug transport system, 1 4	atpase component, 1 3
Csac_0144	abc transporter	abc transporter, 1 5	abc-type multidrug transport system, atpase component, 1 4	abc transporter, 1 5	abc-type multidrug transport system, 1 4	atpase component, 1 3
Csac_0146	transposase	transposase, 1 5	predicted transposases, 1 4	putative transposase dna-binding domain, 1 4	no alignments found, 0 5	no hits found., 0 5
Csac_0147	regulatory protein merr	resolvase domain, 0 3	predicted site-specific integrase-resolvase, 0 3	resolvase, n terminal domain, 1 4	predicted site-specific integrase-resolvase, 1 3	merr hth family regulatory protein, 1 4
Csac_0149	cation transporter	cation transporter, 1 5	trk-type k+ transport systems, membrane components, 1 3	cation transport protein, 1 4	cation transport protein, 1 4	cation transporter, 1 5
Csac_0150	trka-n domain-containing protein	trka-n domain-containing protein, 1 5	k+ transport systems, nad-binding component, 1 3	trka-n domain, 1 4	trka-n domain, 1 4	trka-n domain, 1 4
Csac_0151	trka-n domain-containing protein	trka-n domain-containing protein, 1 5	k+ transport systems, nad-binding component, 1 4	trka-n domain, 1 4	trka, k+ transport systems, 1 3	trka-n domain protein, 1 4
Csac_0152	spoiid/lytb domain-containing protein	spoiid/lytb domain-containing protein, 1 5	sporulation protein and related proteins, 1 3	sporulation related domain, 1 3	spoiid, sporulation protein and related proteins, 1 4	stage ii sporulation protein, 1 4
Csac_0153	s-adenosylmethionine--trna-ribosyltransferase- isomerase	s-adenosylmethionine--trna-ribosyltransferase- isomerase, 1 5	s-adenosylmethionine:trna-ribosyltransferase-isomerase (queuine synthetase), 1 4	queuosine biosynthesis protein, 1 3	s-adenosylmethionine:trna ribosyltransferase-isomerase, 1 5	queuosine biosynthesis protein, 1 3
Csac_0156	chromosome segregation atpase-like protein	chromosome segregation atpase-like protein, 1 5	atpase involved in dna repair, 1 3	putative exonuclease sbccd, c subunit, 1 3	smc, chromosome segregation atpases, 1 4	atpase, 1 3
Csac_0158	abc-type bacteriocin transporter	abc-type bacteriocin transporter, 1 5	abc-type bacteriocin/lantibiotic exporters, 1 4	abc transporter transmembrane region, 1 4	abc-type bacteriocin/lantibiotic exporters, 1 4	abc transporter, 1 4
Csac_0160	transposase, mutator type	transposase, mutator type, 1 5	transposase, 1 4	transposase, mutator family, 1 4	transposase_mut, transposase, 1 4	transposase, mutator type, 1 5
Csac_0162	abortive infection protein	abortive infection protein, 1 5	metal-dependent membrane protease, 0 3	caax protease self-immunity, 1 3	caax amino terminal protease family, 1 4	metal-dependent membrane protease, 0 3
Csac_0164	abc transporter	abc transporter-like protein, 1 4	abc-type multidrug transport system, 1 4	aaa domain, 1 3	abc transporter, 1 5	abc transporter, 1 5
Csac_0166	abortive infection protein	abortive infection protein, 1 5	metal-dependent membrane protease, 0 3	caax protease self-immunity, 1 3	caax amino terminal protease family, 1 4	metal-dependent membrane protease, 0 3
Csac_0171	subtilisin-like serine protease-like protein	subtilisin-like serine protease-like protein, 1 5	subtilisin-like serine proteases, 1 4	subtilase family, 1 3	subtilisin-like serine protease-like protein, 1 5	peptidase s8, subtilisin, his-active site, 1 4
Csac_0172	type 11 methyltransferase	type 11 methyltransferase, 1 5	sam-dependent methyltransferases, 1 4	methyltransferase domain, 1 4	methyltransf_11, methyltransferase domain, 1 4	methyltransferase, 1 4
Csac_0174	transport system permease	transport system permease, 1 5	abc-type cobalamin/fe3+-siderophores transport systems, 1 4	feccd transport family, 1 4	feccd transport family, 1 4	feccd transport family, 1 4
Csac_0175	abc transporter	phosphonate-transporting atpase, 1 4	abc-type cobalamin/fe3+-siderophores transport systems, atpase components, 1 3	abc transporter, 1 5	abc transporters, 1 5	abc transporter, 1 5
Csac_0177	formylmethanofuran dehydrogenase subunit e region	formylmethanofuran dehydrogenase subunit e region, 1 5	formylmethanofuran dehydrogenase subunit e, 1 5	molybdenum formylmethanofuran dehydrogenase operon, 1 4	fwde, tungsten formylmethanofuran dehydrogenase, 1 4	formylmethanofuran dehydrogenase, subunit e domain, 1 5
Csac_0179	response regulator receiver modulated cheb methylesterase	response regulator receiver modulated cheb methylesterase, 1 5	chemotaxis response regulator containing a chey-like receiver domain and a methylesterase domain, 1 3	cheb methylesterase, 1 4	chemotaxis-specific methylesterase, 1 3	signal transduction response regulator, chemotaxis, cheb, 1 4
Csac_0183	2-phosphosulfolactate phosphatase	2-phosphosulfolactate phosphatase, 1 5	phosphosulfolactate phosphohydrolase and related enzymes, 1 4	2-phosphosulpholactate phosphatase, 1 5	2-phosphosulfolactate phosphatase, 1 5	2-phosphosulpholactate phosphatase, 1 5
Csac_0185	methionyl-trna synthetase	methionyl-trna synthetase, 1 5	methionyl-trna synthetase, 1 5	trna synthetases class i (m), 1 4	methionyl-trna synthetase, 1 5	methionyl-trna synthetase, 1 5
Csac_0186	tatd family hydrolase	tatd family hydrolase, 1 5	mg-dependent dnase, 0 3	tatd related dnase, 1 4	tatd like proteins, 1 4	tatd superfamily, 1 4
Csac_0187	radical sam domain-containing protein	radical sam domain-containing protein, 1 5	predicted fe-s oxidoreductases, 1 3	radical sam superfamily, 1 4	radical sam superfamily, 1 4	radical sam, 1 4
Csac_0188	transposase is200-family protein	transposase is200-family protein, 1 5	transposase and inactivated derivatives, 1 4	transposase is200-family protein, 1 5	transposase is200-family protein, 1 5	transposase is200-family protein, 1 5
Csac_0189	transposase, is605 orfb family	transposase, is605 orfb family, 1 5	transposase and inactivated derivatives, 1 4	probable transposase, 1 4	transposase and inactivated derivatives, 1 4	transposase, is605 orfb family, 1 5
Csac_0190	lmbe family protein	lmbe family protein, 1 5	uncharacterized proteins, lmbe homologs, 0 2	glcnac-pi de-n-acetylase, 0 3	pig-l, glcnac-pi de-n-acetylase, 0 3	n-acetylglucosaminyl phosphatidylinositol deacetylase, 0 3
Csac_0192	heavy metal translocating p-type atpase	heavy metal translocating p-type atpase, 1 5	cation transport atpases, 1 4	heavy-metal-associated domain, 1 4	cation transport atpase [inorganic ion transport and metabolism]., 1 4	heavy metal-associated domain, hma, 1 4
Csac_0193	regulatory protein arsr	regulatory protein arsr, 1 5	predicted transcriptional regulators, 1 3	bacterial regulatory protein, arsr family, 1 4	arsenical resistance operon repressor, 1 3	hth arsr-type dna-binding domain, 1 3
Csac_0194	group 1 glycosyl transferase	group 1 glycosyl transferase, 1 5	predicted glycosyltransferases, 1 4	glycosyl transferases group 1, 1 4	this is a family of gt1 glycosyltransferases, 1 4	glycosyl transferase, family 1, 1 4
Csac_0195	had-superfamily hydrolase	hydrolase, haloacid dehalogenase family , 1 3	predicted sugar phosphatases of the had superfamily, 1 3	haloacid dehalogenase-like hydrolase, 1 4	predicted sugar phosphatases of the had superfamily, 1 3	had-superfamily hydrolase, subfamily iia, 1 4
Csac_0197	recd/traa family helicase	recd/traa family helicase, 1 5	atp-dependent exodnase (exonuclease v), alpha subunit - helicase superfamily i member, 1 3	uvrd-like helicase c-terminal domain, 1 3	atp-dependent exodnase (exonuclease v), alpha subunit - helicase superfamily i member , 1 3	recd/traa family helicase, 1 5
Csac_0198	bioy protein	bioy protein, 1 5	uncharacterized acr, 0 2	bioy family, 1 4	bioy, bioy family, 1 4	bioy protein, 1 5
Csac_0199	kwg repeat-containing protein	kwg repeat-containing protein, 1 5	no significant hits found, 0 5	kwg leptospira, 1 4	no alignments found, 0 5	no hits found., 0 5
Csac_0203	alpha amylase catalytic domain-containing protein	alpha amylase catalytic domain-containing protein, 1 5	glycosidases, 0 3	alpha amylase, catalytic domain, 1 4	alpha amylase, catalytic domain., 1 4	glycosyl hydrolase, 1 3
Csac_0204	glycoside hydrolase family protein	beta-1,4-xylanase, 1 3	beta-1,4-xylanase, 1 3	glycosyl hydrolase family 10, 1 4	glyco_10, glycosyl hydrolase family 10, 1 4	glycoside hydrolase, family 10, 1 4
Csac_0205	polysaccharide deacetylase	polysaccharide deacetylase, 1 5	predicted xylanase/chitin deacetylase, 1 4	polysaccharide deacetylase, 1 5	polysaccharide deacetylase, 1 5	polysaccharide deacetylase, 1 5
Csac_0207	s-layer domain-containing protein	s-layer domain-containing protein, 1 5	no significant hits found, 0 5	s-layer homology domain, 1 4	s-layer homology domain., 1 4	s-layer homology domain, 1 4
Csac_0213	amidohydrolase	amidohydrolase, 1 5	imidazolonepropionase and related amidohydrolases, 1 4	amidohydrolase, 1 5	imidazolonepropionase and related amidohydrolases, 1 4	unintegrated, 0 2
Csac_0215	peptidase m22, glycoprotease	inactive homolog of metal-dependent proteases, putative molecular chaperone, 1 3	inactive homologs of metal-dependent proteases, 1 3	glycoprotease family, 1 4	peptidase_m22, glycoprotease family, 1 4	peptidase m22, glycoprotease, 1 5
Csac_0216	ribosomal-protein-alanine acetyltransferase	ribosomal-protein-alanine acetyltransferase, 1 5	acetyltransferases, 1 4	acetyltransferase (gnat) family, 1 4	ribosomal-protein-alanine n-acetyltransferase, 1 5	ribosomal-protein-alanine acetyltransferase, 1 5
Csac_0217	hepn domain-containing protein	hepn domain-containing protein, 1 5	uncharacterized acr, 0 2	hepn domain, 1 4	hepn, 1 3	hepn, 1 3
Csac_0218	dna polymerase, beta domain-containing protein	dna polymerase, beta domain-containing protein, 1 5	predicted nucleotidyltransferases, 0 3	nucleotidyltransferase domain, 1 3	nucleotidyltransferase domain, 1 3	nucleotidyl transferase domain, 1 3
Csac_0219	diguanylate cyclase/phosphodiesterase	diguanylate cyclase/phosphodiesterase, 1 5	diguanylate cyclase/phosphodiesterase domain, 1 5	ggdef domain, 1 3	camp phosphodiesterase, 1 4	diguanylate phosphodiesterase, eal domain, 1 4
Csac_0220	chromosome partitioning atpase-like protein	chromosome partitioning atpase-like protein, 1 5	atpases involved in chromosome partitioning, 1 4	para/mind atpase like, 1 4	predicted atpase, nucleotide-binding , 1 4	para/mind atpase like, 1 4
Csac_0223	dinitrogenase iron-molybdenum cofactor biosynthesis protein	dinitrogenase iron-molybdenum cofactor biosynthesis protein , 1 5	uncharacterized acr, 0 2	dinitrogenase iron-molybdenum cofactor, 1 4	dinitrogenase iron-molybdenum cofactor, 1 4	dinitrogenase iron-molybdenum cofactor biosynthesis, 1 5
Csac_0225	heavy metal translocating p-type atpase	copper/silver-translocating p-type atpase, 1 4	cation transport atpases, 1 4	heavy-metal-associated domain, 1 4	heavy-metal-associated domain, 1 4	heavy metal-associated domain, hma, 1 4
Csac_0226	heavy metal transport/detoxification protein	copper-translocating p-type atpase, 1 3	copper chaperone, 1 3	heavy-metal-associated domain, 1 4	heavy-metal-associated domain (hma), 1 4	heavy metal-associated domain, hma, 1 4
Csac_0227	heavy metal transport/detoxification protein	copper-exporting atpase , 1 3	copper chaperone, 1 3	heavy-metal-associated domain, 1 4	heavy-metal-associated domain (hma), 1 4	heavy metal-associated domain, hma, 1 4
Csac_0228	cation transporter-like protein	cation transporter-like protein, 1 5	no significant hits found, 0 5	protein of unknown function (duf1646), 0 2	predicted cation transporter, 1 4	protein of unknown function duf1646, 0 2
Csac_0229	dna polymerase, beta domain-containing protein	dna polymerase, beta domain-containing protein, 1 5	predicted nucleotidyltransferases, 0 3	nucleotidyltransferase domain, 1 3	nucleotidyltransferase domain, 1 3	nucleotidyl transferase domain, 1 3
Csac_0232	lysine 2,3-aminomutase yodo family protein	lysine 2,3-aminomutase, 1 4	lysine 2,3-aminomutase, 1 4	lysine-2,3-aminomutase, 1 4	kama, lysine 2,3-aminomutase, 1 4	lysine-2,3-aminomutase family, 1 4
Csac_0238	abc transporter	abc transporter, 1 5	abc-type sugar (aldose) transport system, 1 4	abc transporter, 1 5	abc-type sugar transport system, 1 4	abc transporter-like, 1 4
Csac_0239	deor family transcriptional regulator	deor family transcriptional regulator, 1 5	transcriptional regulators of sugar metabolism, 1 4	deor-like helix-turn-helix domain, 1 3	deor, bacterial regulatory proteins, deor family., 1 4	hth deor n-terminal domain, 1 3
Csac_0240	abc transporter	abc transporter, 1 5	abc-type sugar (aldose) transport system, 1 4	abc transporter, 1 5	abc-type sugar transport system, 1 4	abc transporter-like, 1 4
Csac_0241	monosaccharide-transporting atpase	monosaccharide-transporting atpase, 1 5	ribose/xylose/arabinose/galactoside abc-type transport systems, 1 4	branched-chain amino acid transport system, 1 3	beta-methylgalactoside transporter, 1 4	abc transporter, permease, 1 4
Csac_0242	periplasmic binding protein/laci transcriptional regulator	periplasmic binding protein/laci transcriptional regulator, 1 5	periplasmic sugar-binding proteins, 1 4	periplasmic binding protein domain, 1 4	periplasmic sugar-binding domain, 1 4	periplasmic binding protein domain, 1 4
Csac_0244	trna(1-methyladenosine) methyltransferase-like methyltransferase	trna(1-methyladenosine) methyltransferase, 1 5	predicted sam-dependent methyltransferase, 1 4	trna methyltransferase complex gcd14 subunit, 1 5	trna(1-methyladenosine) methyltransferase, 1 5	trna (adenine(58)-n(1))-methyltransferase catalytic subunit, 1 5
Csac_0246	mmpl domain-containing protein	mmpl domain-containing protein, 1 5	membrane protein, mmpl family, 1 4	mmpl family, 1 3	predicted exporters of the rnd superfamily, 0 3	membrane transport protein, mmpl domain, 1 3
Csac_0250	thiamine biosynthesis protein this	thiamine biosynthesis protein this, 1 5	sulfur transfer protein involved in thiamine biosynthesis, 1 4	this family, 1 3	this (thiamins) is a sulfur carrier protein, 1 4	thiamines/molybdopterin converting factor subunit 1, 1 4
Csac_0251	thiazole synthase	thiazole synthase, 1 5	uncharacterized enzyme of thiazol biosynthesis, 0 2	thiazole biosynthesis protein thig, 1 4	thig, thiazole synthase, 1 4	thiazole biosynthesis, 1 4
Csac_0252	thiamine biosynthesis protein thih	thiamine biosynthesis protein thih, 1 5	thiamine biosynthesis enzyme thih, 1 4	biotin and thiamin synthesis associated domain, 1 4	thih, thiamine biosynthesis protein thih; reviewed., 1 4	biotin/thiamin synthesis-associated protein, 1 4
Csac_0253	thiamine biosynthesis protein thif	thiamine biosynthesis protein thif, 1 5	dinucleotide-utilizing enzymes involved in molybdopterin and thiamine biosynthesis family 2, 1 3	thif family, 1 3	thiamine biosynthesis protein thif, 1 5	thiamine biosynthesis protein thif, 1 5
Csac_0254	thiamine-phosphate pyrophosphorylase	thiamine-phosphate pyrophosphorylase, 1 5	thiamine monophosphate synthase, 1 4	thiamine monophosphate synthase, 1 4	thiamine monophosphate synthase, 1 4	thiamine monophosphate synthase, 1 4
Csac_0255	thiamine biosynthesis protein thic	thiamine biosynthesis protein thic, 1 5	thiamine biosynthesis protein thic, 1 5	thic family, 1 3	thiamine biosynthesis protein thic, 1 5	thiamine biosynthesis protein thic, 1 5
Csac_0256	phosphomethylpyrimidine kinase	phosphomethylpyrimidine kinase, 1 5	4-amino-5-hydroxymethyl-2-methyl-pyrimidine phosphate kinase, 1 4	phosphomethylpyrimidine kinase, 1 5	phosphomethylpyrimidine kinase, 1 5	phosphomethylpyrimidine kinase type-2, 1 4
Csac_0257	queuine trna-ribosyltransferase	queuine trna-ribosyltransferase, 1 5	queuine/archaeosine trna-ribosyltransferase, 1 4	queuine trna-ribosyltransferase, 1 5	queuine trna-ribosyltransferase, 1 5	queuine/other trna-ribosyltransferase, 1 5
Csac_0258	glycosidase protein	glycosidase protein, 1 5	predicted glycosylase, 1 4	domain of unknown function (duf377), 0 2	glycosyl hydrolases family 43, 1 4	glycosyl hydrolase family 43, 1 4
Csac_0259	glycosidase protein	glycosidase protein, 1 5	predicted glycosylase, 1 4	domain of unknown function (duf377), 0 2	glycosyl hydrolases family 43, 1 4	glycosyl hydrolase family 43, 1 4
Csac_0260	periplasmic binding protein/laci transcriptional regulator	periplasmic binding protein/laci transcriptional regulator, 1 5	transcriptional regulators, 1 4	bacterial regulatory proteins, laci family, 1 3	tanscriptional regulator, 1 4	transcription regulator, 1 4
Csac_0261	family 5 extracellular solute-binding protein	family 5 extracellular solute-binding protein, 1 5	abc-type dipeptide/oligopeptide/nickel transport systems, 0 3	bacterial extracellular solute-binding proteins, family 5, 1 4	bacterial extracellular solute-binding proteins, family 5 middle, 1 4	bacterial extracellular solute-binding protein, family 5, 1 4
Csac_0262	binding-protein-dependent transport systems inner membrane component	binding-protein-dependent transport systems inner membrane component, 1 5	abc-type dipeptide/oligopeptide/nickel transport systems, permease components, 1 4	binding-protein-dependent transport system inner membrane component, 1 5	binding-protein-dependent transport system inner membrane component, 1 5	binding-protein-dependent transport systems inner membrane component, 1 5
Csac_0263	binding-protein-dependent transport systems inner membrane component	binding-protein-dependent transport systems inner membrane comp, 1 5	abc-type dipeptide/oligopeptide/nickel transport systems, permease components, 1 4	binding-protein-dependent transport system inner membrane component, 1 5	binding-protein-dependent transport system inner membrane component., 1 5	binding-protein-dependent transport systems inner membrane component, 1 5
Csac_0264	peptide abc transporter atpase	oligopeptide/dipeptide abc transporter atpase, 1 4	abc-type dipeptide/oligopeptide/nickel transport system, atpase component, 1 4	oligopeptide/dipeptide transporter, c-terminal region, 1 4	oligopeptide transporter atp-binding component, 1 4	oligopeptide/dipeptide abc transporter, atp-binding protein, 1 4
Csac_0265	peptide abc transporter atpase	oligopeptide/dipeptide abc transporter atpase, 1 4	abc-type dipeptide/oligopeptide/nickel transport system, 1 4	oligopeptide/dipeptide transporter, 1 4	dipeptide transporter atp-binding subunit, 1 4	oligopeptide/dipeptide abc transporter, atp-binding protein, 1 4
Csac_0268	ribonuclease iii	glycosyl transferase family 2, 1 3	glycosyltransferases involved in cell wall biogenesis, 1 3	glycosyl transferase family 2, 1 3	glycosyl transferase family 2, 1 3	glycosyl transferase family 2, 1 3
Csac_0269	gtra family protein	gtra family protein, 1 5	uncharacterized membrane protein, 0 2	gtra-like protein, 1 4	gtra-like protein, 1 4	gtra-like protein, 1 4
Csac_0271	radical sam domain-containing protein	radical sam domain-containing protein, 1 5	molybdenum cofactor biosynthesis enzyme, 1 3	radical sam superfamily, 1 4	radical sam superfamily, 1 4	radical sam, 1 4
Csac_0272	preprotein translocase subunit yajc	preprotein translocase subunit yajc, 1 5	preprotein translocase subunit yajc, 1 5	preprotein translocase subunit, 1 5	preprotein translocase subunit, 1 5	preprotein translocase yajc, 1 4
Csac_0273	16s ribosomal rna methyltransferase ksga/dim1 family protein	16s ribosomal rna methyltransferase ksga/dim1 family protein, 1 5	dimethyladenosine transferase (rrna methylation), 1 4	ribosomal rna adenine dimethylase, 1 4	dimethyladenosine transferase (rrna methylation), 1 4	ribosomal rna adenine methylase transferase, 1 4
Csac_0274	phosphoenolpyruvate carboxykinase	phosphoenolpyruvate carboxykinase, 1 5	phosphoenolpyruvate carboxykinase, 1 5	phosphoenolpyruvate carboxykinase, 1 5	phosphoenolpyruvate carboxykinase, 1 5	phosphoenolpyruvate carboxykinase, 1 5
Csac_0276	mannose-1-phosphate guanylyltransferase	mannose-1-phosphate guanylyltransferase, 1 5	mannose-1-phosphate guanylyltransferase, 1 5	nucleotidyl transferase, 1 4	mannose-1-phosphate guanylyltransferase, 1 5	nucleotidyl transferase, 1 4
Csac_0280	transposase, mutator type	transposase, mutator type, 1 5	predicted transposase, 1 4	transposase, mutator family, 1 4	transposase, mutator family., 1 4	transposase, mutator type, 1 5
Csac_0284	regulator of chromosome condensation, rcc1	regulator of chromosome condensation, rcc1, 1 5	no significant hits found, 0 5	regulator of chromosome condensation (rcc1) repeat, 1 4	alpha-tubulin suppressor and related rcc1 domain-containing proteins, 0 3	regulator of chromosome condensation, rcc1, 1 5
Csac_0285	hemerythrin-like metal-binding protein	hemerythrin-like metal-binding protein, 1 5	hemerythrin, 1 4	hemerythrin hhe cation binding domain, 1 4	hemerythrin, 1 4	haemerythrin/hhe cation-binding motif, 1 4
Csac_0289	transposase, mutator type	transposase, mutator type, 1 5	predicted transposase, 1 4	transposase, mutator family, 1 4	transposase, mutator family., 1 4	transposase, mutator type, 1 5
Csac_0290	regulator of chromosome condensation, rcc1	regulator of chromosome condensation, rcc1, 1 5	no significant hits found, 0 5	regulator of chromosome condensation (rcc1) repeat, 1 4	alpha-tubulin suppressor and related rcc1 domain-containing proteins, 0 3	regulator of chromosome condensation, rcc1, 1 5
Csac_0291	atpase	atpase, 1 5	moxr-like atpases, 1 4	atpase family associated with various cellular activities (aaa), 1 3	moxr-like atpases, 1 4	atpase chaperone, 1 4
Csac_0294	n-acylglucosamine 2-epimerase	n-acylglucosamine 2-epimerase, 1 5	n-acyl-d-glucosamine 2-epimerase, 1 5	n-acylglucosamine 2-epimerase (glcnac 2-epimerase), 1 4	n-acyl-d-glucosamine 2-epimerase domain, 1 4	n-acylglucosamine 2-epimerase, 1 5
Csac_0296	glycosidase protein	glycosidase protein, 1 5	predicted glycosylase, 1 4	domain of unknown function (duf377), 0 2	predicted glycosylase, 1 4	glycosyl hydrolase family 43, 1 4
Csac_0297	sugar abc transporter substrate-binding protein	sugar abc transporter substrate-binding protein, 1 5	maltose-binding periplasmic proteins/domains, 1 3	bacterial extracellular solute-binding protein, 1 4	bacterial extracellular solute-binding protein, 1 4	bacterial extracellular solute-binding, family 1, 1 4
Csac_0298	binding-protein-dependent transport systems inner membrane component	binding-protein-dependent transport systems inner membrane component, 1 5	abc-type dipeptide/oligopeptide/nickel transport systems, permease components, 1 4	binding-protein-dependent transport system inner membrane component, 1 5	binding-protein-dependent transport system inner membrane component, 1 5	binding-protein-dependent transport systems inner membrane component, 1 5
Csac_0299	binding-protein-dependent transport systems inner membrane component	binding-protein-dependent transport systems inner membrane component, 1 5	abc-type dipeptide/oligopeptide/nickel transport systems, permease components, 1 4	binding-protein-dependent transport system inner membrane component, 1 5	binding-protein-dependent transport system inner membrane component, 1 5	binding-protein-dependent transport systems inner membrane component, 1 5
Csac_0300	histidine kinase internal subunit	histidine kinase internal subunit, 1 5	predicted signal transduction protein with a c-terminal atpase domain, 0 3	histidine kinase, 1 4	histidine kinase-like atpases, 1 4	signal transduction histidine kinase, 1 4
Csac_0301	response regulator receiver protein	response regulator receiver protein, 1 5	response regulator containing chey-like receiver domain and arac-type dna-binding domain, 1 4	response regulator receiver domain, 1 4	response regulator receiver domain, 1 4	response regulator receiver domain, 1 4
Csac_0302	5-methyltetrahydropteroyltriglutamate-- homocysteine methyltransferase	5-methyltetrahydropteroyltriglutamate-- homocysteine methyltransferase, 1 5	methionine synthase ii (cobalamin-independent), 0 3	cobalamin-independent synthase, n-terminal domain, 0 3	5-methyltetrahydropteroyltriglutamate--homocysteine methyltransferase, 1 5	methionine synthase, vitamin-b12 independent, 0 3
Csac_0303	abrb family transcriptional regulator	abrb family transcriptional regulator, 1 5	regulators of stationary/sporulation gene expression, 0 3	antidote-toxin recognition maze, 0 3	spovt / abrb like domain, 1 3	abrb-like domain, 1 3
Csac_0304	bioy protein	bioy protein, 1 5	uncharacterized acr, 0 2	bioy family, 1 4	bioy, bioy family, 1 4	bioy protein, 1 5
Csac_0305	dethiobiotin synthase	dethiobiotin synthase, 1 5	dethiobiotin synthetase, 1 5	aaa domain, 1 3	dethiobiotin synthetase, 1 5	dethiobiotin synthase biod, 1 4
Csac_0306	adenosylmethionine-8-amino-7-oxononanoate aminotransferase	adenosylmethionine-8-amino-7-oxononanoate aminotransferase, 1 5	adenosylmethionine-8-amino-7-oxononanoate aminotransferase, 1 5	aminotransferase class-iii, 1 3	adenosylmethionine--8-amino-7-oxononanoate transaminase, 1 4	adenosylmethionine--8-amino-7-oxononanoate aminotransferase bioa, 1 5
Csac_0307	biotin synthase	biotin synthase, 1 5	biotin synthase and related enzymes, 1 4	biotin and thiamin synthesis associated domain, 1 4	biotin synthase, 1 5	biotin synthase, 1 5
Csac_0315	crispr-associated regulatory protein, devr family	crispr-associated regulatory protein, devr family, 1 5	uncharacterized acr, 0 2	crispr-associated negative auto-regulator devr/csa2, 1 4	no alignments found, 0 5	crispr-associated negative autoregulator, 1 4
Csac_0316	crispr-associated protein cas5 family	crispr-associated protein cas5 family, 1 5	uncharacterized acr, 0 2	crispr-associated protein (cas_cas5), 1 4	protein of unknown function (duf522), 0 2	crispr-associated protein cas5, tneap type, 1 4
Csac_0317	crispr-associated helicase cas3	crispr-associated helicase cas3, 1 5	predicted helicases, 1 4	helicase conserved c-terminal domain, 1 3	predicted helicases, 1 3	helicase cas3, crispr-associated, 1 4
Csac_0318	transposase, is4 family protein	transposase, is4 family protein, 1 5	no significant hits found, 0 5	transposase domain (duf772), 1 4	transposase dde domain, 1 4	transposase, is4-like, 1 4
Csac_0319	crispr-associated protein cas4	crispr-associated protein cas4, 1 5	recb family exonuclease, 0 3	domain of unknown function duf83, 0 2	recb family exonuclease, 0 3	crispr-associated protein cas4, 1 5
Csac_0320	crispr-associated protein cas1	crispr-associated protein cas1, 1 5	uncharacterized acr, 0 2	crispr associated protein cas1, 1 5	duf48, protein of unknown function duf48, 0 2	crispr-associated protein cas1, 1 5
Csac_0322	istb domain-containing protein atp-binding protein	istb domain-containing protein atp-binding protein, 1 5	dna replication protein, 1 3	istb-like atp binding protein, 1 4	istb, istb-like atp binding protein, 1 4	istb-like atp-binding protein, 1 4
Csac_0324	transposase, mutator type	transposase, mutator type, 1 5	predicted transposase, 1 4	transposase, mutator family, 1 4	transposase, mutator family, 1 4	transposase, mutator type, 1 5
Csac_0325	integrase catalytic subunit	integrase catalytic subunit, 1 5	transposase and inactivated derivatives, 1 3	integrase core domain, 1 4	integrase core domain, 1 4	integrase, catalytic core, 1 4
Csac_0327	transposase, mutator type	transposase, mutator type, 1 5	predicted transposase, 1 4	transposase, mutator family, 1 4	transposase_mut, transposase, mutator family., 1 4	transposase, mutator type, 1 5
Csac_0328	transposase is116/is110/is902 family protein	transposase is116/is110/is902 family protein, 1 5	transposase, 1 5	transposase is116/is110/is902 family, 1 5	transposase is116/is110/is902 family, 1 5	transposase, is116/is110/is902, 1 4
Csac_0333	istb domain-containing protein atp-binding protein	istb domain-containing protein atp-binding protein, 1 5	dna replication protein, 1 3	istb-like atp binding protein, 1 4	istb-like atp binding protein, 1 4	istb-like atp binding protein, 1 4
Csac_0335	transposase or inactivated derivatives-like protein	transposase or inactivated derivatives-like protein, 1 5	transposase and inactivated derivatives, 1 4	transposase, mutator family, 1 4	transposase, mutator family, 1 4	transposase, mutator family, 1 4
Csac_0338	peptidoglycan-binding lysm	peptidoglycan-binding lysm, 1 5	membrane proteins related to metalloendopeptidases, 0 3	lysm domain, 0 3	lysin domain, 1 3	peptidoglycan-binding lysin subgroup, 1 4
Csac_0339	udp-n-acetylmuramate--alanine ligase	udp-n-acetylmuramate--alanine ligase, 1 5	udp-n-acetylmuramate-alanine ligase, 1 5	mur ligase family, catalytic domain, 1 3	udp-n-acetylmuramate--l-alanine ligase, 1 5	udp-n-acetylmuramate-alanine ligase, 1 5
Csac_0340	pur operon repressor	pur operon repressor, 1 5	adenine/guanine phosphoribosyltransferases, 0 3	phosphoribosyl transferase domain, 1 3	purine operon repressor, 1 5	pur operon repressor, 1 5
Csac_0341	regulatory protein spovg	regulatory protein spovg, 1 5	uncharacterized protein, 0 2	spovg, 1 3	regulatory protein spovg, 1 5	sporulation stage v, protein g, 1 4
Csac_0345	zinc-binding cmp/dcmp deaminase protein	zinc-binding cmp/dcmp deaminase protein, 1 5	cytosine/adenosine deaminases, 1 4	cytidine and deoxycytidylate deaminase zinc-binding region, 1 3	cumb, cytosine/adenosine deaminases, 1 3	cmp/dcmp deaminase, zinc-binding, 1 4
Csac_0347	deor family transcriptional regulator	deor family transcriptional regulator, 1 5	transcriptional regulators of sugar metabolism, 1 4	deor-like helix-turn-helix domain, 1 3	deor, bacterial regulatory proteins, deor family., 1 4	hth deor n-terminal domain, 1 3
Csac_0348	carbohydrate kinase fggy	carbohydrate kinase fggy, 1 5	sugar (pentulose and hexulose) kinases, 1 4	fggy family of carbohydrate kinases, 1 5	fggy family of carbohydrate kinases, 1 5	carbohydrate kinase, fggy, 1 5
Csac_0349	ketose-bisphosphate aldolase	ketose-bisphosphate aldolase, 1 5	fructose/tagatose bisphosphate aldolase, 1 4	fructose-bisphosphate aldolase class-ii, 1 4	fructose-bisphosphate aldolase, 1 4	ketose-bisphosphate aldolase, 1 5
Csac_0350	xylose isomerase domain-containing protein	xylose isomerase domain-containing protein, 1 5	no significant hits found, 0 5	xylose isomerase-like tim barrel, 1 4	xylose isomerase-like tim barrel, 1 4	xylose isomerase, tim barrel domain, 1 4
Csac_0351	d-isomer specific 2-hydroxyacid dehydrogenase, nad-binding protein	d-isomer specific 2-hydroxyacid dehydrogenase, 1 4	lactate dehydrogenase and related dehydrogenases, 1 4	d-isomer specific 2-hydroxyacid dehydrogenase, 1 4	glyoxylate reductase, 0 3	d-isomer specific 2-hydroxyacid dehydrogenase, 1 4
Csac_0352	regulatory protein iclr	regulatory protein iclr, 1 5	transcriptional regulator, 1 3	iclr helix-turn-helix domain, 1 3	transcriptional regulator, 1 3	transcription regulator iclr, 1 4
Csac_0353	transposase, mutator type	transposase, mutator type, 1 5	predicted transposase, 1 4	transposase, mutator family, 1 4	transposase, mutator family., 1 4	transposase, mutator type, 1 5
Csac_0354	2-dehydro-3-deoxyphosphogluconate aldolase/4-hydroxy-2-oxoglutarate aldolase	2-dehydro-3-deoxyphosphogluconate aldolase/4-hydroxy-2-oxoglutarate aldolase, 1 5	2-keto-3-deoxy-6-phosphogluconate aldolase, 1 4	kdpg and khg aldolase, 1 3	kdpg_aldolase, kdpg and khg aldolase, 1 3	kdpg/khg aldolase, 1 3
Csac_0355	pfkb domain-containing protein	pfkb domain-containing protein, 1 5	sugar kinases, ribokinase family, 0 3	pfkb family carbohydrate kinase, 1 3	2-keto-3-deoxygluconate kinase (kdgk), 1 3	pfkb, 1 3
Csac_0356	5-keto-4-deoxyuronate isomerase	5-keto-4-deoxyuronate isomerase, 1 5	no significant hits found, 0 5	kdui/iolb family, 0 3	5-keto-4-deoxyuronate isomerase, 1 5	5-keto 4-deoxyuronate isomerase, 1 5
Csac_0357	2-deoxy-d-gluconate 3-dehydrogenase	2-deoxy-d-gluconate 3-dehydrogenase, 1 5	dehydrogenases with different specificities, 1 3	short chain dehydrogenase, 1 4	2-deoxy-d-gluconate 3-dehydrogenase, 1 5	2-deoxy-d-gluconate 3-dehydrogenase, 1 5
Csac_0358	sugar abc transporter substrate-binding protein	sugar abc transporter substrate-binding protein, 1 5	no significant hits found, 0 5	bacterial extracellular solute-binding protein, 1 4	abc-type sugar transport system, 1 4	bacterial extracellular solute-binding, family 1, 1 4
Csac_0359	glycoside hydrolase family protein	glycoside hydrolase family protein, 1 5	no significant hits found, 0 5	glycosyl hydrolases family 43, 1 4	glycosyl hydrolases family 43, 1 4	glycoside hydrolase, family 43, 1 4
Csac_0360	glycoside hydrolase family protein	glycoside hydrolase family 28, 1 4	no significant hits found, 0 5	glycosyl hydrolases family 28, 1 4	glycosyl hydrolases family 28, 1 4	glycoside hydrolase, family 28, 1 4
Csac_0361	galacturan 1,4-alpha-galacturonidase	galacturan 1,4-alpha-galacturonidase, 1 5	endopolygalacturonase, 1 4	glycosyl hydrolases family 28, 1 3	glycosyl hydrolases family 28, 1 3	glycosyl hydrolases family 28, 1 3
Csac_0362	glycoside hydrolase family protein	glycoside hydrolase family protein, 1 5	beta-galactosidase/beta-glucuronidase, 1 4	glycosyl hydrolases family 2, sugar binding domain, 1 4	beta-d-galactosidase subunit alpha, 1 4	beta galactosidase small chain, 1 4
Csac_0366	abc transporter	abc transporter, 1 5	abc-type multidrug transport system, 1 4	abc transporter, 1 5	abc-type multidrug transport system, 1 4	abc transporter-like, 1 4
Csac_0368	sodium/calcium exchanger membrane region	sodium/calcium exchanger membrane region, 1 5	ca2+/na+ antiporter, 1 4	sodium/calcium exchanger protein, 1 4	sodium/calcium exchanger protein, 1 4	sodium/calcium exchanger membrane region, 1 5
Csac_0369	calcium-translocating p-type atpase, pmca-type	sodium/calcium exchanger membrane region, 1 3	ca2+/na+ antiporter, 1 3	sodium/calcium exchanger protein, 1 3	sodium/calcium exchanger protein, 1 3	sodium/calcium exchanger membrane region, 1 3
Csac_0370	transposase	transposase, 1 5	no significant hits found, 0 5	integrase core domain, 1 3	integrase core domain, 1 3	integrase, catalytic core, 1 3
Csac_0371	penicillin-binding protein, 1a family	penicillin-binding protein, 1a family, 1 5	membrane carboxypeptidase (penicillin-binding protein), 1 4	penicillin binding protein transpeptidase domain, 1 4	penicillin-binding protein 1c; provisional., 1 4	penicillin-binding protein, transpeptidase, 1 4
Csac_0374	reca-superfamily atpase implicated in signal transduction-like protein	reca-superfamily atpase implicated in signal transduction-like protein, 1 5	reca-superfamily atpases implicated in signal transduction, 1 4	kaic, 0 3	reca/rada recombinase, 1 3	dna repair protein rada, 0 3
Csac_0378	metal dependent phosphohydrolase	metal dependent phosphohydrolase, 1 5	hd-gyp domain, 1 3	hd domain, 1 3	hd-gyp domain, 1 3	hd/pdease domain, 1 3
Csac_0379	phosphodiesterase	phosphodiesterase, 1 5	predicted phosphoesterase, 1 4	calcineurin-like phosphoesterase superfamily domain, 1 4	metallophos, calcineurin-like phosphoesterase, 1 4	phosphodiesterase, 1 5
Csac_0380	2-hydroxyglutaryl-coa dehydratase subunit d	2-hydroxyglutaryl-coa dehydratase subunit d, 1 5	no significant hits found, 0 5	2-hydroxyglutaryl-coa dehydratase, 1 4	hgd-d, 2-hydroxyglutaryl-coa dehydratase, 1 4	2-hydroxyglutaryl-coa dehydratase, 1 4
Csac_0382	dna repair photolyase-like protein	dna repair photolyase-like protein, 1 5	dna repair photolyase, 1 4	no results, 0 5	dna repair photolyase, 1 4	no hits found., 0 5
Csac_0384	amino acid permease-associated protein	amino acid permease-associated protein, 1 5	amino acid transporters, 1 4	amino acid permease, 1 4	amino acid transporters, 1 4	amino acid/polyamine transporter i, 1 4
Csac_0385	transglutaminase domain-containing protein	transglutaminase domain-containing protein, 1 5	transglutaminase-like enzymes, 1 4	transglutaminase-like superfamily, 1 4	transglutaminase-like superfamily, 1 4	transglutaminase-like, 1 4
Csac_0386	mandelate racemase/muconate lactonizing protein	mandelate racemase/muconate lactonizing protein, 1 5	o-succinylbenzoate synthase and related enzymes, 0 3	mandelate racemase / muconate lactonizing enzyme, 1 4	mandelate racemase (mr)-like subfamily of the enolase superfamily., 1 4	mandelate racemase/muconate lactonizing enzyme, 1 5
Csac_0388	transposase	transposase, 1 5	no significant hits found, 0 5	integrase core domain, 1 3	integrase core domain, 1 3	integrase, catalytic core, 1 3
Csac_0389	periplasmic binding protein/laci transcriptional regulator	periplasmic binding protein/laci transcriptional regulator, 1 5	transcriptional regulators, 1 4	periplasmic binding protein-like domain, 1 4	ligand-binding domain of dna transcription repressor specific for trehalose, 1 4	transcription regulator hth, laci, 1 4
Csac_0390	xylose isomerase domain-containing protein	xylose isomerase domain-containing protein, 1 5	sugar phosphate isomerases/epimerases, 1 4	xylose isomerase-like tim barrel, 1 4	xylose isomerase-like tim barrel, 1 4	xylose isomerase, tim barrel domain, 1 4
Csac_0391	response regulator receiver protein	response regulator receiver protein, 1 5	no significant hits found, 0 5	periplasmic binding protein domain, 0 3	periplasmic sugar-binding domain, 0 3	periplasmic binding protein domain, 0 3
Csac_0392	abc transporter	abc transporter, 1 5	abc-type sugar (aldose) transport system, atpase component, 1 3	abc transporter, 1 5	abc-type sugar transport system, atpase component, 1 4	abc transporter-like, 1 4
Csac_0393	monosaccharide-transporting atpase	monosaccharide-transporting atpase, 1 5	ribose/xylose/arabinose/galactoside abc-type transport systems, 1 4	branched-chain amino acid transport system / permease component, 1 4	arah, ribose/xylose/arabinose/galactoside abc-type transport systems, 1 4	abc transporter, permease, 1 4
Csac_0394	monosaccharide-transporting atpase	monosaccharide-transporting atpase, 1 5	ribose/xylose/arabinose/galactoside abc-type transport systems, permease components, 1 4	branched-chain amino acid transport system / permease component, 1 4	arah, ribose/xylose/arabinose/galactoside abc-type transport systems, permease components, 1 4	abc transporter, permease, 1 4
Csac_0395	alcohol dehydrogenase, zinc-binding domain-containing protein	alcohol dehydrogenase, zinc-binding domain-containing protein, 1 5	threonine dehydrogenase and related zn-dependent dehydrogenases, 1 4	alcohol dehydrogenase groes-like domain, 1 4	adhp, zn-dependent alcohol dehydrogenases, 1 4	alcohol dehydrogenase superfamily, zinc-type, 1 4
Csac_0396	xylose isomerase domain-containing protein	xylose isomerase domain-containing protein, 1 5	sugar phosphate isomerases/epimerases, 1 4	xylose isomerase-like tim barrel, 1 4	xylose isomerase-like tim barrel, 1 4	xylose isomerase, tim barrel domain, 1 4
Csac_0397	oxidoreductase domain-containing protein	oxidoreductase domain-containing protein, 1 5	predicted dehydrogenases and related proteins, 1 4	oxidoreductase family, nad-binding rossmann fold, 1 4	oxidoreductase family, nad-binding rossmann fold, 1 4	oxidoreductase, n-terminal, 1 4
Csac_0398	methyl-accepting chemotaxis sensory transducer	methyl-accepting chemotaxis sensory transducer, 1 5	methyl-accepting chemotaxis protein, 1 4	methyl-accepting chemotaxis protein (mcp) signalling domain, 1 4	methyl-accepting chemotaxis-like domains, 1 4	methyl-accepting chemotaxis protein (mcp) signalling domain, 1 4
Csac_0399	badm/rrf2 family transcriptional regulator	badm/rrf2 family transcriptional regulator, 1 5	predicted transcriptional regulator, 1 4	transcriptional regulator, 1 4	rrf2, transcriptional regulator, 1 4	transcription regulator rrf2-like, 1 4
Csac_0400	carbon-monoxide dehydrogenase, catalytic subunit	carbon-monoxide dehydrogenase, catalytic subunit, 1 5	6fe-6s prismane cluster-containing protein, 1 3	prismane/co dehydrogenase family, 1 4	carbon monoxide dehydrogenase (codh), 1 4	carbon-monoxide dehydrogenase, catalytic subunit, 1 5
Csac_0401	4fe-4s ferredoxin, iron-sulfur binding domain-containing protein	4fe-4s ferredoxin, iron-sulfur binding domain-containing protein, 1 5	fe-s-cluster-containing hydrogenase components 2, 1 3	4fe-4s dicluster domain, 1 3	fe-s-cluster-containing hydrogenase components 1, 1 3	4fe-4s ferredoxin-type, iron-sulpur binding domain, 1 4
Csac_0402	fad-dependent pyridine nucleotide-disulfide oxidoreductase	fad-dependent pyridine nucleotide-disulfide oxidoreductase, 1 5	uncharacterized nad(fad)-dependent dehydrogenases, 0 2	pyridine nucleotide-disulphide oxidoreductase, 1 4	pyridine nucleotide-disulphide oxidoreductase, 1 4	pyridine nucleotide-disulphide oxidoreductase, nad-binding domain, 1 4
Csac_0403	transcriptional regulator trmb	transcriptional regulator trmb, 1 5	transcriptional regulators, 1 4	marr family, 1 3	hth_marr, helix_turn_helix multiple antibiotic resistance protein, 1 3	transcription regulator hth, marr-type, 1 4
Csac_0404	abc transporter	abc transporter, 1 5	abc-type multidrug/protein/lipid transport system, atpase component, 1 3	abc transporter transmembrane region, 1 4	abc-type multidrug transport system, atpase and permease components, 1 3	abc transporter, transmembrane domain, 1 4
Csac_0405	abc transporter	abc transporter, 1 5	abc-type multidrug/protein/lipid transport system, atpase component, 1 3	abc transporter transmembrane region, 1 4	mdlb, abc-type multidrug transport system, atpase and permease components, 1 3	abc transporter, transmembrane domain, 1 4
Csac_0406	arac family transcriptional regulator	arac family transcriptional regulator, 1 5	arac-type dna-binding domain-containing proteins, 1 3	helix-turn-helix domain, 1 3	hth_arac, helix_turn_helix, arabinose operon control protein, 1 3	transcription regulator hth, arac, n-terminal, 1 4
Csac_0407	alcohol dehydrogenase	alcohol dehydrogenase, 1 5	alcohol dehydrogenase iv, 1 5	iron-containing alcohol dehydrogenase, 1 4	alcohol dehydrogenase, class iv, 1 4	alcohol dehydrogenase, iron-type, 1 4
Csac_0408	alpha amylase catalytic domain-containing protein	alpha amylase catalytic domain-containing protein, 1 5	glycosidases, 0 3	alpha amylase, catalytic domain, 1 4	alpha amylase, catalytic domain, 1 4	alpha amylase, 1 4
Csac_0410	spermine synthase	spermine synthase, 1 5	spermidine synthase, 1 5	spermine/spermidine synthase, 1 5	spermidine synthase, 1 5	spermidine/spermine synthases family, 1 5
Csac_0411	cytochrome c biogenesis transmembrane protein	cytochrome c biogenesis transmembrane protein, 1 5	cytochrome c biogenesis protein, 1 4	cytochrome c biogenesis protein transmembrane region, 1 4	cytochrome c biogenesis protein transmembrane region, 1 4	cytochrome c assembly protein, transmembrane domain, 1 4
Csac_0413	transposase, is605 orfb family	transposase, is605 orfb family, 1 5	predicted transposases, 1 4	probable transposase, 1 4	transposase and inactivated derivatives, 1 4	transposase, probable, is891/is1136/is1341, 1 4
Csac_0414	type 11 methyltransferase	type 11 methyltransferase, 1 5	sam-dependent methyltransferases, 1 4	methyltransferase domain, 1 4	methyltransferase domain, 1 4	methyltransferase type 11, 1 4
Csac_0415	methyl-accepting chemotaxis sensory transducer	methyl-accepting chemotaxis sensory transducer, 1 5	methyl-accepting chemotaxis protein, 1 4	methyl-accepting chemotaxis protein (mcp) signalling domain, 1 4	methyl-accepting chemotaxis-like domains, 1 4	methyl-accepting chemotaxis protein (mcp) signalling domain, 1 4
Csac_0416	udp-n-acetylglucosamine 1-carboxyvinyltransferase	udp-n-acetylglucosamine 1-carboxyvinyltransferase, 1 5	udp-n-acetylglucosamine enolpyruvyl transferase, 1 4	epsp synthase (3-phosphoshikimate 1-carboxyvinyltransferase), 1 4	udp-n-acetylglucosamine 1-carboxyvinyltransferase, 1 5	udp-n-acetylglucosamine 1-carboxyvinyltransferase, 1 5
Csac_0418	winged helix family two component transcriptional regulator	winged helix family two component transcriptional regulator, 1 5	winged-helix dna-binding domain, 1 4	response regulator receiver domain, 1 3	response regulators consisting of a chey-like receiver domain and a winged-helix dna-binding domain, 1 3	signal transduction response regulator, receiver domain, 1 4
Csac_0419	integral membrane sensor signal transduction histidine kinase	integral membrane sensor signal transduction histidine kinase, 1 5	signal transduction histidine kinase, 1 4	histidine kinase-, dna gyrase b, 1 3	signal transduction histidine kinase, 1 4	signal transduction histidine kinase, 1 4
Csac_0420	oxidoreductase domain-containing protein	oxidoreductase domain-containing protein, 1 5	predicted dehydrogenases and related proteins, 1 4	oxidoreductase family, nad-binding rossmann fold, 1 4	oxidoreductase family, nad-binding rossmann fold, 1 4	oxidoreductase, n-terminal, 1 4
Csac_0421	nucleoside recognition domain-containing protein	nucleoside recognition domain-containing protein, 1 5	uncharacterized membrane protein, 0 2	nucleoside recognition, 1 4	uncharacterized membrane protein [function unknown]., 0 2	no hits found., 0 5
Csac_0422	nucleoside recognition domain-containing protein	nucleoside recognition domain-containing protein, 1 5	uncharacterized membrane protein, 0 2	nucleoside recognition, 1 4	uncharacterized membrane protein [function unknown]., 0 2	no hits found., 0 5
Csac_0423	cobalamin b12-binding domain-containing protein	cobalamin b12-binding domain-containing protein, 1 5	methionine synthase i, cobalamin-binding domain, 1 4	b12 binding domain, 1 4	b12 binding domain of corrinoid proteins., 1 4	cobalamin (vitamin b12)-binding module, 1 4
Csac_0425	class ii aldolase/adducin family protein	class ii aldolase/adducin family protein, 1 5	ribulose-5-phosphate 4-epimerase and related epimerases and aldolases, 1 3	class ii aldolase and adducin n-terminal domain, 1 4	class ii aldolase and adducin n-terminal domain, 1 4	class ii aldolase/adducin n-terminal, 1 4
Csac_0426	alpha amylase catalytic domain-containing protein	alpha amylase catalytic domain-containing protein, 1 5	glycosidases, 0 3	alpha amylase, n-terminal ig-like domain, 1 4	alpha amylase, catalytic domain, 1 4	glycoside hydrolase, family 13, 1 3
Csac_0427	binding-protein-dependent transport systems inner membrane component	binding-protein-dependent transport systems inner membrane comp, 1 5	abc-type maltose transport systems, permease component, 1 4	binding-protein-dependent transport system inner membrane component, 1 5	binding-protein-dependent transport system inner membrane component., 1 5	binding-protein-dependent transport systems inner membrane component, 1 5
Csac_0428	binding-protein-dependent transport systems inner membrane component	binding-protein-dependent transport systems inner membrane comp, 1 5	abc-type maltose transport systems, permease component, 1 4	binding-protein-dependent transport system inner membrane component, 1 5	binding-protein-dependent transport system inner membrane component., 1 5	binding-protein-dependent transport systems inner membrane component, 1 5
Csac_0429	alpha-glucan phosphorylase	alpha-glucan phosphorylase, 1 5	glucan phosphorylase, 1 4	starch synthase catalytic domain, 0 3	glycogen_phosphorylase, 1 4	glycosyl transferase, family 35, 1 3
Csac_0430	alanine racemase	laci family transcriptional regulator, 0 3	transcriptional regulators, 1 3	laci family transcriptional regulator, 1 3	laci family transcriptional regulator, 1 3	laci family transcriptional regulator, 1 3
Csac_0431	family 1 extracellular solute-binding protein	family 1 extracellular solute-binding protein, 1 5	maltose-binding periplasmic proteins/domains, 1 4	bacterial extracellular solute-binding protein, 1 4	bacterial extracellular solute-binding protein, 1 4	maltose binding protein, 1 4
Csac_0435	transposase, mutator type	transposase, mutator type, 1 5	predicted transposase, 1 4	transposase, mutator family, 1 4	transposase, mutator family., 1 4	transposase, mutator type, 1 5
Csac_0436	transposase, is605 orfb family	transposase, is605 orfb family, 1 5	predicted transposases, 1 4	probable transposase, 1 4	transposase and inactivated derivatives, 1 4	transposase, probable, is891/is1136/is1341, 1 4
Csac_0438	beta-phosphoglucomutase family hydrolase	beta-phosphoglucomutase family hydrolase, 1 5	predicted phosphatase/phosphohexomutase, 1 4	haloacid dehalogenase-like hydrolase, 1 4	hydrolase, haloacid dehalogenase-like hydrolase., 1 4	haloacid dehalogenase/epoxide hydrolase, 1 4
Csac_0439	kojibiose phosphorylase	kojibiose phosphorylase, 1 5	trehalose and maltose hydrolases (possible phosphorylases), 1 4	glycosyl hydrolase family 65, 1 3	trehalose and maltose hydrolases (possible phosphorylases), 1 4	glycosyl hydrolase family 65,c-terminal, 1 3
Csac_0440	family 1 extracellular solute-binding protein	family 1 extracellular solute-binding protein, 1 5	sugar-binding periplasmic proteins/domains, 1 4	bacterial extracellular solute-binding protein, 1 4	abc-type sugar transport system, periplasmic component, 1 3	bacterial extracellular solute-binding, family 1, 1 4
Csac_0441	binding-protein-dependent transport systems inner membrane component	binding-protein-dependent transport systems inner membrane comp, 1 5	abc-type sugar transport systems, permease components, 1 4	binding-protein-dependent transport system inner membrane component, 1 5	abc-type sugar transport systems, permease components, 1 4	binding-protein-dependent transport systems inner membrane component, 1 5
Csac_0442	binding-protein-dependent transport systems inner membrane component	binding-protein-dependent transport systems inner membrane component, 1 5	abc-type sugar transport systems, permease components, 1 4	binding-protein-dependent transport system inner membrane component, 1 5	abc-type sugar transport systems, permease components, 1 4	binding-protein-dependent transport systems inner membrane component, 1 5
Csac_0443	alanine racemase	laci family transcriptional regulator, 1 3	transcriptional regulators, 1 3	laci family transcriptional regulator, 1 3	laci family transcriptional regulator, 1 3	laci family transcriptional regulator, 1 3
Csac_0444	kojibiose phosphorylase	kojibiose phosphorylase, 1 5	trehalose and maltose hydrolases (possible phosphorylases), 1 4	glycosyl hydrolase family 65, 1 3	trehalose and maltose hydrolases (possible phosphorylases), 1 4	glycosyl hydrolase family 65,c-terminal, 1 3
Csac_0445	rubrerythrin	rubrerythrin, 1 5	rubrerythrin, 1 5	rubrerythrin, 1 5	rubrerythrin, 1 5	rubrerythrin, 1 5
Csac_0446	aldo/keto reductase	aldo/keto reductase, 1 5	predicted oxidoreductases, 1 4	aldo/keto reductase family, 1 4	aldo-keto reductase, 1 5	aldo/keto reductase, 1 5
Csac_0448	metalloenzyme domain-containing protein	metalloenzyme domain-containing protein, 1 5	phosphoglyceromutase, 0 3	metalloenzyme superfamily, 1 4	metalloenzyme superfamily, 1 4	metalloenzyme superfamily, 1 4
Csac_0449	peptidase u32	peptidase u32, 1 5	collagenase and related proteases, 0 3	peptidase family u32, 1 4	peptidase family u32., 1 4	peptidase u32, 1 5
Csac_0450	beta tubulin, autoregulation binding site	sporulation integral membrane protein ytvi, 0 3	predicted permease, 0 3	domain of unknown function duf20, 0 2	domain of unknown function duf20, 0 2	sporulation protein ytvi, 1 4
Csac_0451	ferredoxin	ferredoxin, 1 5	no significant hits found, 0 5	2fe-2s iron-sulfur cluster binding domain, 1 3	na(+)-translocating nadh-quinone reductase subunit f, 1 3	2fe-2s ferredoxin-type domain, 1 4
Csac_0453	cell wall hydrolase/autolysin	cell wall hydrolase/autolysin, 1 5	n-acetylmuramoyl-l-alanine amidase, 1 3	n-acetylmuramoyl-l-alanine amidase, 0 3	n-acetylmuramoyl-l-alanine amidase, 1 3	cell wall hydrolase/autolysin, 1 5
Csac_0454	dipeptidase	dipeptidase, 1 5	acetylornithine deacetylase/succinyl-diaminopimelate desuccinylase, 0 3	peptidase family m20/m25/m40, 1 4	dipeptidase pepv, 1 4	peptidase m20, 1 4
Csac_0456	ecf family rna polymerase sigma-24 subunit	ecf family rna polymerase sigma-24 subunit, 1 5	dna-directed rna polymerase specialized sigma subunits, sigma24 homologs, 1 4	sigma-70 region 2, 1 3	dna-directed rna polymerase specialized sigma subunit, sigma24 homolog, 1 4	rna polymerase sigma-70 region 2, 1 4
Csac_0458	anti-sigma-factor antagonist	anti-sigma-factor antagonist, 1 5	anti-anti-sigma regulatory factor, 1 4	stas domain, 0 3	anti-anti-sigma regulatory factor, 1 4	anti-sigma factor antagonist, 1 5
Csac_0460	flia/whig family rna polymerase sigma-28 subunit	flia/whig family rna polymerase sigma-28 subunit, 1 5	dna-directed rna polymerase sigma subunits (sigma70/sigma32), 1 4	sigma-70 region 2, 1 3	rna polymerase sigma factor sigb, 1 4	rna polymerase sigma-70 factor, 1 4
Csac_0461	hemerythrin-like metal-binding protein	hemerythrin-like metal-binding protein, 1 5	hemerythrin, 1 4	hemerythrin hhe cation binding domain, 1 4	hemerythrin, 1 4	haemerythrin/hhe cation-binding motif, 1 4
Csac_0463	transposase	transposase, 1 5	no significant hits found, 0 5	integrase core domain, 1 3	integrase core domain, 1 3	integrase, catalytic core, 1 3
Csac_0465	trma family rna methyltransferase	trma family rna methyltransferase, 1 5	sam-dependent methyltransferases, 1 4	trna (uracil-5-)-methyltransferase, 1 4	sam-dependent methyltransferases, 1 4	23s rrna methyltransferase/ruma, 1 4
Csac_0467	ecf family rna polymerase sigma-24 subunit	ecf family rna polymerase sigma-24 subunit, 1 5	dna-directed rna polymerase specialized sigma subunits, sigma24 homologs, 1 4	sigma-70 region 2, 1 3	rna polymerase sigma factor, 1 4	rna polymerase sigma-70 region 2, 1 4
Csac_0471	transposase, is4 family protein	transposase, is4 family protein, 1 5	no significant hits found, 0 5	transposase domain (duf772), 1 4	transposase dde domain, 1 4	transposase, is4-like, 1 4
Csac_0473	integrase catalytic subunit	integrase catalytic subunit, 1 5	transposase and inactivated derivatives, 1 3	integrase core domain, 1 4	integrase core domain, 1 4	integrase, catalytic core, 1 4
Csac_0474	istb domain-containing protein atp-binding protein	istb domain-containing protein atp-binding protein, 1 5	dna replication protein, 0 3	istb-like atp binding protein, 1 4	istb, istb-like atp binding protein, 1 4	istb-like atp-binding protein, 1 4
Csac_0475	recombinase	site-specific recombinase, dna invertase pin, 1 4	site-specific recombinase, dna invertase pin, 1 4	resolvase, n terminal domain, 0 3	site-specific recombinases, dna invertase pin homologs, 1 3	site-specific recombinase, dna invertase pin, 1 4
Csac_0476	regulatory protein arsr	regulatory protein arsr, 1 5	predicted transcriptional regulators, 1 3	bacterial regulatory protein, arsr family, 1 4	arsenical resistance operon repressor, 1 3	hth_arsr, helix_turn_helix, 1 3
Csac_0477	heavy metal translocating p-type atpase	heavy metal translocating p-type atpase, 1 5	cation transport atpases, 1 4	heavy-metal-associated domain, 1 4	cation transport atpase, 1 4	heavy metal-associated domain, 1 4
Csac_0478	lipoprotein signal peptidase	lipoprotein signal peptidase, 1 5	lipoprotein signal peptidase, 1 5	signal peptidase (spase) ii, 1 4	lipoprotein signal peptidase, 1 5	peptidase a8, signal peptidase ii, 1 4
Csac_0479	transposase, is605 orfb family	transposase, is605 orfb family, 1 5	predicted transposases, 1 4	probable transposase, 1 4	transposase and inactivated derivatives, 1 4	transposase, probable, is891/is1136/is1341, 1 4
Csac_0480	transposase, mutator type	transposase, mutator type, 1 5	predicted transposase, 1 4	transposase, mutator family, 1 4	transposase, mutator family., 1 4	transposase, mutator type, 1 5
Csac_0483	peptidase m48, ste24p	peptidase m48, ste24p, 1 5	zn-dependent protease with chaperone function, 1 3	peptidase family m48, 1 4	peptidase family m48., 1 4	peptidase m48, 1 4
Csac_0490	penicillin-binding protein, 1a family	penicillin-binding protein, 1a family, 1 5	membrane carboxypeptidase (penicillin-binding protein), 1 4	penicillin binding protein transpeptidase domain, 1 4	membrane carboxypeptidase/penicillin-binding protein, 1 4	penicillin-binding protein, transpeptidase, 1 4
Csac_0491	biotin synthase	biotin synthase, 1 5	biotin synthase and related enzymes, 1 4	biotin and thiamin synthesis, 1 4	biotin synthase and related enzymes, 1 4	biotin synthase, 1 5
Csac_0493	major facilitator superfamily protein	major facilitator superfamily protein, 1 5	permeases of the major facilitator superfamily, 1 4	major facilitator superfamily, 1 4	major facilitator superfamily., 1 4	major facilitator superfamily, 1 4
Csac_0496	7-cyano-7-deazaguanine reductase	7-cyano-7-deazaguanine reductase, 1 5	enzyme related to gtp cyclohydrolase i, 1 3	gtp cyclohydrolase i, 1 3	7-cyano-7-deazaguanine reductase, 1 5	nitrile oxidoreductase, nadph-dependent, 1 3
Csac_0497	arac family transcriptional regulator	arac family transcriptional regulator, 1 5	arac-type dna-binding domain-containing proteins, 1 3	helix-turn-helix domain, 1 3	arabinose operon control protein, 1 3	transcription regulator hth, arac, arabinose-binding/dimerisation, 1 4
Csac_0498	redox-active disulfide protein 2	redox-active disulfide protein 2, 1 5	thiol-disulfide isomerase and thioredoxins, 1 4	thioredoxin domain, 1 3	no alignments found, 0 5	thioredoxin-like fold, 1 3
Csac_0499	permease	permease, 1 5	predicted permeases, 1 4	predicted permease, 1 4	predicted permeases, 1 4	protein of unknown function duf318, transmembrane, 0 2
Csac_0500	regulatory protein arsr	regulatory protein arsr, 1 5	predicted transcriptional regulators, 1 3	bacterial regulatory protein, arsr family, 1 4	arsenical resistance operon repressor, 1 3	hth arsr-type dna-binding domain, 1 3
Csac_0503	luxr family two component transcriptional regulator	luxr family two component transcriptional regulator, 1 5	response regulator containing a chey-like receiver domain and an hth dna-binding domain, 1 3	response regulator receiver domain, 1 3	response regulator containing a chey-like receiver domain and an hth dna-binding domain, 1 3	signal transduction response regulator, receiver domain, 1 4
Csac_0507	abc transporter	abc transporter, 1 5	abc-type transport systems, involved in lipoprotein release, atpase components, 1 3	abc transporter, 1 5	abc-type antimicrobial peptide transport system, atpase component, 1 3	abc transporter-like, 1 4
Csac_0508	integral membrane sensor signal transduction histidine kinase	integral membrane sensor signal transduction histidine kinase, 1 5	signal transduction histidine kinase, 1 4	histidine kinase-, dna gyrase b-,, 1 3	baes, signal transduction histidine kinase, 1 4	signal transduction histidine kinase, subgroup 1, dimerisation/phosphoacceptor domain, 1 4
Csac_0509	winged helix family two component transcriptional regulator	two component transcriptional regulator, winged helix family, 1 4	response regulators consisting of a chey-like receiver domain and a winged-helix dna-binding domain, 1 3	response regulator receiver domain, 1 3	response regulators consisting of a chey-like receiver domain and a winged-helix dna-binding domain, 1 3	signal transduction response regulator, receiver domain, 1 4
Csac_0510	luxr family two component transcriptional regulator	luxr family two component transcriptional regulator, 1 5	response regulator containing a chey-like receiver domain and an hth dna-binding domain, 0 3	response regulator receiver domain, 1 3	response regulator containing a chey-like receiver domain and an hth dna-binding domain, 1 3	signal transduction response regulator, receiver domain, 1 4
Csac_0513	abc transporter	abc transporter, 1 5	abc-type multidrug transport system, permease component, 1 4	abc-2 family transporter protein, 1 4	abc-2 type transporter, 1 4	abc-2 transporter, 1 5
Csac_0514	abc transporter	abc transporter, 1 5	abc-type multidrug transport system, permease component, 1 4	abc-2 family transporter protein, 1 4	abc-2 type transporter, 1 4	unintegrated, 0 2
Csac_0515	abc transporter	abc transporter, 1 5	abc-type multidrug transport system, atpase component, 1 4	abc transporter, 1 5	abc-type multidrug transport system, atpase component, 1 4	abc transporter-like, 1 4
Csac_0520	marr family transcriptional regulator	marr family transcriptional regulator, 1 5	transcriptional regulators, 1 4	marr family, 1 4	helix_turn_helix multiple antibiotic resistance protein; ., 1 3	transcription regulator hth, marr-type, 1 4
Csac_0521	abc transporter	abc transporter, 1 5	abc-type multidrug/protein/lipid transport system, atpase component, 1 3	abc transporter transmembrane region, 1 4	abc-type multidrug transport system, atpase and permease components, 1 3	abc transporter, transmembrane domain, 1 4
Csac_0522	abc transporter	abc transporter, 1 5	abc-type multidrug/protein/lipid transport system, atpase component, 1 3	abc transporter transmembrane region, 1 4	abc-type multidrug transport system, atpase and permease components, 1 3	abc transporter, transmembrane domain, 1 4
Csac_0526	abc transporter	abc transporter, 1 5	abc-type mn/zn transport systems, atpase component, 1 4	abc transporter, 1 5	abc-type multidrug transport system, atpase component, 1 4	abc transporter-like, 1 4
Csac_0528	rnd family efflux transporter mfp subunit	rnd family efflux transporter mfp subunit, 1 5	membrane-fusion protein, 1 3	hlyd family secretion protein, 1 4	hlyd family secretion protein., 1 4	rnd efflux pump, membrane fusion protein, 1 4
Csac_0530	sufbd protein	sufbd protein, 1 5	predicted membrane components of an uncharacterized iron-regulated abc-type transporter sufb, 0 2	uncharacterized protein family (upf0051), 0 2	sufb, abc-type transport system involved in fe-s cluster assembly, permease component, 1 3	suf system fes cluster assembly, sufbd, 1 3
Csac_0531	abc transporter	abc transporter, 1 5	iron-regulated abc transporter atpase subunit sufc, 1 4	abc transporter, 1 5	abc-type transport system involved in fe-s cluster assembly, atpase component, 1 3	abc transporter-like, 1 4
Csac_0533	thioredoxin-disulfide reductase	thioredoxin-disulfide reductase, 1 5	thioredoxin reductase, 1 4	pyridine nucleotide-disulphide oxidoreductase, 1 4	thioredoxin reductase, 1 4	pyridine nucleotide-disulphide oxidoreductase, class-ii, 1 4
Csac_0536	iron permease ftr1	iron permease ftr1, 1 5	high-affinity fe2+/pb2+ permease, 1 4	iron permease ftr1 family, 1 4	iron permease ftr1 family, 1 4	iron permease ftr1, 1 5
Csac_0539	pp-loop domain-containing protein	pp-loop domain-containing protein, 1 5	predicted atpase of the pp-loop superfamily, 1 3	pp-loop family, 1 4	adenine nucleotide alpha hydrolases superfamily, 0 3	trna(ile)-lysidine/2-thiocytidine synthase, 0 3
Csac_0541	transposase, mutator type	transposase, mutator type, 1 5	predicted transposase, 1 4	transposase, mutator family, 1 4	transposase, mutator family, 1 4	transposase, mutator type, 1 5
Csac_0542	cupin 2 barrel domain-containing protein	cupin 2 barrel domain-containing protein, 1 5	mannose-6-phosphate isomerase, 0 3	cupin domain, 1 4	cupin domain, 1 4	cupin 2, conserved barrel, 1 4
Csac_0543	glutamine amidotransferase, class-ii	glutamine amidotransferase, class-ii, 1 5	glutamate synthase domain 1, 1 4	glutamine amidotransferases class-ii, 1 5	glutamine amidotransferases class-ii, 1 5	glutamate synthase, 1 4
Csac_0544	glutamate synthase (nadph)	glutamate synthase (nadph), 1 5	glutamate synthase domain 2, 1 4	conserved region in glutamate synthase, 1 4	conserved region in glutamate synthase., 1 4	glutamate synthase, central-c, 1 4
Csac_0545	4fe-4s ferredoxin, iron-sulfur binding domain-containing protein	4fe-4s ferredoxin, iron-sulfur binding domain-containing protein, 1 5	fe-s-cluster-containing hydrogenase components 2, 1 3	4fe-4s dicluster domain, 1 3	fe-s-cluster-containing hydrogenase components 1, 1 3	4fe-4s ferredoxin-type, iron-sulpur binding domain, 1 4
Csac_0546	fad-dependent pyridine nucleotide-disulfide oxidoreductase	fad-dependent pyridine nucleotide-disulfide oxidoreductase, 1 5	uncharacterized nad(fad)-dependent dehydrogenases, 0 2	pyridine nucleotide-disulphide oxidoreductase, 1 4	pyridine nucleotide-disulphide oxidoreductase, 1 4	pyridine nucleotide-disulphide oxidoreductase, class-ii, 1 4
Csac_0547	glutamate synthase subunit alpha domain-containing protein	glutamate synthase subunit alpha domain-containing protein, 1 5	glutamate synthase domain 3, 1 4	gxgxg motif, 1 3	glutamate synthase domain 3, 1 4	glutamate synthase, alpha subunit, c-terminal, 1 4
Csac_0548	metal dependent phosphohydrolase	metal dependent phosphohydrolase, 1 5	hd superfamily phosphohydrolases, 1 4	hd domain, 1 3	metal dependent phosphohydrolases with conserved 'hd' motif., 1 4	hd/pdease domain, 1 3
Csac_0550	transcriptional regulator trmb	transcriptional regulator trmb, 1 5	transcriptional regulators, 1 4	marr family, 0 3	helix_turn_helix multiple antibiotic resistance protein, 1 3	transcription regulator hth, marr-type, 1 4
Csac_0551	abc transporter	abc transporter, 1 5	abc-type multidrug/protein/lipid transport system, atpase component, 1 3	abc transporter transmembrane region, 1 4	abc-type multidrug transport system, atpase and permease components, 1 3	abc transporter, transmembrane domain, 1 4
Csac_0552	abc transporter	abc transporter, 1 5	abc-type multidrug/protein/lipid transport system, atpase component, 1 3	abc transporter transmembrane region, 1 4	abc-type multidrug transport system, atpase and permease components, 1 3	abc transporter, transmembrane domain, 1 4
Csac_0553	arac family transcriptional regulator	arac family transcriptional regulator, 1 5	arac-type dna-binding domain-containing proteins, 1 3	arac-type transcriptional regulator n-terminus, 1 4	arac-type dna-binding domain-containing proteins, 1 3	transcription regulator hth, 1 4
Csac_0556	transposase, mutator type	transposase, mutator type, 1 5	predicted transposase, 1 4	transposase, mutator family, 1 4	transposase, mutator family., 1 4	transposase, mutator type, 1 5
Csac_0559	peptidase c39, bacteriocin processing	peptidase c39, bacteriocin processing, 1 5	no significant hits found, 0 5	peptidase c39 family, 1 4	peptidase c39 family, 1 4	peptidase c39, bacteriocin processing, 1 5
Csac_0562	transposase or inactivated derivatives-like protein	transposase or inactivated derivatives-like protein, 1 5	transposase and inactivated derivatives, 1 4	transposase, mutator family, 1 4	transposase, mutator family, 1 4	transposase, mutator family, 1 4
Csac_0564	radical sam domain-containing protein	radical sam domain-containing protein, 1 5	predicted fe-s oxidoreductases, 1 3	radical sam superfamily, 1 4	radical sam superfamily, 1 4	radical sam, 1 4
Csac_0565	cobalamin b12-binding domain-containing protein	cobalamin b12-binding domain-containing protein, 1 5	fe-s oxidoreductases family 2, 0 3	radical sam superfamily, 1 3	radical sam, 0 3	cobalamin (vitamin b12)-binding, 1 4
Csac_0566	peptidase c39, bacteriocin processing	peptidase c39, bacteriocin processing, 1 5	no significant hits found, 0 5	peptidase c39 family, 1 4	peptidase c39 family, 1 4	peptidase c39, bacteriocin processing, 1 5
Csac_0567	abc transporter	abc transporter, 1 5	abc-type multidrug transport system, atpase component, 1 4	abc transporter, 1 5	abc-type multidrug transport system, atpase component, 1 4	abc transporter-like, 1 4
Csac_0570	transposase, mutator type	transposase, mutator type, 1 5	predicted transposase, 1 4	transposase, mutator family, 1 4	transposase, mutator family., 1 4	transposase, mutator type, 1 5
Csac_0575	flia/whig family rna polymerase sigma-28 subunit	flia/whig family rna polymerase sigma-28 subunit, 1 5	dna-directed rna polymerase sigma subunits (sigma70/sigma32), 1 4	sigma-70 region 2, 1 3	dna-directed rna polymerase, sigma subunit (sigma70/sigma32), 1 4	rna polymerase sigma-70 factor, 1 4
Csac_0576	cupin 2 barrel domain-containing protein	cupin 2 barrel domain-containing protein, 1 5	mannose-6-phosphate isomerase, 0 3	cupin domain, 1 4	cupin domain, 1 4	cupin 2, conserved barrel, 1 4
Csac_0577	glutamine amidotransferase, class-ii	glutamine amidotransferase, class-ii, 1 5	glutamate synthase domain 1, 1 4	glutamine amidotransferases class-ii, 1 5	glutamine amidotransferases class-ii, 1 5	glutamate synthase, 1 4
Csac_0578	glutamate synthase (nadph)	glutamate synthase (nadph), 1 5	glutamate synthase domain 2, 1 4	4fe-4s dicluster domain, 1 3	glutamate synthase domain 2, 1 4	glutamate synthase, central-c, 1 4
Csac_0579	4fe-4s ferredoxin, iron-sulfur binding domain-containing protein	4fe-4s ferredoxin, iron-sulfur binding domain-containing protein, 1 5	fe-s-cluster-containing hydrogenase components 2, 1 3	4fe-4s dicluster domain, 1 3	fe-s-cluster-containing hydrogenase components 2, 1 3	4fe-4s ferredoxin-type, iron-sulpur binding domain, 1 4
Csac_0580	fad-dependent pyridine nucleotide-disulfide oxidoreductase	fad-dependent pyridine nucleotide-disulfide oxidoreductase, 1 5	uncharacterized nad(fad)-dependent dehydrogenases, 0 2	pyridine nucleotide-disulphide oxidoreductase, 1 4	pyridine nucleotide-disulphide oxidoreductase, 1 4	pyridine nucleotide-disulphide oxidoreductase, class-ii, 1 4
Csac_0581	glutamate synthase subunit alpha domain-containing protein	glutamate synthase subunit alpha domain-containing protein, 1 5	glutamate synthase domain 3, 1 4	gxgxg motif, 1 3	glutamate synthase domain 3, 1 4	glutamate synthase, alpha subunit, c-terminal, 1 4
Csac_0582	metal dependent phosphohydrolase	metal dependent phosphohydrolase, 1 5	hd superfamily phosphohydrolases, 1 4	hd domain, 1 3	metal dependent phosphohydrolases with conserved 'hd' motif, 1 4	hd/pdease domain, 1 3
Csac_0583	l-lactate permease-like protein	l-lactate permease-like protein, 1 5	l-lactate permease, 1 4	l-lactate permease, 1 4	l-lactate permease, 1 4	l-lactate permease, 1 4
Csac_0584	response regulator receiver protein	response regulator receiver protein, 1 5	response regulator containing a chey-like receiver domain and an hth dna-binding domain, 1 4	response regulator receiver domain, 1 4	response regulator containing a chey-like receiver domain and an hth dna-binding domain, 1 4	signal transduction response regulator, 1 4
Csac_0586	glycoside hydrolase family protein	glycoside hydrolase family protein, 1 5	beta-glucosidase-related glycosidases, 1 3	glycosyl hydrolase family 3 n terminal domain, 1 4	glycosyl hydrolase family 3 n terminal domain, 1 4	glycoside hydrolase, family 3, n-terminal, 1 4
Csac_0587	trax family protein	trax family protein, 1 5	no significant hits found, 0 5	trax protein, 1 4	trax protein, 1 4	trax, 1 3
Csac_0588	dna polymerase, beta domain-containing protein	dna polymerase, beta domain-containing protein, 1 5	predicted nucleotidyltransferases, 0 3	nucleotidyltransferase domain, 1 3	predicted nucleotidyltransferases, 1 3	nucleotidyl transferase domain, 1 3
Csac_0591	s-layer domain-containing protein	s-layer domain-containing protein, 1 5	no significant hits found, 0 5	s-layer homology domain, 1 4	slh, s-layer homology domain., 1 4	s-layer homology domain, 1 4
Csac_0592	carboxyl-terminal protease	carboxyl-terminal protease, 1 5	periplasmic protease, 1 4	pdz domain, 0 3	carboxy-terminal protease, 1 5	pdz domain, 0 3
Csac_0593	rod shape-determining protein mreb	rod shape-determining protein mreb, 1 5	hsp70 class molecular chaperones involved in cell morphogenesis, 1 3	mreb/mbl protein, 1 4	ftsa, cell division protein ftsa, 0 3	cell shape determining protein mreb/mrl, 1 4
Csac_0594	flagellar basal body rod protein	flagellar basal body rod protein, 1 5	flagellar basal body and hook proteins, 1 4	flagella basal body rod protein, 1 5	flgg, flagellar basal body rod protein, 1 5	flagellar basal body rod protein, n-terminal, 1 4
Csac_0597	transposase	transposase, 1 5	no significant hits found, 0 5	integrase core domain, 1 3	rve, integrase core domainchromosome, 1 3	integrase, catalytic core, 1 3
Csac_0598	xylose isomerase domain-containing protein	xylose isomerase domain-containing protein, 1 5	sugar phosphate isomerases/epimerases, 1 4	xylose isomerase-like tim barrel, 1 4	xylose isomerase-like tim barrel, 1 4	xylose isomerase, tim barrel domain, 1 4
Csac_0599	oxidoreductase domain-containing protein	oxidoreductase domain-containing protein, 1 5	predicted dehydrogenases and related proteins, 1 4	oxidoreductase family, nad-binding rossmann fold, 1 4	oxidoreductase family, nad-binding rossmann fold, 1 4	oxidoreductase, n-terminal, 1 4
Csac_0600	xylose isomerase domain-containing protein	xylose isomerase domain-containing protein, 1 5	no significant hits found, 0 5	xylose isomerase-like tim barrel, 1 4	xylose isomerase-like tim barrel, 1 4	xylose isomerase, tim barrel domain, 1 4
Csac_0601	auxin efflux carrier	auxin efflux carrier, 1 5	predicted permeases, 0 3	membrane transport protein, 1 3	membrane transport protein, 1 3	auxin efflux carrier, 1 5
Csac_0603	atpase	atpase, 1 5	gtpase subunit of restriction endonuclease, 0 3	aaa domain (dynein-related subfamily), 1 3	atpase family associated with various cellular activities (aaa), 1 3	atpase, dynein-related, aaa domain, 1 3
Csac_0605	phosphoglucosamine mutase	phosphoglucosamine mutase, 1 5	phosphomannomutase, 1 4	phosphoglucomutase/phosphomannomutase, 1 4	glmm is a bacterial phosphoglucosamine mutase, 1 4	alpha-d-phosphohexomutase superfamily, 1 4
Csac_0606	glucosamine--fructose-6-phosphate aminotransferase	glucosamine--fructose-6-phosphate aminotransferase, 1 5	glucosamine 6-phosphate synthetase, 1 4	glutamine amidotransferases class-ii, 1 4	d-fructose-6-phosphate amidotransferase, 1 4	class ii glutamine amidotransferase domain, 1 4
Csac_0607	hxlr family transcriptional regulator	hxlr family transcriptional regulator, 1 5	predicted transcriptional regulators, 1 4	hxlr-like helix-turn-helix, 1 3	hxlr-like helix-turn-helix, 1 3	helix-turn-helix, hxlr type, 1 3
Csac_0608	nadph-dependent fmn reductase	nadph-dependent fmn reductase, 1 5	multimeric flavodoxin wrba, 0 3	nadph-dependent fmn reductase, 1 5	wrba, multimeric flavodoxin wrba, 1 3	nadph-dependent fmn reductase, 1 5
Csac_0612	lysine exporter protein lyse/ygga	lysine exporter protein lyse/ygga, 1 5	putative threonine efflux protein, 1 4	lyse type translocator, 1 3	lyse type translocator, 1 3	lysine-type exporter protein (lyse/ygga), 1 5
Csac_0617	dna-directed dna polymerase	dna-directed dna polymerase, 1 5	nucleotidyltransferase/dna polymerase involved in dna repair, 1 4	impb/mucb/samb family, 0 3	dna polymerase iv, 1 4	dna-repair protein, umuc-like, 1 3
Csac_0618	transposase	transposase, 1 5	no significant hits found, 0 5	integrase core domain, 1 3	rve, integrase core domain., 1 3	integrase, catalytic core, 1 3
Csac_0619	nadh dehydrogenase (ubiquinone), 24 kda subunit	nadh dehydrogenase (ubiquinone), 24 kda subunit, 1 5	nadh:ubiquinone oxidoreductase 24 kd subunit, 1 4	thioredoxin-like [2fe-2s] ferredoxin, 1 3	nadh dehydrogenase (ubiquinone), 24 kda subunit, 1 5	nadh dehydrogenase (ubiquinone), 24 kda subunit, 1 5
Csac_0620	nadh dehydrogenase (quinone)	nadh dehydrogenase (quinone), 1 5	nadh ubiquinone oxidoreductase, nadh-binding (51 kd) subunit, 1 3	nadh-ubiquinone oxidoreductase-f iron-sulfur binding region, 1 3	nadh:ubiquinone oxidoreductase, nadh-binding (51 kd) subunit, 1 3	nadh:ubiquinone oxidoreductase, 51kda subunit, 1 3
Csac_0621	molybdopterin oxidoreductase	molybdopterin oxidoreductase, 1 5	nadph-dependent glutamate synthase beta chain and related oxidoreductases, 1 4	2fe-2s iron-sulfur cluster binding domain, 1 3	glutamate synthase subunit beta, 0 3	2fe-2s ferredoxin-type domain, 1 3
Csac_0622	iron-containing alcohol dehydrogenase	alcohol dehydrogenase, iron-type, 1 4	alcohol dehydrogenase iv, 1 4	iron-containing alcohol dehydrogenase, 1 5	iron-containing alcohol dehydrogenase., 1 5	iron-containing alcohol dehydrogenase, 1 5
Csac_0626	helix-turn-helix domain-containing protein	helix-turn-helix domain-containing protein, 1 5	predicted transcriptional regulators, 1 3	helix-turn-helix, 1 4	helix-turn-helix, 1 4	helix-turn-helix type 3, 1 4
Csac_0630	nucleic acid-binding protein contains pin domain-like protein	nucleic acid-binding protein contains pin domain-like protein, 1 5	predicted nucleic acid-binding protein, contains pin domain, 1 4	domain of unknown function (duf3368), 0 2	predicted nucleic acid-binding protein, contains pin domain, 1 4	predicted nucleic acid-binding protein, contains pin domain, 1 4
Csac_0633	old family-like atp-dependent endonuclease	old family-like atp-dependent endonuclease, 1 5	predicted atp-dependent endonuclease of the old family, 1 4	aaa domain, 1 3	predicted atp-dependent endonuclease of the old family, 1 4	unintegrated, 0 2
Csac_0634	dna adenine methylase	dna adenine methylase, 1 5	site-specific dna methylase, 1 4	d12 class n6 adenine-specific dna methyltransferase, 1 4	dna adenine methylase, 1 5	dna methylase, n-6 adenine-specific, conserved site, 1 3
Csac_0637	regulatory protein arsr	regulatory protein arsr, 1 5	predicted transcriptional regulators, 1 3	bacterial regulatory protein, arsr family, 1 4	arsenical resistance operon repressor, 1 3	hth arsr-type dna-binding domain, 1 3
Csac_0638	protein tyrosine phosphatase	protein tyrosine phosphatase, 1 5	protein-tyrosine-phosphatase, 1 5	low molecular weight phosphotyrosine protein phosphatase, 1 4	protein-tyrosine-phosphatase [signal transduction mechanisms], 1 4	protein-tyrosine phosphatase, low molecular weight, 1 4
Csac_0642	peptidase m48, ste24p	peptidase m48, ste24p, 1 5	zn-dependent protease with chaperone function, 1 3	peptidase family m48, 1 4	peptidase family m48., 1 4	peptidase m48, 1 4
Csac_0643	kwg repeat-containing protein	kwg repeat-containing protein, 1 5	no significant hits found, 0 5	kwg leptospira, 1 4	no alignments found, 0 5	kwg leptospira, 1 4
Csac_0644	kwg repeat-containing protein	kwg repeat-containing protein, 1 5	no significant hits found, 0 5	kwg leptospira, 1 4	no alignments found, 0 5	no hits found., 0 5
Csac_0645	tetr family transcriptional regulator	tetr family transcriptional regulator, 1 5	transcriptional regulator, 1 4	bacterial regulatory proteins, tetr family, 1 4	transcriptional regulator, 1 4	tetracycline transcriptional regulator, tetr-like, c-terminal, 1 4
Csac_0646	abc transporter	abc transporter, 1 5	abc-type transport systems, involved in lipoprotein release, atpase components, 1 4	abc transporter, 1 5	atp-binding cassette, macrolide-specific abc-type efflux carrier (macab), 1 3	abc transporter, conserved site, 1 4
Csac_0651	transposase, is4 family protein	transposase, is4 family protein, 1 5	no significant hits found, 0 5	transposase domain (duf772), 1 4	transposase dde domain, 1 4	transposase, is4-like, 1 4
Csac_0652	transposase, is4 family protein	transposase, is4 family protein, 1 5	no significant hits found, 0 5	transposase domain (duf772), 1 4	transposase dde domain, 1 4	transposase insh, n-terminal, 1 4
Csac_0653	arylsulfatase regulator (fe-s oxidoreductase)-like protein	radical sam domain-containing protein, 1 3	arylsulfatase regulator (fe-s oxidoreductase), 1 4	radical sam superfamily, 1 3	arylsulfatase regulator (fe-s oxidoreductase), 1 4	radical sam, 1 3
Csac_0654	abortive infection protein	abortive infection protein, 1 5	metal-dependent membrane protease, 0 3	caax protease self-immunity, 0 3	caax amino terminal protease family, 1 4	metal-dependent membrane protease, 0 3
Csac_0655	abc transporter	abc transporter permease, 1 4	abc-type transport systems, 1 4	ftsx-like permease family, 0 3	abc-type transport system, 1 4	permease ftsx-like, 0 3
Csac_0660	abc transporter	abc transporter, 1 5	abc-type transport systems, 1 4	abc transporter, 1 5	abc-type antimicrobial peptide transport system, atpase component, 1 3	abc transporter, conserved site, 1 4
Csac_0663	mannan endo-1,4-beta-mannosidase	mannan endo-1,4-beta-mannosidase, 1 5	no significant hits found, 0 5	glycosyl hydrolase family 26, 1 3	glycosyl hydrolase family 26., 1 3	glycoside hydrolase, family 26, 1 3
Csac_0664	glycoside hydrolase family protein	glycoside hydrolase family protein, 1 5	no significant hits found, 0 5	glycosyl hydrolases family 28, 1 4	glycosyl hydrolases family 28., 1 4	glycoside hydrolase, family 28, 1 4
Csac_0665	nitroreductase	nitroreductase, 1 5	nitroreductase, 1 5	nitroreductase family, 1 4	nitroreductase-like family 3, 1 4	nitroreductase-like, 1 4
Csac_0667	phzf family phenazine biosynthesis protein	phzf family phenazine biosynthesis protein, 1 5	predicted epimerase, phzc/phzf homolog, 0 3	phenazine biosynthesis-like protein, 1 4	predicted epimerase, phzc/phzf homolog, 1 3	phenazine biosynthesis phzf protein, 1 4
Csac_0669	flavoprotein associated oxygenase dim6/ntab family-like protein	flavoprotein associated oxygenase dim6/ntab family-like protein, 1 5	no significant hits found, 0 5	flavin reductase like domain, 1 4	flavin reductase like domain., 1 4	flavin reductase-like, fmn-binding, 1 4
Csac_0671	type i pullulanase	type i pullulanase, 1 5	pullulanase and related glycosidases, 1 4	carbohydrate-binding module 48, 1 3	pullulanase pula and related glycosidases, 1 3	pullulanase, type i, 1 4
Csac_0673	crcb protein	crcb protein, 1 5	integral membrane protein possibly involved in chromosome condensation, 1 3	crcb-like protein, 1 4	crcb, integral membrane protein possibly involved in chromosome condensation, 1 4	camphor resistance crcb protein, 1 4
Csac_0674	crcb protein	crcb protein, 1 5	integral membrane protein possibly involved in chromosome condensation, 1 3	crcb-like protein, 1 4	crcb, integral membrane protein possibly involved in chromosome condensationpartitioning]., 1 4	camphor resistance crcb protein, 1 4
Csac_0676	histidyl-trna synthetase	histidyl-trna synthetase, 1 5	histidyl-trna synthetase, 1 5	histidyl-trna synthetase, 1 5	histidyl-trna synthetase, 1 5	histidyl-trna synthetase, class iia, 1 4
Csac_0677	aspartyl-trna synthetase	aspartyl-trna synthetase, 1 5	aspartyl-trna synthetase, 1 5	trna synthetases class ii, 1 4	asps, aspartyl-trna synthetase, 1 4	aspartyl/asparaginyl-trna synthetase, class iib, 1 4
Csac_0678	cellulase	cellulase, 1 5	no significant hits found, 0 5	cellulase (glycosyl hydrolase family 5), 1 4	cellulase, 1 5	glycoside hydrolase, family 5, 1 3
Csac_0679	binding-protein-dependent transport systems inner membrane component	binding-protein-dependent transport systems inner membrane comp, 1 5	abc-type sugar transport systems, permease components, 1 4	binding-protein-dependent transport system inner membrane component, 1 5	binding-protein-dependent transport system inner membrane component., 1 5	binding-protein-dependent transport systems inner membrane component, 1 5
Csac_0680	binding-protein-dependent transport systems inner membrane component	binding-protein-dependent transport systems inner membrane component, 1 5	sugar permeases, 0 3	binding-protein-dependent transport system inner membrane component, 1 5	binding-protein-dependent transport system inner membrane component, 1 5	binding-protein-dependent transport systems inner membrane component, 1 5
Csac_0681	sugar abc transporter substrate-binding protein	sugar abc transporter substrate-binding protein, 1 5	no significant hits found, 0 5	bacterial extracellular solute-binding protein, 1 4	abc-type sugar transport system, periplasmic component, 1 3	domain of unknown function duf3502, 0 2
Csac_0682	family 1 extracellular solute-binding protein	family 1 extracellular solute-binding protein, 1 5	sugar-binding periplasmic proteins/domains, 1 4	bacterial extracellular solute-binding protein, 1 4	bacterial extracellular solute-binding protein, 1 4	unintegrated, 0 2
Csac_0683	histidine kinase internal subunit	histidine kinase internal subunit, 1 5	predicted signal transduction protein with a c-terminal atpase domain, 0 3	histidine kinase, 1 4	histidine kinase, 1 4	signal transduction histidine kinase, internal region, 1 4
Csac_0684	response regulator receiver protein	response regulator receiver protein, 1 5	chey-like receiver domain, 1 4	response regulator receiver domain, 1 4	response regulator containing chey-like receiver domain, 1 4	signal transduction response regulator, receiver domain, 1 4
Csac_0685	major facilitator superfamily protein	major facilitator superfamily protein, 1 5	permeases of the major facilitator superfamily, 1 4	major facilitator superfamily, 1 4	the major facilitator superfamily (mfs), 1 4	major facilitator superfamily, 1 4
Csac_0686	excisionase family dna binding domain-containing protein	excisionase family dna binding domain-containing protein, 1 5	no significant hits found, 0 5	helix-turn-helix domain, 1 3	no alignments found, 0 5	excisionase/xis, dna-binding, 1 4
Csac_0689	type i pullulanase	type i pullulanase, 1 5	pullulanase and related glycosidases, 1 4	bacterial pullanase-associated domain, 1 4	pullulanase pula and related glycosidases, 1 3	bacterial pullanase-associated domain, 1 4
Csac_0690	hhh-gpd family protein	hhh-gpd family protein, 1 5	endonuclease iii related proteins, 1 4	hhh-gpd superfamily base excision dna repair protein, 1 4	hhh-gpd superfamily base excision dna repair protein, 1 4	hhh-gpd domain, 1 4
Csac_0692	family 1 extracellular solute-binding protein	family 1 extracellular solute-binding protein, 1 5	sugar-binding periplasmic proteins/domains, 1 4	bacterial extracellular solute-binding protein, 1 4	bacterial extracellular solute-binding protein, 1 4	bacterial extracellular solute-binding, family 1, 1 4
Csac_0693	binding-protein-dependent transport systems inner membrane component	binding-protein-dependent transport systems inner membrane compo, 1 5	abc-type sugar transport systems, permease components, 1 4	binding-protein-dependent transport system inner membrane component, 1 5	binding-protein-dependent transport system inner membrane component, 1 5	binding-protein-dependent transport systems inner membrane component, 1 5
Csac_0694	binding-protein-dependent transport systems inner membrane component	binding-protein-dependent transport systems inner membrane comp, 1 5	sugar permeases, 0 3	binding-protein-dependent transport system inner membrane component, 1 5	binding-protein-dependent transport system inner membrane component., 1 5	binding-protein-dependent transport systems inner membrane component, 1 5
Csac_0695	rok family protein	rok family protein, 1 5	transcriptional regulators, 0 3	rok family, 1 4	rok family, 1 4	rok, 1 3
Csac_0696	endo-1,4-beta-xylanase	endo-1,4-beta-xylanase, 1 5	beta-1,4-xylanase, 1 4	glycosyl hydrolase family 10, 1 3	glycosyl hydrolase family 10, 1 3	glycoside hydrolase, family 10, 1 3
Csac_0699	abc transporter	abc transporter, 1 5	abc-type multidrug transport system, atpase component, 1 4	abc transporter, 1 5	abc-type multidrug transport system, atpase component, 1 4	abc transporter-like, 1 4
Csac_0700	abc transporter	abc transporter, 1 5	abc-type transport system involved in multi-copper enzyme maturation, permease component, 1 3	abc-2 family transporter protein, 1 4	no alignments found, 0 5	unintegrated, 0 2
Csac_0702	atpase	atpase, 1 5	atpase of the aaa superfamily, 1 3	archaeal atpase, 1 4	archaeal atpase, 1 4	atpase domain, 1 4
Csac_0705	von willebrand factor type a domain-containing protein	von willebrand factor type a domain-containing protein, 1 5	uncharacterized bcr, 0 2	von willebrand factor type a domain, 1 4	von willebrand factor type a (vwa) domain, 1 4	von willebrand factor, type a, 1 4
Csac_0706	glutamyl-trna synthetase	glutamyl-trna synthetase, 1 5	glutamyl- and glutaminyl-trna synthetases, 1 4	trna synthetases class i (e and q), 1 4	glutamyl-trna synthetase, 1 5	glutamyl/glutaminyl-trna synthetase, class ib, 1 4
Csac_0707	serine o-acetyltransferase	serine o-acetyltransferase, 1 5	serine acetyltransferase, 1 5	bacterial transferase hexapeptide (six repeats), 1 4	cyse, serine acetyltransferase, 1 4	serine o-acetyltransferase, 1 5
Csac_0708	cysteinyl-trna synthetase	cysteinyl-trna synthetase, 1 5	cysteinyl-trna synthetase, 1 5	trna synthetases class i (c) catalytic domain, 1 4	cyss, cysteinyl-trna synthetase, 1 4	cysteinyl-trna synthetase, class ia, dalr, 1 4
Csac_0710	hxlr family transcriptional regulator	hxlr family transcriptional regulator, 1 5	predicted transcriptional regulators, 1 4	hxlr-like helix-turn-helix, 1 3	hxlr-like helix-turn-helix, 1 3	helix-turn-helix, hxlr type, 1 3
Csac_0711	iron-containing alcohol dehydrogenase	iron-containing alcohol dehydrogenase, 1 5	alcohol dehydrogenase iv, 1 4	ron-containing alcohol dehydrogenase, 1 5	alcohol dehydrogenase, class iv, 1 4	alcohol dehydrogenase, iron-type, 1 4
Csac_0713	transposase	transposase, 1 5	no significant hits found, 0 5	integrase core domain, 1 3	transposase and inactivated derivatives, 1 4	integrase, catalytic core, 1 3
Csac_0715	amino acid transporter-like protein	amino acid transporter-like protein, 1 5	amino acid transporters, 1 4	amino acid permease, 1 4	amino acid transporters, 1 4	amino acid/polyamine transporter i, 1 4
Csac_0716	voltage-gated family cl- channel protein	voltage-gated family cl- channel protein, 1 5	chloride channel protein eric, 1 4	voltage gated chloride channel, 1 4	voltage gated chloride channel, 1 4	chloride channel, voltage gated, 1 3
Csac_0718	ethanolamine utilization protein euth	ethanolamine utilization protein euth, 1 5	ethanolamine utilization protein, 1 5	ethanolamine utilisation protein, euth, 1 5	euth, ethanolamine utilisation protein, 1 4	ethanolamine utilisation protein, euth, 1 5
Csac_0719	polysaccharide deacetylase	polysaccharide deacetylase, 1 5	predicted xylanase/chitin deacetylase, 1 4	polysaccharide deacetylase, 1 5	polysaccharide deacetylase, 1 5	polysaccharide deacetylase, 1 5
Csac_0721	ribulokinase	ribulokinase, 1 5	ribulose kinase, 1 4	fggy family of carbohydrate kinases, n-terminal domain, 1 3	ribulokinase, 1 5	l-ribulokinase, 1 5
Csac_0722	gntr family transcriptional regulator	gntr family transcriptional regulator, 1 5	transcriptional regulators, 1 4	bacterial regulatory proteins, gntr family, 1 3	ligand-binding domain of dna transcription repressor gntr, 1 4	transcription regulator hth, gntr, 1 4
Csac_0723	l-ribulose-5-phosphate 4-epimerase	l-ribulose-5-phosphate 4-epimerase, 1 5	ribulose-5-phosphate 4-epimerase and related epimerases and aldolases, 1 4	class ii aldolase and adducin n-terminal domain, 1 3	l-ribulose-5-phosphate 4-epimerase, 1 5	class ii aldolase/adducin n-terminal, 0 3
Csac_0724	pyruvate carboxyltransferase	pyruvate carboxyltransferase, 1 5	isopropylmalate/homocitrate/citramalate synthases, 1 3	hmgl-like, 0 3	isopropylmalate/homocitrate/citramalate synthases, 0 3	pyruvate carboxyltransferase, 1 5
Csac_0727	4fe-4s ferredoxin, iron-sulfur binding domain-containing protein	4fe-4s ferredoxin, iron-sulfur binding domain-containing protein, 1 5	uncharacterized fe-s center protein, 0 2	4fe-4s dicluster domain, 1 4	ferredoxin, 1 3	4fe-4s binding domain, 1 4
Csac_0728	glutamine amidotransferase of anthranilate synthase	glutamine amidotransferase of anthranilate synthase, 1 5	anthranilate/para-aminobenzoate synthases component ii, 1 4	glutamine amidotransferase class-i, 1 4	gatase1_anthranilate_synthase, 1 4	glutamine amidotransferase type 1, 1 4
Csac_0729	anthranilate synthase	anthranilate synthase, 1 5	anthranilate/para-aminobenzoate synthases component i, 1 4	anthranilate synthase component i, n terminal region, 1 4	anthranilate/para-aminobenzoate synthases component i, 1 4	anthranilate synthase component i, n-terminal, 1 4
Csac_0730	class iv aminotransferase	class iv aminotransferase, 1 5	branched-chain amino acid aminotransferase/4-amino-4-deoxychorismate lyase, 1 4	aminotransferase class iv, 1 4	aminotran_4, aminotransferase class iv, 1 4	aminotransferase, class iv, 1 4
Csac_0731	fmn-binding domain-containing protein	fmn-binding domain-containing protein, 1 5	uncharacterized protein conserved in bacteria, 0 2	fmn-binding domain, 1 4	fmn-binding domain, 1 4	fmn-binding domain, 1 4
Csac_0733	apbe family lipoprotein	apbe family lipoprotein, 1 5	membrane-associated lipoprotein involved in thiamine biosynthesis, 1 3	apbe family, 1 4	apbe, membrane-associated lipoprotein involved in thiamine biosynthesis, 1 4	apbe family, 1 4
Csac_0734	tetr family transcriptional regulator	tetr family transcriptional regulator, 1 5	transcriptional regulator, 1 4	bacterial regulatory proteins, tetr family, 1 4	acrr, transcriptional regulator, 1 4	dna-binding hth domain, tetr-type, 0 3
Csac_0736	copy family transcriptional repressor	copy family transcriptional repressor, 1 5	predicted transcriptional regulator, 1 4	penicillinase repressor, 1 4	penicillinase repressor, 1 4	blai transcriptional regulatory family, 1 4
Csac_0737	4fe-4s ferredoxin, iron-sulfur binding domain-containing protein	4fe-4s ferredoxin, iron-sulfur binding domain-containing protein, 1 5	ferredoxin 3, 1 3	4fe-4s dicluster domain, 1 3	ferredoxin, 1 3	4fe-4s ferredoxin-type, iron-sulpur binding domain, 1 4
Csac_0738	hydro-lyase, fe-s type, tartrate/fumarate subfamily subunit beta	hydro-lyase, fe-s type, tartrate/fumarate subfamily subunit beta, 1 5	tartrate dehydratase beta subunit/fumarate hydratase class i, 1 3	fumarase c-terminus, 1 3	fumarase c-terminus, 1 3	hydro-lyase, fe-s type, tartrate/fumarate subfamily subunit beta, 1 5
Csac_0739	orn/lys/arg decarboxylase, major region	orn/lys/arg decarboxylase, major region, 1 5	arginine/lysine/ornithine decarboxylases, 1 4	orn/lys/arg decarboxylase, major domain, 1 4	okr_dc_1, orn/lys/arg decarboxylase, major domain., 1 4	orn/lys/arg decarboxylase, major domain, 1 4
Csac_0740	dtmp kinase	thymidylate kinase, 1 4	thymidylate kinase, 1 4	thymidylate kinase, 1 4	thymidylate kinase, 1 4	thymidylate kinase, 1 4
Csac_0743	dna-directed dna polymerase	dna-directed dna polymerase, 1 5	atpase involved in dna replication, 1 3	dna polymerase iii, delta subunit, 1 4	dna polymerase iii, gamma/tau subunits, 1 4	unintegrated, 0 2
Csac_0744	psp1 domain-containing protein	psp1 domain-containing protein, 1 5	uncharacterized acr, psp1 homologs, 0 2	psp1 c-terminal conserved region, 1 4	psp1 c-terminal conserved region, 1 4	psp1, c-terminal, 1 3
Csac_0746	pyruvate carboxyltransferase	pyruvate carboxyltransferase, 1 5	isopropylmalate/homocitrate/citramalate synthases, 1 3	hmgl-like, 0 3	hmgl-like family, 0 3	pyruvate carboxyltransferase, 1 5
Csac_0748	abc transporter	abc transporter, 1 5	abc-type multidrug transport system, atpase component, 1 4	abc transporter, 1 5	abc-type multidrug transport system, atpase component, 1 4	abc transporter-like, 1 4
Csac_0750	aconitate hydratase	aconitate hydratase, 1 5	aconitase a, 1 4	aconitase family (aconitate hydratase), 1 4	aconitate hydratase, 1 5	aconitase a/isopropylmalate dehydratase small subunit, 1 4
Csac_0751	isocitrate dehydrogenase (nad(+))	isocitrate dehydrogenase (nad(+)), 1 5	isocitrate/isopropylmalate dehydrogenase, 1 4	isocitrate/isopropylmalate dehydrogenase, 1 4	isocitrate dehydrogenase, 1 4	isocitrate/isopropylmalate dehydrogenase, 1 4
Csac_0752	gntr family transcriptional regulator	gntr family transcriptional regulator, 1 5	transcriptional regulators, 1 4	bacterial regulatory proteins, gntr family, 1 3	gntr, transcriptional regulators, 1 4	transcription regulator hth, gntr, 1 4
Csac_0753	mur ligase, middle domain-containing protein	mur ligase, middle domain-containing protein, 1 5	d-alanine-d-alanine ligase and related atp-grasp enzymes, 1 3	atp-grasp domain, 1 3	d-alanine-d-alanine ligase and related atp-grasp enzymes, 1 3	mur ligase, central, 1 4
Csac_0756	diguanylate cyclase	diguanylate cyclase, 1 5	ggdef domain, 1 3	ggdef domain, 1 3	diguanylate-cyclase (dgc) or ggdef domain, 1 4	ggdef domain, 1 3
Csac_0757	phosphoribulokinase/uridine kinase	phosphoribulokinase/uridine kinase, 1 5	uridine kinase, 1 4	phosphoribulokinase / uridine kinase family, 1 4	udk, uridine kinase, 1 4	uridine kinase, 1 4
Csac_0759	fad-dependent pyridine nucleotide-disulfide oxidoreductase	fad-dependent pyridine nucleotide-disulfide oxidoreductase, 1 5	uncharacterized nad(fad)-dependent dehydrogenases, 0 2	pyridine nucleotide-disulphide oxidoreductase, 1 4	pyridine nucleotide-disulphide oxidoreductase, 1 4	pyridine nucleotide-disulphide oxidoreductase, nad-binding domain, 1 4
Csac_0761	3d domain-containing protein	3d domain-containing protein, 1 5	no significant hits found, 0 5	3d domain, 1 4	3d domain, 1 4	3d, 1 3
Csac_0762	glycosidase protein	glycosidase protein, 1 5	predicted glycosylase, 1 4	domain of unknown function (duf377), 0 2	glycosyl hydrolases family 43, 1 4	glycosyl hydrolase family 43, five-bladed beta-propellor domain, 1 4
Csac_0763	alcohol dehydrogenase groes domain-containing protein	alcohol dehydrogenase groes domain-containing protein, 1 5	threonine dehydrogenase and related zn-dependent dehydrogenases, 1 3	alcohol dehydrogenase groes-like domain, 1 4	threonine dehydrogenase and related zn-dependent dehydrogenases, 1 3	alcohol dehydrogenase superfamily, zinc-type, 1 4
Csac_0764	signal transduction histidine kinase regulating citrate/malate metabolism	signal transduction histidine kinase regulating citrate/malate metabo, 1 5	signal transduction histidine kinase regulating citrate/malate metabolism, 1 5	histidine kinase, 1 3	signal transduction histidine kinase regulating citrate/malate metabolism, 1 5	signal transduction histidine kinase-related protein, c-terminal, 1 4
Csac_0770	pantothenate kinase	pantothenate kinase, 1 5	putative transcriptional regulators, 0 3	type iii pantothenate kinase, 1 4	pantothenate kinase, 1 5	type iii pantothenate kinase, 1 4
Csac_0772	aspartate aminotransferase	aspartate aminotransferase, 1 5	plp-dependent aminotransferases, 1 4	aminotransferase class i and ii, 1 4	aspartate aminotransferase, 1 5	aminotransferases, class-i, pyridoxal-phosphate-binding site, 1 3
Csac_0773	4fe-4s ferredoxin, iron-sulfur binding domain-containing protein	4fe-4s ferredoxin, iron-sulfur binding domain-containing protein, 1 5	polyferredoxin, 1 3	4fe-4s binding domain, 1 4	napf, ferredoxin, 1 3	4fe-4s binding domain, 1 4
Csac_0774	anaerobic ribonucleoside triphosphate reductase	anaerobic ribonucleoside triphosphate reductase, 1 5	oxygen-sensitive ribonucleoside-triphosphate reductase, 1 4	anaerobic ribonucleoside-triphosphate reductase, 1 5	anaerobic ribonucleoside triphosphate reductase, 1 5	ribonucleoside-triphosphate reductase, anaerobic, 1 4
Csac_0776	kwg repeat-containing protein	kwg repeat-containing protein, 1 5	no significant hits found, 0 5	kwg leptospira, 1 4	no alignments found, 0 5	kwg leptospira, 1 4
Csac_0778	rok family protein	glucokinase, rok family, 1 4	transcriptional regulators, 0 3	rok family, 1 4	rok, rok family., 1 4	rok, 1 3
Csac_0779	g-d-s-l lipolytic protein family	g-d-s-l lipolytic protein family, 1 5	lysophospholipase l1 and related esterases, 1 3	gdsl-like lipase/acylhydrolase family, 1 4	sgnh_hydrolase subfamily, 0 3	sgnh hydrolase-type esterase domain, 0 3
Csac_0780	glycogen/starch/alpha-glucan phosphorylase	glycogen/starch/alpha-glucan phosphorylase, 1 5	glucan phosphorylase, 1 4	carbohydrate phosphorylase, 1 4	glycogen_phosphorylase, 1 4	glycogen/starch/alpha-glucan phosphorylase, 1 5
Csac_0781	glycogen synthase	glycogen synthase, 1 5	glycogen synthase, 1 5	glycosyl transferases group 1, 1 4	glycogen_synthase, 1 5	glycosyl transferase, family 1, 1 4
Csac_0782	glucose-1-phosphate adenylyltransferase subunit glgd	glucose-1-phosphate adenylyltransferase subunit glgd, 1 5	adp-glucose pyrophosphorylase, 1 4	nucleotidyl transferase, 1 4	glucose-1-phosphate adenylyltransferase, 1 4	glucose-1-phosphate adenylyltransferase, glgd subunit, 1 4
Csac_0783	glucose-1-phosphate adenylyltransferase	glucose-1-phosphate adenylyltransferase, 1 5	adp-glucose pyrophosphorylase, 1 4	nucleotidyl transferase, 1 4	glgc, glucose-1-phosphate adenylyltransferase, 1 5	glucose-1-phosphate adenylyltransferase, 1 5
Csac_0784	1,4-alpha-glucan branching protein	1,4-alpha-glucan branching protein, 1 5	1,4-alpha-glucan branching enzyme, 1 4	alpha amylase, catalytic domain, 1 3	glgb, 1,4-alpha-glucan branching enzyme, 1 4	glycoside hydrolase, family 13, n-terminal, 1 3
Csac_0786	major facilitator superfamily protein	major facilitator superfamily protein, 1 5	permeases of the major facilitator superfamily, 1 4	transmembrane secretion effector, 1 3	major facilitator superfamily, 1 4	major facilitator superfamily, enterobactin exporter ents, 1 4
Csac_0787	dna repair protein radc	dna repair protein radc, 1 5	dna repair proteins, 1 4	radc-like jab domain, 1 3	radc, dna repair protein radc, 1 4	radc protein, 1 4
Csac_0788	peptidoglycan-binding lysm	peptidoglycan-binding lysm, 1 5	lysm-repeat proteins and domains, 0 3	lysm domain, 1 3	lysm domain, 1 3	peptidoglycan-binding lysin subgroup, 1 4
Csac_0789	dna polymerase, beta domain-containing protein	dna polymerase, beta domain-containing protein, 1 5	predicted nucleotidyltransferases, 1 3	nucleotidyltransferase domain, 1 3	nucleotidyltransferase domain, 1 3	nucleotidyl transferase domain, 1 3
Csac_0790	hepn domain-containing protein	hepn domain-containing protein, 1 5	uncharacterized acr, 0 2	hepn domain, 1 4	hepn domain., 1 4	hepn, 1 3
Csac_0791	6,7-dimethyl-8-ribityllumazine synthase	6,7-dimethyl-8-ribityllumazine synthase, 1 5	riboflavin synthase beta-chain, 1 4	6,7-dimethyl-8-ribityllumazine synthase, 1 5	ribh, riboflavin synthase subunit beta, 1 4	6,7-dimethyl-8-ribityllumazine synthase, 1 5
Csac_0792	gtp cyclohydrolase ii	gtp cyclohydrolase ii, 1 5	gtp cyclohydrolase ii, 1 5	gtp cyclohydrolase ii, 1 5	gtp cyclohydrolase ii (riba), 1 4	gtp cyclohydrolase ii, riba, 1 4
Csac_0793	riboflavin synthase subunit alpha	riboflavin synthase subunit alpha, 1 5	riboflavin synthase alpha chain, 1 4	lumazine binding domain, 0 3	riboflavin synthase subunit alpha, 1 5	riboflavin synthase-like beta-barrel, 1 4
Csac_0794	riboflavin biosynthesis protein ribd	riboflavin biosynthesis protein ribd, 1 5	pyrimidine deaminase, 1 3	ribd c-terminal domain, 1 4	riboflavin_deaminase-reductase, 1 4	riboflavin biosynthesis protein ribd, 1 5
Csac_0797	alanine racemase	laci family transcriptional regulator, 0 3	transcriptional regulators, 1 3	laci family transcriptional regulator, 1 3	laci family transcriptional regulator, 1 3	laci family transcriptional regulator, 1 3
Csac_0798	xylulokinase	xylulokinase, 1 5	sugar (pentulose and hexulose) kinases, 1 3	fggy family of carbohydrate kinases, n-terminal domain, 1 3	sugar (pentulose and hexulose) kinases, 1 3	xylulokinase, 1 5
Csac_0799	metal dependent phosphohydrolase	metal dependent phosphohydrolase, 1 5	hd-gyp domain, 0 3	hd domain, 1 3	hdc, metal dependent phosphohydrolases with conserved 'hd' motif., 1 4	hd/pdease domain, 1 3
Csac_0800	response regulator receiver and antar domain-containing protein	response regulator receiver and antar domain-containing protein, 1 5	response regulator with putative antiterminator output domain, 1 4	response regulator receiver domain, 1 4	antar domain, 0 3	signal transduction response regulator, receiver domain, 1 4
Csac_0801	peptidase c26	peptidase c26, 1 5	predicted glutamine amidotransferases, 0 3	peptidase c26, 1 5	peptidase c26, 1 5	peptidase c26, 1 5
Csac_0802	mechanosensitive ion channel mscs	mechanosensitive ion channel mscs, 1 5	small-conductance mechanosensitive channel, 1 4	mechanosensitive ion channel, 1 5	mechanosensitive ion channel, 1 5	mechanosensitive ion channel mscs, 1 5
Csac_0803	prolyl-trna synthetase	prolyl-trna synthetase, 1 5	prolyl-trna synthetase, 1 5	ybak / prolyl-trna synthetases associated domain, 1 4	prolyl-trna synthetase, 1 5	prolyl-trna synthetase, class iia, 1 4
Csac_0804	cyclase family protein	cyclase family protein, 1 5	uncharacterized acr, predicted metal-dependent hydrolases, 0 2	putative cyclase, 1 3	cyclase, putative cyclase, 1 4	putative cyclase, 1 3
Csac_0807	transposase, is4 family protein	transposase, is4 family protein, 1 5	no significant hits found, 0 5	transposase domain (duf772), 1 4	transposase dde domain, 1 4	transposase, is4-like, 1 4
Csac_0809	chea signal transduction histidine kinase	chea signal transduction histidine kinase, 1 5	chemotaxis protein histidine kinase and related kinases, 1 4	signal transducing histidine kinase, homodimeric domain, 1 4	chemotaxis protein histidine kinase and related kinases, 1 4	signal transduction histidine kinase, subgroup, homodimeric, 1 4
Csac_0810	metal dependent phosphohydrolase	metal dependent phosphohydrolase, 1 5	hd-gyp domain, 1 3	hd domain, 1 3	hdc, metal dependent phosphohydrolases with conserved 'hd' motif, 1 4	hd/pdease domain, 1 3
Csac_0811	methyl-accepting chemotaxis sensory transducer	methyl-accepting chemotaxis sensory transducer, 1 5	methyl-accepting chemotaxis protein, 1 4	methyl-accepting chemotaxis protein, 1 4	methyl-accepting chemotaxis protein (mcp), signaling domain, 1 4	methyl-accepting chemotaxis protein (mcp), signaling domain, 1 4
Csac_0813	response regulator receiver modulated cheb methylesterase	response regulator receiver modulated cheb methylesterase, 1 5	chemotaxis response regulator containing a chey-like receiver domain and a methylesterase domain, 1 4	cheb methylesterase, 1 4	chemotaxis response regulator containing a chey-like receiver domain and a methylesterase domain, 1 4	signal transduction response regulator, chemotaxis, cheb, 1 4
Csac_0815	pbs lyase heat domain-containing protein repeat-containing protein	pbs lyase heat domain-containing protein repeat-containing protein, 1 5	phycocyanin alpha-subunit phycocyanobilin lyase and related proteins, 1 3	heat repeats, 1 3	heat repeat, 1 3	pbs lyase heat-like repeat, 1 4
Csac_0816	protein-glutamate o-methyltransferase	protein-glutamate o-methyltransferase, 1 5	methylase of chemotaxis methyl-accepting proteins, 0 3	cher methyltransferase, all-alpha domain, 1 4	cher, methylase of chemotaxis methyl-accepting proteins, 1 3	mcp methyltransferase, cher-type, 1 4
Csac_0817	response regulator receiver protein	response regulator receiver protein, 1 5	chey-like receiver domain, 1 4	response regulator receiver domain, 1 4	response regulator receiver domain, 1 4	signal transduction response regulator, 1 4
Csac_0819	methyl-accepting chemotaxis sensory transducer	methyl-accepting chemotaxis sensory transducer, 1 5	methyl-accepting chemotaxis protein, 1 4	methyl-accepting chemotaxis protein (mcp) signalling domain, 1 4	ma, methyl-accepting chemotaxis-like domains, 1 4	methyl-accepting chemotaxis protein (mcp) signalling domain, 1 4
Csac_0820	response regulator receiver protein	response regulator receiver protein, 1 5	chey-like receiver domain, 1 4	response regulator receiver domain, 1 4	response regulator containing chey-like receiver domain and arac-type dna-binding domain, 1 4	signal transduction response regulator, receiver domain, 1 4
Csac_0821	pas/pac sensor-containing diguanylate cyclase/phosphodiesterase	pas/pac sensor-containing diguanylate cyclase/phosphodiesterase, 1 5	eal domain, 0 3	pas domain, 1 3	predicted signal transduction protein containing a membrane domain, an eal and a ggdef domain, 1 3	pas domain, 1 3
Csac_0822	phosphoribosyltransferase	phosphoribosyltransferase, 1 5	predicted phosphoribosyltransferases, 1 4	phosphoribosyl transferase domain, 1 4	predicted phosphoribosyltransferases, 1 4	phosphoribosyltransferase, 1 5
Csac_0826	cation diffusion facilitator family transporter	cation diffusion facilitator family transporter, 1 5	predicted co/zn/cd cation transporters, 1 4	cation efflux family, 1 4	cation efflux family, 1 4	cation efflux family, 1 4
Csac_0827	transcription elongation factor grea	transcription elongation factor grea, 1 5	transcription elongation factor, 1 5	transcription elongation factor, grea/greb, c-term, 1 4	transcription elongation factor grea, 1 5	transcription elongation factor, grea/greb, c-terminal, 1 4
Csac_0828	lysyl-trna synthetase	lysyl-trna synthetase, 1 5	lysyl-trna synthetase class ii, 1 4	trna synthetases class ii, 1 4	lysyl-trna synthetase, 1 5	lysyl-trna synthetase, class ii, 1 4
Csac_0830	regulatory protein merr	regulatory protein merr, 1 5	predicted site-specific integrase-resolvase, 0 3	merr hth family regulatory protein, 1 4	helix-turn-helix (hth) merr-like transcription regulator, n-terminal domain, 1 3	dna binding domain, putative, 0 3
Csac_0831	transposase	transposase, 1 5	predicted transposases bets to 3 clades, 1 4	putative transposase dna-binding domain, 1 4	no alignments found, 0 5	transposase is605, orfb, c-terminal, 1 4
Csac_0834	peptidase m42 family protein	peptidase m42 family protein, 1 5	acetylornithine deacetylase/succinyl-diaminopimelate desuccinylase and related deacylases, 0 3	peptidase family m20/m25/m40, 1 4	peptidase_m28, peptidase family m28, 1 4	peptidase m20, 1 4
Csac_0835	branched-chain amino acid aminotransferase	branched-chain amino acid aminotransferase, 1 5	branched-chain amino acid aminotransferase/4-amino-4-deoxychorismate lyase, 1 4	aminotransferase class iv, 1 4	branched-chain amino acid aminotransferase, 1 5	aminotransferase, class iv, 1 4
Csac_0836	dihydroxy-acid dehydratase	dihydroxy-acid dehydratase, 1 5	dihydroxyacid dehydratase/phosphogluconate dehydratase, 1 4	dehydratase family, 1 4	dihydroxy-acid dehydratase, 1 5	dihydroxy-acid dehydratase, 1 5
Csac_0837	acetolactate synthase large subunit, biosynthetic type	acetolactate synthase large subunit, biosynthetic type, 1 5	thiamine pyrophosphate-requiring enzymes, 0 3	thiamine pyrophosphate enzyme, n-terminal tpp binding domain, 0 3	acetolactate synthase 3 catalytic subunit, 1 4	acetolactate synthase, large subunit, biosynthetic, 1 5
Csac_0838	vanz family protein	vanz family protein, 1 5	no significant hits found, 0 5	vanz like family, 1 4	vanz, vanz like family, 1 4	vanz like family, 1 4
Csac_0839	istb domain-containing protein atp-binding protein	istb domain-containing protein atp-binding protein, 1 5	dna replication protein, 1 3	istb-like atp binding protein, 1 4	istb-like atp binding protein., 1 4	istb-like atp-binding protein, 1 4
Csac_0842	transposase, mutator type	transposase, mutator type, 1 5	predicted transposase, 1 4	transposase, mutator family, 1 4	transposase, mutator family., 1 4	transposase, mutator type, 1 5
Csac_0844	transposase, mutator type	transposase, mutator type, 1 5	predicted transposase, 1 4	transposase, mutator family, 1 4	transposase, mutator family., 1 4	transposase, mutator type, 1 5
Csac_0845	transposase is116/is110/is902 family protein	transposase is116/is110/is902 family protein, 1 5	no significant hits found, 0 5	transposase is116/is110/is902 family, 1 5	transposase is116/is110/is902 family, 1 5	transposase, is116/is110/is902, 1 4
Csac_0846	integrase catalytic subunit	integrase catalytic subunit, 1 5	transposase and inactivated derivatives, 1 3	integrase core domain, 1 4	integrase core domain, 1 4	integrase, catalytic core, 1 4
Csac_0849	transposase, mutator type	transposase, mutator type, 1 5	predicted transposase, 1 4	transposase, mutator family, 1 4	transposase, mutator family., 1 4	transposase, mutator type, 1 5
Csac_0853	glycosidase protein	glycosidase protein, 1 5	predicted glycosylase, 1 4	domain of unknown function (duf377), 0 2	predicted glycosylase, 1 4	glycosidase, ph1107-related, 1 4
Csac_0856	transposase	transposase, 1 5	no significant hits found, 0 5	integrase core domain, 1 3	transposase and inactivated derivatives, 1 4	integrase, catalytic core, 1 3
Csac_0857	s-adenosylmethionine synthetase	s-adenosylmethionine synthetase, 1 5	s-adenosylmethionine synthetase, 1 5	s-adenosylmethionine synthetase, n-terminal domain, 1 4	s-adenosylmethionine synthetase, 1 5	s-adenosylmethionine synthetase, 1 5
Csac_0860	single-stranded-dna-specific exonuclease recj	single-stranded-dna-specific exonuclease recj, 1 5	single-stranded dna-specific exonuclease, 1 5	dhh family, 0 3	recj, single-stranded dna-specific exonuclease, 1 4	phosphoesterase, recj-like, 1 3
Csac_0865	class ii aldolase/adducin family protein	class ii aldolase/adducin family protein, 1 5	ribulose-5-phosphate 4-epimerase and related epimerases and aldolases, 1 3	class ii aldolase and adducin n-terminal domain, 1 4	class ii aldolase and adducin n-terminal domain, 1 4	class ii aldolase/adducin n-terminal, 1 4
Csac_0866	class ii aldolase/adducin family protein	class ii aldolase/adducin family protein, 1 5	uncharacterized acr, 0 2	class ii aldolase and adducin n-terminal domain, 1 4	class ii aldolase and adducin head (n-terminal) domain, 1 4	class ii aldolase/adducin n-terminal, 1 4
Csac_0868	sorbitol-6-phosphate dehydrogenase	sorbitol-6-phosphate dehydrogenase, 1 5	dehydrogenases with different specificities, 1 3	short chain dehydrogenase, 1 4	sorbitol-6-phosphate dehydrogenase, 1 5	short-chain dehydrogenase/reductase sdr, 1 4
Csac_0869	alcohol dehydrogenase, zinc-binding domain-containing protein	alcohol dehydrogenase, zinc-binding domain-containing protein, 1 5	threonine dehydrogenase and related zn-dependent dehydrogenases, 1 4	alcohol dehydrogenase groes-like domain, 1 4	alcohol dehydrogenase, class v, 1 4	alcohol dehydrogenase superfamily, zinc-type, 1 4
Csac_0870	lipoate-protein ligase b	lipoate-protein ligase b, 1 5	lipoate-protein ligase b, 1 5	biotin/lipoate a/b protein ligase family, 1 4	lipb, lipoyltransferase, 1 4	biotin/lipoate a/b protein ligase, 1 4
Csac_0871	lipoyl synthase	lipoyl synthase, 1 5	lipoate synthase, 1 4	radical sam superfamily, 0 3	lipoyl synthase, 1 5	lipoyl synthase, 1 5
Csac_0873	dihydrolipoamide dehydrogenase	dihydrolipoamide dehydrogenase, 1 5	dihydrolipoamide dehydrogenase/glutathione oxidoreductase and related enzymes, 1 4	pyridine nucleotide-disulphide oxidoreductase, 1 3	dihydrolipoamide dehydrogenase, 1 5	dihydrolipoamide dehydrogenase, 1 5
Csac_0874	transketolase, central region	transketolase, central region, 1 5	thiamine pyrophosphate-dependent dehydrogenases, e1 component beta subunit, 1 3	dehydrogenase e1 component, 0 3	thiamine pyrophosphate (tpp) family, 0 3	dehydrogenase, e1 component, 0 3
Csac_0875	deor family transcriptional regulator	deor family transcriptional regulator, 1 5	transcriptional regulators of sugar metabolism, 1 4	deor-like helix-turn-helix domain, 1 3	bacterial regulatory proteins, deor family., 1 3	deor c-terminal sensor domain, 1 4
Csac_0876	l-rhamnose isomerase	l-rhamnose isomerase, 1 5	no significant hits found, 0 5	l-rhamnose isomerase (rhaa), 1 4	l-rhamnose isomerase, 1 5	rhamnose isomerase, 1 5
Csac_0877	l-fucose isomerase like protein	l-fucose isomerase like protein, 1 5	no significant hits found, 0 5	l-fucose isomerase, c-terminal domain, 1 4	fuci, l-fucose isomerase and related proteins, 1 4	l-fucose isomerase, n-terminal/central domain, 1 4
Csac_0878	trigger factor	trigger factor, 1 5	fkbp-type peptidyl-prolyl cis-trans isomerase (trigger factor), 1 3	bacterial trigger factor protein (tf), 1 4	tig, trigger factor, 1 4	trigger factor, c-terminal, bacterial, 1 4
Csac_0879	atp-dependent clp protease proteolytic subunit	atp-dependent clp protease proteolytic subunit, 1 5	protease subunit of atp-dependent clp proteases, 1 4	clp protease, 1 4	atp-dependent clp protease proteolytic subunit, 1 5	peptidase s14, clpp, active site, 1 3
Csac_0880	atp-dependent protease atp-binding subunit clpx	atp-dependent protease atp-binding subunit clpx, 1 5	atp-dependent protease clp, 1 4	clpx c4-type zinc finger, 1 3	clpx, atp-dependent protease atp-binding subunit, 1 4	clp protease, atp-binding subunit clpx, 1 4
Csac_0881	deoxyguanosinetriphosphate triphosphohydrolase-like protein	deoxyguanosinetriphosphate triphosphohydrolase, 1 4	dgtp triphosphohydrolase, 1 4	phosphohydrolase-associated domain, 1 4	deoxyguanosinetriphosphate triphosphohydrolase-like protein, 1 5	deoxyguanosinetriphosphate triphosphohydrolase, 1 4
Csac_0882	dna primase	dna primase, 1 5	dna primase, 1 5	dna primase catalytic core, n-terminal domain, 1 3	dna primase, 1 5	dna primase, dnag, 1 4
Csac_0883	rpod family rna polymerase sigma-70 subunit	rpod family rna polymerase sigma-70 subunit, 1 5	dna-directed rna polymerase sigma subunits, 1 4	sigma-70 factor, region 1.1, 1 3	rna polymerase sigma factor rpod, 1 4	rna polymerase sigma-70 factor, 1 4
Csac_0888	regulator of chromosome condensation, rcc1	regulator of chromosome condensation, rcc1, 1 5	no significant hits found, 0 5	regulator of chromosome condensation (rcc1) repeat, 1 4	alpha-tubulin suppressor and related rcc1 domain-containing proteins, 1 3	regulator of chromosome condensation, rcc1, 1 5
Csac_0893	aminodeoxychorismate lyase	aminodeoxychorismate lyase, 1 5	predicted periplasmic solute-binding protein, 0 3	yceg-like family, 0 3	aminodeoxychorismate lyase, 1 5	uncharacterised protein family upf0755, yceg-like, 0 2
Csac_0894	o-methyltransferase, family 3	o-methyltransferase, family 3, 1 5	sam-dependent methyltransferases, 1 4	o-methyltransferase, 1 4	predicted o-methyltransferase, 1 4	o-methyltransferase, family 3, 1 5
Csac_0895	peptidase u32	peptidase u32, 1 5	collagenase and related proteases, 0 3	peptidase family u32, 1 4	peptidase family u32, 1 4	peptidase u32, 1 5
Csac_0896	sporulation sigma factor sigk	sporulation sigma factor sigk, 1 5	dna-directed rna polymerase sigma subunits (sigma70/sigma32), 1 3	sigma-70 region 2, 1 3	sporulation sigma factor sigk, 1 5	rna polymerase sigma-70 factor, 1 4
Csac_0898	dihydropteroate synthase, dhps	dihydropteroate synthase, dhps, 1 5	methionine synthase i, cobalamin-binding domain, 1 3	pterin binding enzyme, 0 3	methionine synthase i, cobalamin-binding domain, 1 3	dihydropteroate synthase-like, 1 4
Csac_0900	gtp-binding protein der	gtp-binding protein der, 1 5	predicted gtpases, 0 3	50s ribosome-binding gtpase, 1 4	gtp-binding protein enga, 1 4	gtp-binding domain, 1 4
Csac_0902	type 12 methyltransferase	type 12 methyltransferase, 1 5	sam-dependent methyltransferases bets to 14 clades, 1 4	methyltransferase domain, 1 4	methyltransferase domain, 1 4	unintegrated, 0 2
Csac_0904	hsp33 protein	hsp33 protein, 1 5	disulfide bond chaperones of the hsp33 family, 1 3	hsp33 protein, 1 5	heat shock protein 33 (hsp33), 1 4	heat shock protein hsp33, 1 4
Csac_0905	membrane-bound proton-translocating pyrophosphatase	v-type h(+)-translocating pyrophosphatase, 1 4	no significant hits found, 0 5	inorganic h+ pyrophosphatase, 1 4	membrane-bound proton-translocating pyrophosphatase, 1 5	pyrophosphate-energised proton pump, 1 3
Csac_0908	aspartyl/glutamyl-trna amidotransferase subunit c	aspartyl/glutamyl-trna amidotransferase subunit c, 1 5	asp-trnaasn/glu-trnagln amidotransferase c subunit, 1 4	glu-trnagln amidotransferase c subunit, 1 4	aspartyl/glutamyl-trna amidotransferase subunit c, 1 5	glu-trnagln amidotransferase, c subunit, 1 4
Csac_0909	aspartyl/glutamyl-trna amidotransferase subunit a	aspartyl/glutamyl-trna amidotransferase subunit a, 1 5	asp-trnaasn/glu-trnagln amidotransferase a subunit, 1 4	amidase, 1 3	gata, aspartyl/glutamyl-trna amidotransferase subunit a, 1 5	glutamyl-trna(gln) amidotransferase a subunit, 1 4
Csac_0910	aspartyl/glutamyl-trna amidotransferase subunit b	aspartyl/glutamyl-trna amidotransferase subunit b, 1 5	asp-trnaasn/glu-trnagln amidotransferase b subunit, 1 4	gatb/gate catalytic domain, 1 3	gatb, aspartyl/glutamyl-trna amidotransferase subunit b, 1 5	aspartyl/glutamyl-trna amidotransferase subunit b-related, 1 5
Csac_0911	dna polymerase, beta domain-containing protein	dna polymerase, beta domain-containing protein, 1 5	nucleotidyltransferase, 1 3	nucleotidyltransferase domain, 1 3	nucleotidyltransferase domain, 1 3	nucleotidyltransferase domain, 1 3
Csac_0912	nucleotidyltransferase substrate binding protein	nucleotidyltransferase substrate binding protein, 1 5	no significant hits found, 0 5	nucleotidyltransferase substrate binding protein like, 1 5	nucleotidyltransferase substrate binding protein like, 1 5	nucleotidyltransferase substrate binding protein, 1 5
Csac_0913	peptidase m16 domain-containing protein	peptidase m16 domain-containing protein, 1 5	predicted zn-dependent peptidases, 1 3	peptidase m16 inactive domain, 1 4	peptidase m16 inactive domain, 1 4	peptidase m16, c-terminal, 1 4
Csac_0914	peptidase m16 domain-containing protein	peptidase m16 domain-containing protein, 1 5	predicted zn-dependent peptidases, 1 3	peptidase m16 inactive domain, 1 4	peptidase m16 inactive domain, 1 4	peptidase m16, c-terminal, 1 4
Csac_0915	prolipoprotein diacylglyceryl transferase	prolipoprotein diacylglyceryl transferase, 1 5	prolipoprotein diacylglyceryltransferase, 1 5	prolipoprotein diacylglyceryl transferase, 1 5	prolipoprotein diacylglyceryl transferase, 1 5	prolipoprotein diacylglyceryl transferase, 1 5
Csac_0916	cell division protein mraz	cell division protein mraz, 1 5	uncharacterized bcr, 0 2	mraz protein, 1 4	cell division protein mraz, 1 5	mraz, 1 3
Csac_0917	16s rrna m(4)c1402 methyltransferase	s-adenosyl-methyltransferase mraw, 1 4	predicted s-adenosylmethionine-dependent methyltransferase involved in cell envelope biogenesis, 1 3	mraw methylase family, 1 4	s-adenosyl-methyltransferase mraw, 1 4	s-adenosyl-l-methionine-dependent methyltransferase, mraw, recognition domain, 1 3
Csac_0918	septum formation initiator	septum formation initiator, 1 5	no significant hits found, 0 5	septum formation initiator, 1 5	no alignments found, 0 5	septum formation initiator, 1 5
Csac_0919	stage v sporulation protein d	stage v sporulation protein d, 1 5	cell division protein ftsi/penicillin-binding protein 2, 1 3	penicillin-binding protein dimerisation domain, 0 3	mrcb, penicillin-binding protein 1b, 0 3	stage v sporulation protein d, 1 5
Csac_0920	udp-n-acetylmuramyl-tripeptide synthetase	udp-n-acetylmuramyl-tripeptide synthetase, 1 5	udp-n-acetylmuramyl tripeptide synthase, 1 5	mur ligase family, catalytic domain, 0 3	mure, udp-n-acetylmuramoylalanyl-d-glutamate--2, 6-diaminopimelate ligase, 1 4	mur ligase, n-terminal, 1 3
Csac_0921	udp-n-acetylmuramoylalanyl-d-glutamyl-2, 6-diaminopimelate--d-alanyl-d-alanyl ligase	udp-n-acetylmuramoylalanyl-d-glutamyl-2, 6-diaminopimelate--d-alanyl-d-alanyl ligase, 1 5	udp-n-acetylmuramyl pentapeptide synthase, 1 3	mur ligase family, catalytic domain, 0 3	murf, udp-n-acetylmuramyl pentapeptide synthase, 1 3	udp-murnac-pentapeptide synthetase, 1 3
Csac_0922	phospho-n-acetylmuramoyl-pentapeptide- transferase	phospho-n-acetylmuramoyl-pentapeptide-transferase, 1 5	udp-n-acetylmuramyl pentapeptide phosphotransferase/udp-n- acetylglucosamine-1-phosphate transferase, 1 4	phospho-n-acetylmuramoyl-pentapeptide-transferase signature 1, 1 4	phospho-n-acetylmuramoyl-pentapeptide-transferase, 1 5	phospho-n-acetylmuramoyl-pentapeptide transferase, 1 5
Csac_0923	udp-n-acetylmuramoyl-l-alanyl-d-glutamate synthetase	udp-n-acetylmuramoyl-l-alanyl-d-glutamate synthetase, 1 5	udp-n-acetylmuramoylalanine-d-glutamate ligase, 1 4	mur ligase family, glutamate ligase domain, 1 4	udp-n-acetylmuramoylalanine-d-glutamate ligase, 1 4	udp-n-acetylmuramoylalanine-d-glutamate ligase, 1 4
Csac_0924	cell division protein ftsw	cell division protein ftsw, 1 5	bacterial cell division membrane protein, 1 4	cell cycle protein, 1 4	cell cycle protein, 1 4	cell cycle protein, 1 4
Csac_0925	udp-n-acetylglucosamine--n-acetylmuramyl- (pentapeptide) pyrophosphoryl-undecaprenol n-acetylglucosamine transferase	udp-n-acetylglucosamine--n-acetylmuramyl- (pentapeptide) pyrophosphoryl-undecaprenol n-acetylglucosamine transferase, 1 5	udp-n-acetylglucosamine:lps n-acetylglucosamine transferase, 1 4	glycosyltransferase family 28 n-terminal domain, 1 3	udp-n-acetylglucosamine:lps n-acetylglucosamine transferase, 1 4	n-acetylglucosaminyltransferase, murg, 1 4
Csac_0926	udp-n-acetylglucosamine 1-carboxyvinyltransferase	udp-n-acetylglucosamine 1-carboxyvinyltransferase, 1 5	udp-n-acetylglucosamine enolpyruvyl transferase, 1 4	epsp synthase (3-phosphoshikimate 1-carboxyvinyltransferase, 1 4	udp-n-acetylglucosamine 1-carboxyvinyltransferase, 1 5	udp-n-acetylglucosamine 1-carboxyvinyltransferase, 1 5
Csac_0927	polypeptide-transport-associated domain-containing protein	polypeptide-transport-associated domain-containing protein, 1 5	cell division septal protein, 0 3	potra domain, ftsq-type, 1 3	potra_1, potra domain, ftsq-type, 1 4	polypeptide-transport-associated, ftsq-type, 1 4
Csac_0930	cell division protein ftsz	cell division protein ftsz, 1 5	cell division gtpase, 1 4	tubulin/ftsz family, gtpase domain, 1 3	cell division protein ftsz, 1 5	cell division protein ftsz, 1 5
Csac_0931	peptidase u4, sporulation factor spoiiga	peptidase u4, sporulation factor spoiiga, 1 5	no significant hits found, 0 5	sporulation factor spoiiga, 1 4	peptidase_u4, sporulation factor spoiiga., 1 5	peptidase u4, sporulation factor spoiiga, 1 5
Csac_0932	sporulation sigma factor sige	sporulation sigma factor sige, 1 5	dna-directed rna polymerase sigma subunits (sigma70/sigma32), 1 3	sigma-70 region 2, 1 3	sporulation sigma factor sige, 1 5	rna polymerase sigma-70 factor, 1 4
Csac_0933	sporulation sigma factor sigg	sporulation sigma factor sigg, 1 5	dna-directed rna polymerase sigma subunits (sigma70/sigma32), 1 3	sigma-70 region 2, 1 3	sporulation sigma factor sigg, 1 5	rna polymerase sigma-70 factor, 1 4
Csac_0934	amp-dependent synthetase and ligase	amp-dependent synthetase and ligase, 1 5	acyl-coa synthetases (amp-forming)/amp-acid ligases ii, 1 4	amp-binding enzyme, 1 3	long-chain acyl-coa synthetases (amp-forming), 1 4	amp-dependent synthetase/ligase, 1 5
Csac_0935	diaminopimelate decarboxylase	diaminopimelate decarboxylase, 1 5	diaminopimelate decarboxylase, 1 5	pyridoxal-dependent decarboxylase, pyridoxal binding domain, 1 4	diaminopimelate decarboxylase, 1 5	diaminopimelate decarboxylase, lysa, 1 5
Csac_0936	peptidase m50	peptidase m50, 1 5	zn-dependent proteases, 1 4	peptidase family m50, 1 4	peptidase family m50., 1 4	peptidase family m50., 1 4
Csac_0937	tryptophanyl-trna synthetase	tryptophanyl-trna synthetase, 1 5	tryptophanyl-trna synthetase, 1 5	trna synthetases class i (w and y), 1 4	tryptophanyl-trna synthetase, 1 5	aminoacyl-trna synthetase, class i, conserved site, 1 4
Csac_0938	chromosome segregation and condensation protein scpa	chromosome segregation and condensation protein scpa, 1 5	uncharacterized acr, 0 2	scpa/b protein, 1 3	scpa/b protein, 1 3	prokaryotic chromosome segregation/condensation protein scpa, 1 4
Csac_0941	tubulin	sporulation protein ytfj, 0 3	uncharacterized conserved protein, 0 2	sporulation protein ytfj, 1 3	sporulation protein ytfj, 1 3	sporulation protein ytfj, 1 3
Csac_0943	transposase	transposase, 1 5	no significant hits found, 0 5	integrase core domain, 1 3	transposase and inactivated derivatives, 1 4	integrase, catalytic core, 1 3
Csac_0944	metal dependent phosphohydrolase	metal dependent phosphohydrolase, 1 5	hd-gyp domain, 1 3	hd domain, 1 3	hdc, metal dependent phosphohydrolases with conserved 'hd' motif., 1 4	hd domain, 1 3
Csac_0947	threonyl-trna synthetase	threonyl-trna synthetase, 1 5	threonyl-trna synthetase, 1 5	threonyl and alanyl trna synthetase second additional domain, 1 4	thrs, threonyl-trna synthetase, 1 4	threonyl-trna synthetase, class iia, 1 4
Csac_0948	glutamate-1-semialdehyde 2,1-aminomutase	glutamate-1-semialdehyde 2,1-aminomutase, 1 5	glycerol dehydrogenase and related enzymes, 1 3	iron-containing alcohol dehydrogenase, 0 3	glda, glycerol dehydrogenase and related enzymes, 1 3	unintegrated, 0 2
Csac_0949	response regulator receiver modulated cheb methylesterase	response regulator receiver modulated cheb methylesterase, 1 5	chemotaxis response regulator containing a chey-like receiver domain, 1 4	response regulator receiver domain, 1 4	cheb, chemotaxis response regulator containing a chey-like receiver domain and a methylesterase domain, 1 4	signal transduction response regulator, chemotaxis, protein-glutamate methylesterase, 1 4
Csac_0950	transposase	transposase, 1 5	no significant hits found, 0 5	integrase core domain, 1 3	rve, integrase core domain, 1 3	integrase, catalytic core, 1 3
Csac_0951	dna-directed rna polymerase subunit beta	dna-directed rna polymerase subunit beta, 1 5	dna-directed rna polymerase beta subunit/140 kd subunit, 1 4	rna polymerase beta subunit, 1 4	rpob, dna-directed rna polymerase subunit beta, 1 5	dna-directed rna polymerase, subunit 2, domain 6, 1 4
Csac_0952	dna-directed rna polymerase subunit beta'	dna-directed rna polymerase subunit beta, 1 5	dna-directed rna polymerase beta subunit/140 kd subunit, 1 4	rna polymerase beta subunit, 1 4	rpob, dna-directed rna polymerase subunit beta, 1 5	dna-directed rna polymerase, subunit 2, domain 6, 1 4
Csac_0953	transposase	transposase, 1 5	no significant hits found, 0 5	integrase core domain, 1 3	rve, integrase core domain, 1 3	integrase, catalytic core, 1 3
Csac_0954	ribosomal protein l7ae/l30e/s12e/gadd45	50s ribosomal protein l7ae/l30e/s12e/gadd45, 1 5	ribosomal protein hs6-type (s12/l30/l7a), 1 4	ribosomal protein l7ae/l30e/s12e/gadd45 family, 1 5	50s ribosomal protein l7ae/l30e/s12e/gadd45, 1 5	ribosomal protein l7ae/l30e/s12e/gadd45, 1 5
Csac_0955	30s ribosomal protein s12	30s ribosomal protein s12, 1 5	ribosomal protein s12, 1 5	ribosomal protein s12, 1 5	30s ribosomal protein s12, 1 5	ribosomal protein s12, bacteria, 1 4
Csac_0956	30s ribosomal protein s7	30s ribosomal protein s7, 1 5	ribosomal protein s7, 1 5	ribosomal protein s7p/s5e, 1 4	30s ribosomal protein s7, 1 5	ribosomal protein s5/s7, 1 4
Csac_0957	elongation factor g	elongation factor g, 1 5	translation elongation and release factors (gtpases), 1 4	elongation factor tu gtp binding domain, 1 4	elongation factor g, 1 5	translation elongation factor efg/ef2, c-terminal, 1 4
Csac_0958	elongation factor tu	elongation factor tu, 1 5	gtpases - translation elongation factors, 1 4	elongation factor tu gtp binding domain, 1 4	elongation factor tu, 1 5	translation elongation factor eftu/ef1a, c-terminal, 1 4
Csac_0959	small gtp-binding protein	small gtp-binding protein, 1 5	gtpases, 1 3	gtp-binding gtpase n-terminal, 1 4	gtpases, 1 3	small gtp-binding protein domain, 1 4
Csac_0960	nudix hydrolase	nudix hydrolase, 1 5	ntp pyrophosphohydrolases including oxidative damage repair enzymes, 1 3	nudix domain, 1 4	nudix_hydrolase, 1 5	nudix hydrolase domain, 1 4
Csac_0963	virulence factor mvin family protein	polysaccharide biosynthesis protein, 0 3	membrane protein involved in the export of o-antigen and teichoic acid, 0 3	polysaccharide biosynthesis protein, 0 3	membrane protein involved in the export of o-antigen and teichoic acid, 0 3	polysaccharide biosynthesis protein, 0 3
Csac_0967	5-carboxymethyl-2-hydroxymuconate delta-isomerase	5-carboxymethyl-2-hydroxymuconate delta-isomerase, 1 5	2-keto-4-pentenoate hydratase/2-oxohepta-3-ene-1,7-dioic acid hydratase, 0 3	fumarylacetoacetate (faa) hydrolase family, 0 3	fumarylacetoacetate (faa) hydrolase family protein, 0 3	fumarylacetoacetase, c-terminal, 0 3
Csac_0968	4fe-4s ferredoxin, iron-sulfur binding domain-containing protein	4fe-4s ferredoxin, iron-sulfur binding domain-containing protein, 1 5	fe-s-cluster-containing hydrogenase components 1, 1 3	4fe-4s dicluster domain, 1 3	hyba, fe-s-cluster-containing hydrogenase components 1, 1 3	4fe-4s ferredoxin-type, iron-sulpur binding domain, 1 4
Csac_0969	aldehyde ferredoxin oxidoreductase	aldehyde ferredoxin oxidoreductase, 1 5	aldehyde:ferredoxin oxidoreductase, 1 5	aldehyde ferredoxin oxidoreductase, n-terminal domain, 1 4	aldehyde:ferredoxin oxidoreductase, 1 5	aldehyde ferredoxin oxidoreductase, c-terminal, 1 4
Csac_0971	uba/thif-type nad/fad binding protein	uba/thif-type nad/fad binding protein, 1 5	dinucleotide-utilizing enzymes involved in molybdopterin and thiamine biosynthesis family 2, 0 3	thif family, 1 3	thif, thif family, 1 3	uba/thif-type nad/fad binding fold, 1 4
Csac_0972	tungstate abc transporter permease-like protein	tungstate abc transporter permease-like protein, 1 5	predicted periplasmic ligand-binding protein, 1 3	pbp superfamily domain, 0 3	abc-type tungstate transport system, permease component, 1 4	pbp domain, 0 3
Csac_0973	binding-protein-dependent transport systems inner membrane component	binding-protein-dependent transport systems inner membrane, 1 5	abc-type sulfate/molybdate transport systems, permease components, 1 4	binding-protein-dependent transport system inner membrane component, 1 5	abc-type molybdate transport system, permease component, 1 4	binding-protein-dependent transport systems inner membrane component, 1 5
Csac_0974	abc transporter	abc transporter, 1 5	abc-type spermidine/putrescine transport systems, atpase components, 1 3	abc transporter, 1 5	abc transporter., 1 5	abc transporter-like, 1 4
Csac_0975	molybdenum cofactor synthesis domain-containing protein	molybdenum cofactor synthesis domain-containing protein, 1 5	molybdopterin biosynthesis enzyme, 1 4	moea n-terminal region (domain i and ii), 1 3	moea, molybdopterin biosynthesis enzyme, 1 4	molybdopterin binding, 1 3
Csac_0976	molybdenum cofactor synthesis domain-containing protein	molybdenum cofactor synthesis domain-containing protein, 1 5	molybdopterin biosynthesis enzyme, 1 4	probable molybdopterin binding domain, 1 3	moea, molybdopterin biosynthesis enzyme, 1 4	molybdopterin binding, 1 3
Csac_0977	radical sam domain-containing protein	radical sam domain-containing protein, 1 5	molybdenum cofactor biosynthesis enzyme, 0 3	molybdenum cofactor synthesis c, 1 3	moaa, molybdenum cofactor biosynthesis protein a, 1 4	molybdenum cofactor synthesis c-terminal, 1 3
Csac_0978	molybdenum cofactor biosynthesis protein moac/mosc-domain-containing protein	molybdenum cofactor biosynthesis protein moac/mosc-domain-c, 1 4	molybdenum cofactor biosynthesis enzyme, 1 4	moac family, 1 3	moac, molybdenum cofactor biosynthesis protein c, 1 4	molybdopterin cofactor biosynthesis c (moac) domain, 1 4
Csac_0979	molybdenum cofactor synthesis domain-containing protein	molybdenum cofactor synthesis domain-containing protein, 1 5	molybdopterin biosynthesis enzymes, 1 4	probable molybdopterin binding domain, 1 3	moga_moab family, 1 3	molybdopterin binding, 1 3
Csac_0980	gcn5-like n-acetyltransferase	gcn5-like n-acetyltransferase, 1 5	acetyltransferases, 1 4	acetyltransferase (gnat) domain, 1 4	n-acetylglutamate synthase and related acetyltransferases, 1 4	gnat domain, 1 3
Csac_0981	protein-glutamate o-methyltransferase	protein-glutamate o-methyltransferase, 1 5	methylase of chemotaxis methyl-accepting proteins, 0 3	cher methyltransferase, all-alpha domain, 1 4	cher, methylase of chemotaxis methyl-accepting proteins, 1 3	mcp methyltransferase, cher-type, 1 4
Csac_0983	glycosyl transferase family protein	glycosyl transferase family protein, 1 5	udp-n-acetylmuramyl pentapeptide phosphotransferase/udp-n- acetylglucosamine-1-phosphate transferase, 1 3	glycosyl transferase family 4, 1 4	glycosyltransferase, 1 4	glycosyl transferase, family 4, 1 4
Csac_0985	ribonuclease ph	ribonuclease ph, 1 5	rnase ph, 1 4	3' exoribonuclease family, domain 1, 1 4	rph, ribonuclease ph, 1 4	ribonuclease phosphorolytic, bacterial-type, 1 4
Csac_0986	rdgb/ham1 family non-canonical purine ntp pyrophosphatase	rdgb/ham1 family non-canonical purine ntp pyrophosphatase, 1 5	xanthosine triphosphate pyrophosphatase, 1 4	ham1 family, 1 3	ham1, ntpase/ham1, 1 3	ham1-like protein, 1 3
Csac_0987	phosphodiesterase	phosphodiesterase, 1 5	predicted phosphoesterase, 1 4	calcineurin-like phosphoesterase superfamily domain, 1 4	predicted phosphoesterase, 1 4	phosphodiesterase mj0936, 1 4
Csac_0988	gcn5-like n-acetyltransferase	gcn5-like n-acetyltransferase, 1 5	acetyltransferases, including n-acetylases of ribosomal proteins, 1 3	acetyltransferase (gnat) domain, 1 4	acetyltransferase (gnat) family, 1 4	gnat domain, 1 3
Csac_0989	carbohydrate kinase fggy	carbohydrate kinase fggy, 1 5	sugar (pentulose and hexulose) kinases, 1 3	fggy family of carbohydrate kinases, n-terminal domain, 1 4	fggy family of carbohydrate kinases, n-terminal domain, 1 4	carbohydrate kinase, fggy, n-terminal, 1 4
Csac_0990	deor family transcriptional regulator	deor family transcriptional regulator, 1 5	transcriptional regulators of sugar metabolism, 1 4	deor-like helix-turn-helix domain, 1 3	bacterial regulatory proteins, deor family., 1 3	deor c-terminal sensor domain, 1 4
Csac_0991	aspartate kinase	aspartate kinase, 1 5	aspartokinases, 1 4	amino acid kinase family, 1 4	aspartate kinase, 1 5	aspartate kinase domain, 1 4
Csac_0992	homoserine kinase	homoserine kinase, 1 5	homoserine kinase, 1 5	ghmp kinases c terminal, 1 4	homoserine kinase, 1 5	homoserine kinase, 1 5
Csac_0993	homoserine dehydrogenase	homoserine dehydrogenase, 1 5	homoserine dehydrogenase, 1 5	homoserine dehydrogenase, nad binding domain, 1 4	homoserine dehydrogenase, 1 5	homoserine dehydrogenase, catalytic, 1 4
Csac_0996	gera spore germination protein	gera spore germination protein, 1 5	no significant hits found, 0 5	bacillus/clostridium gera spore germination protein, 1 4	gera, bacillus/clostridium gera spore germination protein, 1 4	bacillus/clostridium gera spore germination protein, 1 4
Csac_0997	spore germination protein	spore germination protein, 1 5	amino acid transporters, 0 3	spore germination protein, 1 5	spore germination protein, 1 5	spore germination gerab, 1 4
Csac_0998	spore germination b3 gerac family protein	spore germination b3 gerac family protein, 1 5	no significant hits found, 0 5	spore germination b3/ gerac like, c-terminal, 1 4	spore germination b3/ gerac like, c-terminal, 1 4	spore germination gerac, 1 4
Csac_1000	adenine phosphoribosyltransferase	adenine phosphoribosyltransferase, 1 5	adenine/guanine phosphoribosyltransferases, 1 4	phosphoribosyl transferase domain, 1 4	phosphoribosyl transferase domain, 1 4	phosphoribosyltransferase, 1 4
Csac_1001	(p)ppgpp synthetase i spot/rela	(p)ppgpp synthetase i spot/rela, 1 5	guanosine polyphosphate pyrophosphohydrolases/synthetases, 1 3	hd domain, 0 3	guanosine polyphosphate pyrophosphohydrolases/synthetases transcription]., 1 3	rela/spot family, 1 3
Csac_1002	d-tyrosyl-trna(tyr) deacylase	d-tyrosyl-trna(tyr) deacylase, 1 5	d-tyr-trnatyr deacylase, 1 4	d-tyr-trna(tyr) deacylase, 1 5	d-tyrosyl-trna deacylase, 1 5	d-tyrosyl-trna(tyr) deacylase, 1 5
Csac_1003	beta-lactamase domain-containing protein	beta-lactamase domain-containing protein, 1 5	zn-dependent hydrolases, including glyoxylases, 0 3	metallo-beta-lactamase superfamily, 1 4	predicted exonuclease of the beta-lactamase fold involved in rna processing, 1 4	beta-lactamase-like, 1 4
Csac_1004	coproporphyrinogen iii oxidase	coproporphyrinogen iii oxidase, 1 5	coproporphyrinogen iii oxidase, 1 5	radical sam superfamily, 0 3	coproporphyrinogen iii oxidase, 1 5	coproporphyrinogen iii oxidase, 1 5
Csac_1005	radical sam domain-containing protein	radical sam domain-containing protein, 1 5	uncharacterized fe-s protein pflx, 0 2	radical sam superfamily, 1 4	radical sam superfamily, 1 4	radical sam, 1 4
Csac_1006	udp-n-acetylglucosamine 2-epimerase	udp-n-acetylglucosamine 2-epimerase, 1 5	udp-n-acetylglucosamine 2-epimerase, 1 5	udp-n-acetylglucosamine 2-epimerase, 1 5	udp-n-acetylglucosamine 2-epimerase, 1 5	udp-n-acetylglucosamine 2-epimerase, 1 5
Csac_1007	fibronectin, type iii domain-containing protein	fibronectin, type iii domain-containing protein, 1 5	no significant hits found, 0 5	fibronectin type iii domain, 1 4	receptor mediating netrin-dependent axon guidance, 0 3	fibronectin, type iii, 1 4
Csac_1008	fibronectin, type iii domain-containing protein	fibronectin, type iii domain-containing protein, 1 5	no significant hits found, 0 5	fibronectin type iii domain, 1 4	fibronectin type 3 domain, 1 4	fibronectin, type iii, 1 4
Csac_1009	s-layer domain-containing protein	s-layer domain-containing protein, 1 5	no significant hits found, 0 5	s-layer homology domain, 1 4	s-layer homology domain, 1 4	s-layer homology domain, 1 4
Csac_1010	family 3 extracellular solute-binding protein	family 3 extracellular solute-binding protein, 1 5	abc-type amino acid transport system, periplasmic component, 1 3	bacterial extracellular solute-binding proteins, family 3, 1 4	bacterial extracellular solute-binding proteins, family 3., 1 4	extracellular solute-binding protein, family 3, 1 4
Csac_1011	polar amino acid abc transporter permease	polar amino acid abc transporter permease, 1 5	abc-type amino acid transport system, permease component, 1 4	binding-protein-dependent transport system inner membrane component, 1 4	abc-type amino acid transport system, permease component, 1 4	amino acid abc transporter, permease protein, 3-tm domain, his/glu/gln/arg/opine family, 1 4
Csac_1012	abc transporter	abc transporter, 1 5	abc-type polar amino acid transport system, atpase component, 1 3	abc transporter, 1 5	abc-type polar amino acid transport system, atpase component, 1 3	abc transporter-like, 1 4
Csac_1014	beta-lactamase domain-containing protein	beta-lactamase domain-containing protein, 1 5	predicted metal-dependent rnase, 0 3	metallo-beta-lactamase superfamily, 1 4	predicted exonuclease of the beta-lactamase fold involved in rna processing, 1 4	beta-lactamase-like, 1 4
Csac_1018	beta-galactosidase	beta-galactosidase, 1 5	beta-galactosidase, 1 5	beta-galactosidase, 1 5	beta-galactosidase, 1 5	beta-galactosidase c-terminal, 1 4
Csac_1019	radical sam domain-containing protein	radical sam domain-containing protein, 1 5	dna uptake protein and related dna-binding proteins, 1 4	4fe-4s single cluster domain, 1 3	radical sam superfamily, 1 4	radical sam, alpha/beta horseshoe, 1 4
Csac_1022	fad dependent oxidoreductase	fad dependent oxidoreductase, 1 5	uncharacterized fad-dependent dehydrogenases, 0 2	thi4 family, 1 3	uncharacterized fad-dependent dehydrogenases, 0 2	unintegrated, 0 2
Csac_1023	php c-terminal domain-containing protein	php c-terminal domain-containing protein, 1 5	predicted metal-dependent phosphoesterases (php family), 0 3	php domain, 1 4	predicted metal-dependent phosphoesterases (php family), 1 3	php, c-terminal, 1 4
Csac_1024	dna internalization-related competence protein comec/rec2	dna internalization-related competence protein comec/rec2, 1 5	predicted hydrolases of metallo-beta-lactamase fold, 0 3	metallo-beta-lactamase superfamily, 0 3	predicted hydrolase (metallo-beta-lactamase superfamily), 0 3	beta-lactamase-like, 0 3
Csac_1025	dna polymerase iii subunit delta	dna polymerase iii subunit delta, 1 5	dna polymerase iii delta subunit, 1 4	dna polymerase iii, delta subunit, 1 4	dna polymerase iii subunit delta, 1 5	dna polymerase iii, delta subunit, 1 4
Csac_1026	30s ribosomal protein s20	30s ribosomal protein s20, 1 5	ribosomal protein s20, 1 5	ribosomal protein s20, 1 5	30s ribosomal protein s20, 1 5	ribosomal protein s20, 1 5
Csac_1027	l-lactate dehydrogenase	l-lactate dehydrogenase, 1 5	malate/lactate dehydrogenases, 1 4	lactate/malate dehydrogenase, nad binding domain, 1 4	ldh, l-lactate dehydrogenase, 1 5	lactate/malate dehydrogenase, n-terminal, 1 4
Csac_1028	nickel-transporting atpase	binding-protein-dependent transport systems inner membrane component, 1 3	abc-type dipeptide/oligopeptide/nickel transport systems, permease components, 1 4	binding-protein-dependent transport systems inner membrane component, 1 3	abc-type dipeptide/oligopeptide/nickel transport systems, permease components, 1 4	binding-protein-dependent transport systems inner membrane component, 1 3
Csac_1029	binding-protein-dependent transport systems inner membrane component	binding-protein-dependent transport systems inner membrane component, 1 5	abc-type dipeptide/oligopeptide/nickel transport systems, permease components, 1 4	binding-protein-dependent transport system inner membrane component, 1 5	binding-protein-dependent transport system inner membrane component, 1 5	binding-protein-dependent transport systems inner membrane component, 1 5
Csac_1030	peptide abc transporter atpase	oligopeptide/dipeptide abc transporter atpase subunit, 1 4	abc-type dipeptide/oligopeptide/nickel transport system, atpase component, 1 4	oligopeptide/dipeptide transporter, c-terminal region, 1 4	oppd, oligopeptide transporter atp-binding component, 1 4	oligopeptide/dipeptide abc transporter, c-terminal, 1 4
Csac_1031	peptide abc transporter atpase	oligopeptide/dipeptide abc transporter atpase subunit, 1 4	abc-type dipeptide/oligopeptide/nickel transport system, atpase component, 1 4	oligopeptide/dipeptide transporter, c-terminal region, 1 4	abc-type oligopeptide transport system, atpase component, 1 4	abc transporter-like, 1 4
Csac_1032	family 5 extracellular solute-binding protein	family 5 extracellular solute-binding protein, 1 5	abc-type dipeptide/oligopeptide/nickel transport systems, periplasmic components, 0 3	bacterial extracellular solute-binding proteins, family 5 middle, 1 4	bacterial extracellular solute-binding proteins, family 5 middle., 1 4	bacterial extracellular solute-binding protein, family 5, 1 4
Csac_1034	amidohydrolase	amidohydrolase, 1 5	metal-dependent amidase/aminoacylase/carboxypeptidase, 1 3	peptidase family m20/m25/m40, 1 3	metal-dependent amidase/aminoacylase/carboxypeptidase, 1 3	amidohydrolase, 1 5
Csac_1035	gntr family transcriptional regulator	gntr family transcriptional regulator, 1 5	transcriptional regulators containing a dna-binding hth domain and an aminotransferase domain, 1 3	aminotransferase class i and ii, 0 3	transcriptional regulators containing a dna-binding hth domain and an aminotransferase domain (mocr family), 1 3	aminotransferase, class i/classii, 1 3
Csac_1036	pyridoxal biosynthesis lyase pdxs	pyridoxal biosynthesis lyase pdxs, 1 5	pyridoxine biosynthesis enzyme, 1 4	sor/snz family, 0 3	pyridoxine biosynthesis protein, 1 4	ribulose-phosphate binding barrel, 0 3
Csac_1037	sno glutamine amidotransferase	sno glutamine amidotransferase, 1 5	predicted glutamine amidotransferase involved in pyridoxine biosynthesis, 1 4	sno glutamine amidotransferase family, 1 4	glutamine amidotransferase subunit pdxt, 1 4	glutamine amidotransferase subunit pdxt, 1 4
Csac_1038	holo-acp synthase	holo-acp synthase, 1 5	phosphopantetheinyl transferase (holo-acp synthase), 1 4	4'-phosphopantetheinyl transferase superfamily, 1 4	phosphopantetheinyl transferase, 1 4	holo-[acyl carrier protein] synthase, 1 4
Csac_1039	carbohydrate kinase	carbohydrate kinase, 1 5	predicted sugar kinase, 1 4	yjef-related protein n-terminus, 0 3	carbohydrate kinase, 1 5	carbohydrate kinase, predicted, conserved site, 1 4
Csac_1041	alanine racemase	alanine racemase, 1 5	alanine racemase, 1 5	alanine racemase, n-terminal domain, 1 4	alanine racemase, 1 5	alanine racemase, 1 5
Csac_1043	transcriptional modulator of maze/toxin, mazf	transcriptional modulator of maze/toxin, mazf, 1 5	growth inhibitor, 0 3	pemk-like protein, 0 3	pemk-like protein, 0 3	pemk-like protein, 0 3
Csac_1045	cytochrome c biogenesis transmembrane protein	cytochrome c biogenesis transmembrane protein, 1 5	cytochrome c biogenesis protein, 1 4	cytochrome c biogenesis protein transmembrane region, 1 4	cytochrome c biogenesis protein transmembrane region, 1 4	cytochrome c assembly protein, transmembrane domain, 1 4
Csac_1046	alkyl hydroperoxide reductase/ thiol specific antioxidant/ mal allergen	alkyl hydroperoxide reductase/ thiol specific antioxidant/ mal allergen, 1 5	thiol-disulfide isomerase and thioredoxins, 1 3	redoxin, 1 3	tlpa-like family, 0 3	thioredoxin-like fold, 0 3
Csac_1047	glycine cleavage h-protein	glycine cleavage h-protein, 1 5	glycine cleavage system h protein (lipoate-binding), 1 4	glycine cleavage h-protein, 1 5	glycine cleavage system h protein (lipoate-binding), 1 4	glycine cleavage h-protein, 1 5
Csac_1048	periplasmic binding protein	periplasmic binding protein, 1 5	abc-type cobalamin/fe3+-siderophores transport systems, periplasmic components, 0 3	periplasmic binding protein, 1 5	abc-type fe3+-hydroxamate transport system, periplasmic component, 1 3	abc transporter periplasmic binding domain, 1 4
Csac_1049	transport system permease	transport system permease, 1 5	abc-type cobalamin/fe3+-siderophores transport systems, 1 4	feccd transport family, 1 4	feccd transport family, 1 4	feccd transport family, 1 4
Csac_1050	abc transporter	abc transporter, 1 5	abc-type cobalamin/fe3+-siderophores transport systems, atpase components, 1 3	abc transporter, 1 5	corrinoid abc transporter atpase, 1 4	abc transporter-like, 1 4
Csac_1052	nlp/p60 protein	nlp/p60 protein, 1 5	cell wall-associated hydrolases, 0 3	nlpc/p60 family, 1 4	nlpc/p60 family, 1 4	nlpc/p60 domain, 1 4
Csac_1054	had superfamily phosphatase	had superfamily phosphatase, 1 5	predicted hydrolase of the had superfamily, 1 4	mitochondrial pgp phosphatase, 1 4	predicted hydrolase of the had superfamily, 1 4	had-superfamily phosphatase, subfamily iiia, 1 4
Csac_1055	shikimate 5-dehydrogenase	shikimate 5-dehydrogenase, 1 5	shikimate 5-dehydrogenase, 1 5	shikimate dehydrogenase substrate binding domain, 1 4	shikimate 5-dehydrogenase, 1 5	shikimate dehydrogenase, 1 5
Csac_1056	gtra family protein	gtra family protein, 1 5	uncharacterized membrane protein, 0 2	gtra-like protein, 1 4	gtra-like protein, 1 4	gtra-like protein, 1 4
Csac_1057	ribonuclease iii	glycosyl transferase family 2, 1 3	glycosyltransferases involved in cell wall biogenesis, 1 3	glycosyl transferase family 2, 1 3	glycosyl transferase family 2, 1 3	glycosyl transferase family 2, 1 3
Csac_1059	response regulator receiver protein	response regulator receiver protein, 1 5	chey-like receiver domain, 1 4	response regulator receiver domain, 1 4	response regulator receiver domain, 1 4	signal transduction response regulator, receiver domain, 1 4
Csac_1060	type ii secretion system protein e	type ii secretion system protein e, 1 5	predicted atpases involved in pili biogenesis, 0 3	type ii secretion system (t2ss), protein e, n-terminal domain, 1 4	atpase pule/tfp pilus assembly pathway, atpase pilb, 1 3	type ii secretion system protein e, 1 5
Csac_1061	twitching motility protein	twitching motility protein, 1 5	predicted atpases involved in pili biogenesis, pilt homologs, 0 3	type ii/iv secretion system protein, 1 4	type ii/iv secretion system protein, 1 4	type ii secretion system protein e, 1 4
Csac_1062	type ii secretion system protein	type ii secretion system protein, 1 5	general secretory pathway protein f, 1 4	type ii secretion system (t2ss), protein f, 1 4	type ii secretory pathway, component pulf, 1 4	type ii secretion system conserved site, 1 4
Csac_1065	peptidase a24a domain-containing protein	peptidase a24a domain-containing protein, 1 5	signal peptidase, cleaves prepilin-like proteins, 1 4	bacterial peptidase a24 n-terminal domain, 1 4	bacterial peptidase a24 n-terminal domain, 1 4	peptidase a24a, n-terminal, 1 4
Csac_1069	tfp pilus assembly protein atpase pilm-like protein	tfp pilus assembly protein atpase pilm-like protein, 1 5	predicted atpases of the hsp70 class involved in cell division, 1 3	competence protein a, 0 3	tfp pilus assembly protein, atpase pilm, 1 4	type iv pilus assembly protein pilm, 1 4
Csac_1070	fimbrial assembly family protein	fimbrial assembly family protein, 1 5	no significant hits found, 0 5	fimbrial assembly protein (piln), 1 4	no alignments found, 0 5	fimbrial assembly piln, 1 4
Csac_1075	transposase	transposase, 1 5	no significant hits found, 0 5	integrase core domain, 1 3	transposase and inactivated derivatives [dna replication, recombination, and repair]., 1 3	integrase, catalytic core, 1 3
Csac_1076	glycoside hydrolase family protein	glycoside hydrolase family protein, 1 5	no significant hits found, 0 5	glycosyl hydrolase family 48, 1 4	glycosyl hydrolase family 48, 1 4	glycoside hydrolase, 48f, 1 4
Csac_1077	glycoside hydrolase family protein	glycoside hydrolase family protein, 1 5	endoglucanase, 1 3	cellulase (glycosyl hydrolase family 5), 1 4	cellulase (glycosyl hydrolase family 5)., 1 4	bacterial type 3a cellulose-binding domain, 1 3
Csac_1078	cellulose 1,4-beta-cellobiosidase	cellulose 1,4-beta-cellobiosidase, 1 5	beta-1,4-xylanase, 1 3	cellulose binding domain, 1 4	cellulase (glycosyl hydrolase family 5), 1 4	bacterial type 3a cellulose-binding domain, 1 3
Csac_1079	cellulase	cellulase, 1 5	no significant hits found, 0 5	cellulose binding domain, 1 4	cellulose binding domain, 1 4	bacterial type 3a cellulose-binding domain, 1 3
Csac_1080	glycoside hydrolase, family 5	glycoside hydrolase, family 5, 1 5	endoglucanase, 1 3	cellulase (glycosyl hydrolase family 5), 1 4	cellulase (glycosyl hydrolase family 5), 1 4	glycoside hydrolase, family 5, 1 5
Csac_1081	glycosyl transferase family protein	glycosyl transferase family protein, 1 5	dolichyl-phosphate-mannose--protein o-mannosyl transferase pmt1, 1 4	dolichyl-phosphate-mannose-protein mannosyltransferase, 1 3	dolichyl-phosphate-mannose--protein o-mannosyl transferase, 1 3	unintegrated, 0 2
Csac_1083	kwg repeat-containing protein	kwg repeat-containing protein, 1 5	no significant hits found, 0 5	kwg leptospira, 1 4	no alignments found, 0 5	kwg leptospira, 1 4
Csac_1084	ppic-type peptidyl-prolyl cis-trans isomerase	ppic-type peptidyl-prolyl cis-trans isomerase, 1 5	parvulin-like peptidyl-prolyl isomerase, 1 4	ppic-type ppiase domain, 1 4	prsa, peptidylprolyl isomerase, 1 4	peptidyl-prolyl cis-trans isomerase, ppic-type, 1 4
Csac_1085	type 3a, cellulose-binding domain-containing protein	type 3a, cellulose-binding domain-containing protein, 1 5	endoglucanase, 0 3	cellulose-binding domain, 1 4	cellulose-binding domain, 1 4	bacterial type 3a, cellulose-binding domain, 1 4
Csac_1086	transposase, mutator type	transposase, mutator type, 1 5	predicted transposase, 1 4	transposase, mutator family, 1 4	transposase, mutator family., 1 4	transposase, mutator type, 1 5
Csac_1088	methylated-dna--protein-cysteine methyltransferase	methylated-dna--protein-cysteine methyltransferase, 1 5	methylated-dna--protein-cysteine methyltransferase, 1 5	6-o-methylguanine dna methyltransferase, dna binding domain, 1 4	methylated-dna--protein-cysteine methyltransferase, 1 5	methylated-dna-[protein]-cysteine s-methyltransferase, active site, 1 4
Csac_1089	beta-glucosidase	beta-glucosidase, 1 5	beta-glucosidase/6-phospho-beta-glucosidase/beta-galactosidase, 1 4	glycosyl hydrolase family 1, 1 4	beta-glucosidase/6-phospho-beta-glucosidase/beta- galactosidase, 1 4	glycoside hydrolase, family 1, beta-glucosidase, 1 4
Csac_1090	glycosyl transferase family protein	glycosyl transferase family protein, 1 5	cellobiose phosphorylase, 1 3	glycosyltransferase family 36, 1 4	glycosyltransferase 36 associated family., 1 4	glycosyltransferase 36, 1 4
Csac_1091	glycosyl transferase family protein	glycosyl transferase family protein, 1 5	cellobiose phosphorylase, 1 3	glycosyltransferase family 36, 1 4	glycosyltransferase 36 associated family., 1 4	glycosyltransferase 36 associated, 1 4
Csac_1092	group 1 glycosyl transferase	group 1 glycosyl transferase, 1 5	predicted glycosyltransferases, 1 4	glycosyl transferases group 1, 1 4	gt1 family of glycosyltransferases, 1 4	glycosyl transferase, family 1, 1 4
Csac_1093	sugar transferase	sugar transferase, 1 5	sugar transferases involved in lipopolysaccharide synthesis, 1 4	bacterial sugar transferase, 1 4	bacterial sugar transferase, 1 4	bacterial sugar transferase, 1 4
Csac_1095	ssra-binding protein	ssra-binding protein, 1 5	tmrna-binding protein, 1 4	smpb protein, 1 4	smpb, ssra-binding protein, 1 4	ssra-binding protein, 1 5
Csac_1096	aldo/keto reductase	aldo/keto reductase, 1 5	predicted oxidoreductases of the aldo/keto reductase family, 1 4	aldo/keto reductase family, 1 4	predicted oxidoreductases of the aldo/keto reductase family, 1 4	aldo/keto reductase, 1 5
Csac_1098	cupin 2 barrel domain-containing protein	cupin 2 barrel domain-containing protein, 1 5	uncharacterized acr, double-stranded beta-helix domain, 0 2	cupin domain, 1 4	cupin_2, cupin domain, 1 4	cupin 2, conserved barrel, 1 4
Csac_1100	major facilitator superfamily protein	major facilitator superfamily protein, 1 5	permeases of the major facilitator superfamily, 1 4	major facilitator superfamily, 1 4	major facilitator superfamily, 1 4	major facilitator superfamily, 1 4
Csac_1101	arac family transcriptional regulator	arac family transcriptional regulator, 1 5	arac-type dna-binding domain-containing proteins, 1 4	arac-like ligand binding domain, 1 4	arac-type dna-binding domain-containing proteins, 1 4	transcription regulator hth, arac, arabinose-binding/dimerisation, 1 4
Csac_1102	glycoside hydrolase family protein	glycoside hydrolase family protein, 1 5	beta-glucosidase-related glycosidases, 1 3	glycosyl hydrolase family 3 n terminal domain, 1 4	glycosyl hydrolase family 3 n terminal domain., 1 4	glycoside hydrolase, family 3, n-terminal, 1 4
Csac_1103	histidine kinase internal subunit	histidine kinase internal subunit, 1 5	predicted signal transduction protein with a c-terminal atpase domain, 0 3	histidine kinase, 1 4	his_kinase, histidine kinase, 1 4	hamp linker domain, 1 3
Csac_1104	response regulator receiver protein	response regulator receiver protein, 1 5	sugar permeases, 0 3	response regulator receiver domain, 1 4	response regulator receiver domain, 1 4	signal transduction response regulator, receiver domain, 1 4
Csac_1106	transposase	transposase, 1 5	no significant hits found, 0 5	integrase core domain, 1 3	rve, integrase core domain, 1 3	integrase, catalytic core, 1 3
Csac_1108	deor family transcriptional regulator	deor family transcriptional regulator, 1 5	transcriptional regulators of sugar metabolism, 1 4	deor-like helix-turn-helix domain, 1 3	hth_deor, deor-like helix-turn-helix domain, 1 3	hth deor n-terminal domain, 1 3
Csac_1110	transposase	transposase, 1 5	no significant hits found, 0 5	integrase core domain, 1 3	transposase and inactivated derivatives, 1 4	integrase, catalytic core, 1 3
Csac_1112	transposase, is4 family protein	transposase, is4 family protein, 1 5	no significant hits found, 0 5	transposase dde domain, 1 4	transposase dde domain, 1 4	transposase, is4-like, 1 4
Csac_1115	aldo/keto reductase	aldo/keto reductase, 1 5	predicted oxidoreductases of the aldo/keto reductase family, 1 4	aldo/keto reductase family, 1 4	aldo-keto reductases (akrs), 1 4	aldo/keto reductase, 1 5
Csac_1116	abc transporter	abc transporter, 1 5	abc-type multidrug/protein/lipid transport system, atpase component, 1 3	abc transporter transmembrane region, 1 4	abc-type multidrug transport system, atpase and permease components, 1 3	abc transporter, transmembrane domain, 1 4
Csac_1117	crispr-associated protein cas6	crispr-associated protein cas6, 1 5	uncharacterized acr, 0 2	crispr associated protein cas6, 1 5	uncharacterized protein predicted to be involved in dna repair (ramp superfamily), 0 2	crispr-associated protein, cas6, 1 5
Csac_1118	glycoside hydrolase family protein	glycoside hydrolase family protein, 1 5	alpha-galactosidase, 1 3	melibiase, 1 3	alpha-glucosidases, family 31 of glycosyl hydrolases, 1 3	glycoside hydrolase, clan gh-d, 1 4
Csac_1119	gcn5-like n-acetyltransferase	gcn5-like n-acetyltransferase, 1 5	predicted acetyltransferase, 1 4	acetyltransferase (gnat) domain, 1 4	acetyltransferase (gnat) family, 1 4	gnat domain, 1 3
Csac_1123	small gtp-binding protein	small gtp-binding protein, 1 5	predicted gtpases, 1 3	50s ribosome-binding gtpase, 1 4	predicted gtpases, 1 3	small gtp-binding protein domain, 1 4
Csac_1124	aspartate ammonia-lyase	aspartate ammonia-lyase, 1 5	aspartate ammonia-lyase, 1 5	lyase, 1 3	aspa, aspartate ammonia-lyase, 1 4	l-aspartase-like, 1 4
Csac_1125	radical sam domain-containing protein	radical sam domain-containing protein, 1 5	predicted fe-s oxidoreductases, 1 3	radical sam superfamily, 1 4	radical sam superfamily, 1 4	radical sam, 1 4
Csac_1126	radical sam domain-containing protein	radical sam domain-containing protein, 1 5	dna repair photolyase, 0 3	radical sam superfamily, 1 4	radical sam superfamily, 1 4	elongator protein 3/miab/nifb, 0 3
Csac_1128	abc transporter	abc transporter, 1 5	abc-type multidrug transport system, atpase component, 1 4	abc transporter, 1 5	nata, abc-type na+ transport system, atpase component, 1 4	abc transporter-like, 1 4
Csac_1133	transposase is116/is110/is902 family protein	transposase is116/is110/is902 family protein, 1 5	transposase, 1 4	transposase is116/is110/is902 family, 1 5	transposase is116/is110/is902 family, 1 5	transposase, is116/is110/is902, 1 4
Csac_1137	rubrerythrin	rubrerythrin, 1 5	uncharacterized acr, 0 2	ferritin-like domain, 1 3	ferritin_like_ab, ferritin-like domain found in archaea and bacteria, 1 3	ferritin/ribonucleotide reductase-like, 1 3
Csac_1138	gcn5-like n-acetyltransferase	gcn5-like n-acetyltransferase, 1 5	histone acetyltransferase hpa2 and related acetyltransferases, 1 4	acetyltransferase (gnat) family, 1 4	acetyltransf_1, acetyltransferase (gnat) family, 1 4	gnat domain, 1 3
Csac_1139	amidohydrolase 2	amidohydrolase 2, 1 5	predicted metal-dependent hydrolase of the tim-barrel fold, 1 3	amidohydrolase, 1 5	amidohydro_2, amidohydrolase, 1 4	amidohydrolase 2, 1 5
Csac_1140	beta-lactamase domain-containing protein	beta-lactamase domain-containing protein, 1 5	metal-dependent hydrolases of the beta-lactamase superfamily ii, 1 3	metallo-beta-lactamase superfamily, 1 4	predicted exonuclease of the beta-lactamase fold involved in rna processing, 1 4	beta-lactamase-like, 1 4
Csac_1141	short-chain dehydrogenase/reductase sdr	short-chain dehydrogenase/reductase sdr, 1 5	dehydrogenases with different specificities, 1 4	short chain dehydrogenase, 1 4	short-chain dehydrogenases of various substrate specificities, 1 4	short-chain dehydrogenase/reductase sdr, 1 5
Csac_1142	acetolactate synthase large subunit, biosynthetic type	acetolactate synthase large subunit, biosynthetic type, 1 5	thiamine pyrophosphate-requiring enzymes, 0 3	thiamine pyrophosphate enzyme, n-terminal tpp binding domain, 0 3	acetolactate synthase 3 catalytic subunit, 1 4	acetolactate synthase, large subunit, biosynthetic, 1 5
Csac_1143	acetolactate synthase small subunit	acetolactate synthase small subunit, 1 5	acetolactate synthase small subunit, 1 5	acetolactate synthase small subunit, 1 5	acetolactate synthase small subunit, 1 5	acetolactate synthase small subunit, 1 5
Csac_1144	ketol-acid reductoisomerase	ketol-acid reductoisomerase, 1 5	ketol-acid reductoisomerase, 1 5	acetohydroxy acid isomeroreductase, catalytic domain, 1 4	ketol-acid reductoisomerase, 1 5	acetohydroxy acid isomeroreductase c-terminal, 1 4
Csac_1145	2-isopropylmalate synthase	2-isopropylmalate synthase, 1 5	isopropylmalate/homocitrate/citramalate synthases, 1 4	leua allosteric (dimerisation) domain, 0 3	2-isopropylmalate synthase, 1 5	2-isopropylmalate synthase, bacterial-type, 1 4
Csac_1150	allergen v5/tpx-1 family protein	allergen v5/tpx-1 family protein, 1 5	uncharacterized protein with scp/pr1 domains, 0 2	lysm domain, 1 3	lysm domain, 0 3	peptidoglycan-binding lysin subgroup, 0 3
Csac_1152	copy family transcriptional repressor	copy family transcriptional repressor, 1 5	no significant hits found, 0 5	penicillinase repressor, 1 4	penicillinase repressor, 1 4	penicillinase repressor, 1 4
Csac_1154	xylose isomerase domain-containing protein	xylose isomerase domain-containing protein, 1 5	xylose isomerase, 1 4	xylose isomerase-like tim barrel, 1 4	xylose isomerase, 1 4	xylose isomerase, 1 4
Csac_1155	esterase/lipase-like protein	esterase/lipase-like protein, 1 5	esterase/lipase, 1 4	alpha/beta hydrolase fold, 0 3	aes, esterase/lipase, 1 4	alpha/beta hydrolase fold-3, 0 3
Csac_1157	transposase, mutator type	transposase, mutator type, 1 5	predicted transposase, 1 4	transposase, mutator family, 1 4	transposase, mutator family., 1 4	transposase, mutator type, 1 5
Csac_1159	udp-n-acetylenolpyruvoylglucosamine reductase	udp-n-acetylenolpyruvoylglucosamine reductase, 1 5	udp-n-acetylmuramate dehydrogenase, 1 4	udp-n-acetylenolpyruvoylglucosamine reductase, c-terminal domain, 1 4	udp-n-acetylenolpyruvoylglucosamine reductase, 1 5	udp-n-acetylenolpyruvoylglucosamine reductase, 1 5
Csac_1160	glmz(srna)-inactivating ntpase	glmz(srna)-inactivating ntpase, 1 5	predicted p-loop-containing kinase, 1 4	p-loop atpase protein family, 1 3	predicted p-loop-containing kinase, 1 4	p-loop atpase protein family, 0 3
Csac_1163	phosphotransferase system, phosphocarrier protein hpr	phosphotransferase system, phosphocarrier protein hpr, 1 5	phosphotransferase system, hpr-related proteins, 1 4	pts hpr component phosphorylation site, 1 4	phosphotransferase system, hpr-related proteins, 1 4	phosphotransferase system, phosphocarrier hpr protein-like, 1 4
Csac_1164	homocysteine s-methyltransferase	homocysteine s-methyltransferase, 1 5	methionine synthase i (cobalamin-dependent), methyltransferase domain, 1 4	homocysteine s-methyltransferase, 1 5	bifunctional homocysteine s-methyltransferase/5,10-methylenetetrahydrofolate reductase protein, 1 4	homocysteine s-methyltransferase, 1 5
Csac_1165	bifunctional homocysteine s-methyltransferase/5,10-methylenetetrahydrofolate reductase protein	bifunctional homocysteine s-methyltransferase/5,10-methylenetetrahydrofolate reductase protein, 1 5	5,10-methylenetetrahydrofolate reductase, 1 4	homocysteine s-methyltransferase, 1 4	bifunctional homocysteine s-methyltransferase/5,10-methylenetetrahydrofolate reductase protein, 1 5	homocysteine s-methyltransferase, 1 4
Csac_1168	uvrd/rep helicase	uvrd/rep helicase, 1 5	superfamily i dna and rna helicases, 1 4	uvrd/rep helicase n-terminal domain, 1 4	uvrd, superfamily i dna and rna helicases, 1 4	dna helicase, uvrd/rep type, 1 4
Csac_1169	anaerobic ribonucleoside-triphosphate reductase activating protein	anaerobic ribonucleoside-triphosphate reductase activating protein, 1 5	pyruvate-formate lyase-activating enzyme, 1 4	radical sam superfamily, 1 3	radical sam superfamily, 1 3	radical sam, 1 3
Csac_1170	major facilitator superfamily protein	major facilitator superfamily protein, 1 5	permeases of the major facilitator superfamily, 1 4	major facilitator superfamily, 1 4	the major facilitator superfamily (mfs), 1 4	major facilitator superfamily, 1 4
Csac_1171	alanine racemase	laci family transcriptional regulator, 0 3	transcriptional regulators, 1 3	laci family transcriptional regulator, 1 3	laci family transcriptional regulator, 1 3	laci family transcriptional regulator, 1 3
Csac_1172	oxidoreductase domain-containing protein	oxidoreductase domain-containing protein, 1 5	predicted dehydrogenases and related proteins, 1 4	oxidoreductase family, nad-binding rossmann fold, 1 4	oxidoreductase family, nad-binding rossmann fold, 1 4	oxidoreductase, n-terminal, 1 4
Csac_1173	xylose isomerase domain-containing protein	xylose isomerase domain-containing protein, 1 5	sugar phosphate isomerases/epimerases, 1 4	xylose isomerase-like tim barrel, 1 4	sugar phosphate isomerases/epimerases, 1 4	xylose isomerase, tim barrel domain, 1 4
Csac_1174	yd repeat protein	yd repeat protein, 1 5	rhs family protein, 1 4	rhs repeat, 1 4	rhsa, rhs family protein [cell envelope biogenesis, outer membrane]., 0 3	yd repeat, 1 4
Csac_1175	transposase, mutator type	transposase, mutator type, 1 5	predicted transposase, 1 4	transposase, mutator family, 1 4	transposase, mutator family., 1 4	transposase, mutator type, 1 5
Csac_1178	transposase is116/is110/is902 family protein	transposase is116/is110/is902 family protein, 1 5	transposase, 1 4	transposase is116/is110/is902 family, 1 5	transposase is116/is110/is902 family, 1 5	transposase, is111a/is1328/is1533, n-terminal, 1 4
Csac_1179	transposase, mutator type	transposase, mutator type, 1 5	predicted transposase, 1 4	transposase, mutator family, 1 4	transposase, mutator family., 1 4	transposase, mutator type, 1 5
Csac_1182	radical sam domain-containing protein	radical sam domain-containing protein, 1 5	pyruvate-formate lyase-activating enzyme, 0 3	radical sam superfamily, 1 4	radical sam superfamilyisomerisation, sulphur insertion, ring formation,, 1 4	radical sam, 1 4
Csac_1184	ybbr family protein	ybbr family protein, 1 5	no significant hits found, 0 5	ybbr-like protein, 1 4	uncharacterized protein conserved in bacteria, 0 2	ybbr-like, 1 4
Csac_1185	excinuclease abc subunit c	excinuclease abc subunit c, 1 5	nuclease subunit of the excinuclease complex, 1 4	uvrb/uvrc motif, 0 3	uvrc, excinuclease abc subunit c, 1 4	uvrabc system subunit c, n-terminal, 1 4
Csac_1186	hpr kinase	hpr kinase, 1 5	serine kinase of the hpr protein, regulates carbohydrate metabolism, 0 3	hpr serine kinase n terminus, 1 4	hpr kinase/phosphorylase, 1 4	signal transduction serine kinase/phosphorylase, hpr(ser) kinase, 1 3
Csac_1187	bifunctional phosphoglucose/phosphomannose isomerase	bifunctional phosphoglucose/phosphomannose isomerase, 1 5	glucose-6-phosphate isomerase, 1 4	bacterial phospho-glucose isomerase c-terminal region, 1 4	bifunctional phosphoglucose/phosphomannose isomerase, 1 5	bifunctional glucose-6-phosphate/mannose-6-phosphate isomerase, 1 4
Csac_1189	fructose-1,6-bisphosphate aldolase, class ii	fructose-1,6-bisphosphate aldolase, class ii, 1 5	fructose/tagatose bisphosphate aldolase, 1 4	fructose-bisphosphate aldolase class-ii, 1 5	fructose-bisphosphate aldolase class-ii., 1 5	fructose-1,6-bisphosphate aldolase, class 2, 1 5
Csac_1191	radical sam domain-containing protein	radical sam domain-containing protein, 1 5	arylsulfatase regulator (fe-s oxidoreductase), 0 3	radical sam superfamily, 1 4	radical sam superfamily, 1 4	radical sam, 1 4
Csac_1192	carbonic anhydrase/acetyltransferase isoleucine patch superfamily-like protein	carbonic anhydrase/acetyltransferase isoleucine patch superfamily, 1 5	carbonic anhydrases/acetyltransferases, isoleucine patch superfamily, 1 4	bacterial transferase hexapeptide (six repeats), 1 3	carbonic anhydrases/acetyltransferases, isoleucine patch superfamily, 1 4	bacterial transferase hexapeptide repeat, 0 3
Csac_1193	preprotein translocase subunit secd	preprotein translocase subunit secd, 1 5	preprotein translocase subunit secd, 1 5	protein export membrane protein, 1 4	preprotein translocase subunit secd, 1 5	protein translocase subunit secd/secf, bacterial, 1 4
Csac_1194	protein-export membrane protein secf	protein-export membrane protein secf, 1 5	preprotein translocase subunit secf, 1 4	protein export membrane protein, 1 4	protein export membrane protein, 1 4	protein translocase subunit secf, bacterial, 1 3
Csac_1195	beta-lactamase domain-containing protein	beta-lactamase domain-containing protein, 1 5	predicted hydrolase of the metallo-beta-lactamase superfamily, 1 3	metallo-beta-lactamase superfamily, 1 4	predicted hydrolase of the metallo-beta-lactamase superfamily, 1 3	beta-lactamase-like, 1 4
Csac_1196	prc-barrel domain-containing protein	prc-barrel domain-containing protein, 1 5	uncharacterized acr, 0 2	prc-barrel domain, 1 4	prc, prc-barrel domain, 1 4	prc-barrel, 1 4
Csac_1197	nitrilase/cyanide hydratase and apolipoprotein n-acyltransferase	nitrilase/cyanide hydratase and apolipoprotein n-acyltransferase, 1 5	predicted amidohydrolase, 0 3	carbon-nitrogen hydrolase, 1 3	carbon-nitrogen hydrolase, 1 3	carbon-nitrogen hydrolase, 1 3
Csac_1198	udp-n-acetylglucosamine 1-carboxyvinyltransferase	udp-n-acetylglucosamine 1-carboxyvinyltransferase, 1 5	udp-n-acetylglucosamine enolpyruvyl transferase, 1 4	epsp synthase, 0 3	udp-n-acetylglucosamine 1-carboxyvinyltransferase, 1 5	udp-n-acetylglucosamine 1-carboxyvinyltransferase, 1 5
Csac_1199	beta-lactamase domain-containing protein	beta-lactamase domain-containing protein, 1 5	metal-dependent hydrolases of the beta-lactamase superfamily i, 1 3	metallo-beta-lactamase superfamily, 1 4	metal-dependent hydrolases of the beta-lactamase superfamily i, 1 3	beta-lactamase-like, 1 4
Csac_1200	rpib/laca/lacb family sugar-phosphate isomerase	rpib/laca/lacb family sugar-phosphate isomerase, 1 5	ribose 5-phosphate isomerase rpib, 1 4	ribose/galactose isomerase, 1 4	ribose/galactose isomerase, 1 4	sugar-phosphate isomerase, rpib/laca/lacb family, 1 4
Csac_1201	uracil phosphoribosyltransferase	uracil phosphoribosyltransferase, 1 5	uracil phosphoribosyltransferase, 1 5	phosphoribosyl transferase domain, 1 4	upp, uracil phosphoribosyltransferase, 1 5	uracil phosphoribosyl transferase, 1 5
Csac_1202	zinc-binding cmp/dcmp deaminase protein	zinc-binding cmp/dcmp deaminase protein, 1 5	deoxycytidylate deaminase, 1 3	cytidine and deoxycytidylate deaminase zinc-binding region, 1 3	deoxycytidylate deaminase, 1 3	cytidine deaminase-like, 1 4
Csac_1203	bifunctional n-acetylglucosamine-1-phosphate uridyltransferase/glucosamine-1-phosphate acetyltransferase	bifunctional n-acetylglucosamine-1-phosphate uridyltransferase/glucosamine-1-phosphate acetyltransferase, 1 5	n-acetylglucosamine-1-phosphate uridyltransferase, 1 4	moba-like ntp transferase domain, 1 3	n-acetylglucosamine-1-phosphate uridyltransferase, 1 4	bifunctional udp-n-acetylglucosamine pyrophosphorylase/glucosamine-1-phosphate n-acetyltransferase, 1 4
Csac_1204	ribose-phosphate pyrophosphokinase	ribose-phosphate pyrophosphokinase, 1 5	phosphoribosylpyrophosphate synthetase, 1 4	phosphoribosyl transferase domain, 1 3	ribose-phosphate pyrophosphokinase, 1 5	ribose-phosphate diphosphokinase, 1 5
Csac_1205	peptidyl-trna hydrolase	peptidyl-trna hydrolase, 1 5	peptidyl-trna hydrolase, 1 5	peptidyl-trna hydrolase, 1 5	peptidyl-trna hydrolase, 1 5	peptidyl-trna hydrolase, 1 5
Csac_1206	transcription-repair coupling factor	transcription-repair coupling factor, 1 5	transcription-repair coupling factor - superfamily ii helicase, 1 4	card-like/trcf domain, 1 3	transcription-repair coupling factor (superfamily ii helicase), 1 4	transcription-repair-coupling factor domain, 1 4
Csac_1207	ppic-type peptidyl-prolyl cis-trans isomerase	ppic-type peptidyl-prolyl cis-trans isomerase, 1 5	parvulin-like peptidyl-prolyl isomerase, 1 4	sura n-terminal domain, 0 3	prsa, peptidylprolyl isomerase, 1 4	peptidyl-prolyl cis-trans isomerase, ppic-type, 1 4
Csac_1208	trna(ile)-lysidine synthetase	trna(ile)-lysidine synthetase, 1 5	predicted atpase of the pp-loop superfamily, 0 3	pp-loop family, 0 3	tils, trna(ile)-lysidine synthetase, 1 5	trna(ile)-lysidine/2-thiocytidine synthase, 1 4
Csac_1209	hypoxanthine phosphoribosyltransferase	hypoxanthine phosphoribosyltransferase, 1 5	hypoxanthine-guanine phosphoribosyltransferase, 1 5	phosphoribosyl transferase domain, 1 4	hypoxanthine-guanine phosphoribosyltransferase, 1 5	hypoxanthine phosphoribosyl transferase, 1 5
Csac_1210	atp-dependent metalloprotease ftsh	atp-dependent metalloprotease ftsh, 1 5	atp-dependent zn proteases, 1 4	atpase family associated with various cellular activities (aaa), 1 3	hflb, atp-dependent zn proteases, 1 4	atpase, aaa-type, conserved site, 1 3
Csac_1211	glutamine synthetase, type i	glutamine synthetase, type i, 1 5	glutamine synthase, 1 4	glutamine synthetase, beta-grasp domain, 1 4	glna, glutamine synthetase, 1 4	glutamine synthetase type i, 1 5
Csac_1213	mazg family protein	mazg family protein, 1 5	predicted pyrophosphatase, 0 3	mazg nucleotide pyrophosphohydrolase domain, 1 4	mazg, nucleoside triphosphate pyrophosphohydrolase, 1 3	ntp pyrophosphohydrolase mazg, bacterial, 1 3
Csac_1214	histone family protein dna-binding protein	histone family protein dna-binding protein, 1 5	bacterial nucleoid dna-binding protein, 1 4	bacterial dna-binding protein, 1 4	bacterial (prokaryotic) histone like domain, 1 3	histone-like bacterial dna-binding protein, 1 4
Csac_1215	rna-binding s4 domain-containing protein	rna-binding s4 domain-containing protein, 1 5	ribosome-associated heat shock protein implicated in the recycling of the 50s subunit (s4 paralog), 0 3	s4 domain, 1 3	ribosome-associated heat shock protein implicated in the recycling of the 50s subunit (s4 paralog), 1 3	rna-binding s4 domain, 1 4
Csac_1216	yabp family protein	yabp family protein, 1 5	predicted atpases of the hsp70 class involved in cell division, 0 3	yabp family, 1 4	yabp, yabp family. this family of proteins is involved in spore coat assembly during the process of sporulation., 1 3	sporulation protein yabp, 1 4
Csac_1218	septum formation initiator	septum formation initiator, 1 5	no significant hits found, 0 5	septum formation initiator, 1 5	divic, septum formation initiator, 1 4	septum formation initiator, 1 5
Csac_1219	rna binding s1 domain-containing protein	rna binding s1 domain-containing protein, 1 5	predicted rna binding protein (contains ribosomal protein s1 domain), 1 3	s1 rna binding domain, 1 4	predicted rna binding protein (contains ribosomal protein s1 domain), 1 3	ribosomal protein s1, rna-binding domain, 1 4
Csac_1220	redox-sensing transcriptional repressor rex	redox-sensing transcriptional repressor rex, 1 5	at-rich dna-binding protein, 0 3	coa binding domain, 0 3	redox-sensing transcriptional repressor rex, 1 5	rex dna-binding, c-terminal, 1 4
Csac_1221	threonine synthase	threonine synthase, 1 5	threonine synthase, 1 5	pyridoxal-phosphate dependent enzyme, 1 3	threonine synthase, 1 5	threonine synthase, 1 5
Csac_1222	mgte intracellular region	mgte intracellular region, 1 5	mg/co/ni transporter mgte (contains cbs domain), 1 3	mgte intracellular n domain, 1 4	mgte, mg/co/ni transporter mgte (contains cbs domain), 1 3	magnesium transporter, mgte intracellular domain, 1 4
Csac_1223	natural resistance-associated macrophage protein	natural resistance-associated macrophage protein, 1 5	mn2+ and fe2+ transporters of the nramp family, 1 3	natural resistance-associated macrophage protein, 1 5	nramp, natural resistance-associated macrophage protein, 1 5	natural resistance-associated macrophage protein, 1 5
Csac_1224	formate--tetrahydrofolate ligase	formate--tetrahydrofolate ligase, 1 5	formyltetrahydrofolate synthetase, 1 4	formate--tetrahydrofolate ligase, 1 5	fthfs, formate-tetrahydrofolate ligase, 1 4	formate-tetrahydrofolate ligase, fthfs, 1 4
Csac_1225	glycine c-acetyltransferase	glycine c-acetyltransferase, 1 5	7-keto-8-aminopelargonate synthetase and related enzymes, 0 3	aminotransferase class i and ii, 1 4	7-keto-8-aminopelargonate synthetase and related enzymes, 0 3	aminotransferase class i and ii, 1 4
Csac_1226	alcohol dehydrogenase groes domain-containing protein	alcohol dehydrogenase groes domain-containing protein, 1 5	threonine dehydrogenase and related zn-dependent dehydrogenases, 1 3	alcohol dehydrogenase groes-like domain, 1 4	threonine dehydrogenase and related zn-dependent dehydrogenases, 1 3	alcohol dehydrogenase superfamily, zinc-type, 1 4
Csac_1228	alanine racemase	laci family transcriptional regulator, 1 3	transcriptional regulators, 1 3	laci family transcriptional regulator, 1 3	laci family transcriptional regulator, 1 3	laci family transcriptional regulator, 1 3
Csac_1229	hydrolase of the alpha/beta superfamily-like protein	hydrolase of the alpha/beta superfamily-like protein, 1 5	hydrolases of the alpha/beta superfamily, 1 4	alpha/beta hydrolase family, 1 4	hydrolases of the alpha/beta superfamily, 1 4	unintegrated, 0 2
Csac_1230	50s ribosomal protein l28	50s ribosomal protein l28, 1 5	50s ribosomal protein l28, 1 5	50s ribosomal protein l28, 1 5	50s ribosomal protein l28, 1 5	ribosomal protein l28, 1 5
Csac_1232	trna pseudouridine synthase d	trna pseudouridine synthase d, 1 5	uncharacterized acr, 0 2	trna pseudouridine synthase d (trud), 1 4	pseudouridine synthase, a subgroup of the trud family, 1 4	pseudouridine synthase, trud, 1 4
Csac_1236	dna polymerase, beta domain-containing protein	dna polymerase, beta domain-containing protein, 1 5	predicted nucleotidyltransferases, 0 3	nucleotidyltransferase domain, 1 3	ntp_transf_2, nucleotidyltransferase domain, 1 3	nucleotidyl transferase domain, 1 3
Csac_1237	transposase, is605 orfb	transposase, is605 orfb, 1 5	predicted transposases, 1 4	putative transposase dna-binding domain, 1 4	transposase_35, putative transposase dna-binding domain, 1 4	transposase is605, orfb, c-terminal, 1 4
Csac_1239	mg chelatase subunit chli	mg chelatase subunit chli, 1 5	predicted atpase with chaperone activity, 1 4	subunit chli of mg-chelatase, 1 4	predicted atpase with chaperone activity, 1 4	magnesium chelatase, subunit chli, 1 4
Csac_1240	abc transporter	abc transporter, 1 5	abc-type mn2+/zn2+ transport systems, permease components, 1 4	abc 3 transport family, 1 4	abc-3, abc 3 transport family., 1 4	abc-3, 1 3
Csac_1241	abc transporter	abc transporter, 1 5	abc-type mn/zn transport systems, atpase component, 1 4	abc transporter, 1 5	abc-type mn/zn transport systems, atpase component, 1 4	abc transporter-like, 1 4
Csac_1242	periplasmic solute binding protein	periplasmic solute binding protein, 1 5	abc-type mn/zn transport system, periplasmic mn/zn-binding (lipo)protein, 1 4	periplasmic solute binding protein family, 1 5	sbp_bac_9, periplasmic solute binding protein family, 1 4	abc transporter, metal-binding lipoprotein, 1 4
Csac_1243	fur family ferric uptake regulator	fur family ferric uptake regulator, 1 5	fe2+/zn2+ uptake regulation proteins, 1 4	ferric uptake regulator family, 1 4	fur, fe2+/zn2+ uptake regulation proteins, 1 4	ferric-uptake regulator, 1 4
Csac_1244	regulatory protein arsr	regulatory protein arsr, 1 5	predicted transcriptional regulators, 1 3	bacterial regulatory protein, arsr family, 1 4	hth_5, bacterial regulatory protein, arsr family, 1 4	hth arsr-type dna-binding domain, 1 3
Csac_1245	radical sam domain-containing protein	radical sam domain-containing protein, 1 5	predicted fe-s oxidoreductases, 1 3	radical sam superfamily, 1 4	radical_sam, radical sam superfamily, 1 4	radical sam, 1 4
Csac_1248	dna protecting protein dpra	dna protecting protein dpra, 1 5	predicted rossmann fold nucleotide-binding protein involved in dna uptake, 1 4	dna recombination-mediator protein a, 1 4	predicted rossmann fold nucleotide-binding protein involved in dna uptake, 1 4	dna recombination-mediator protein a, 1 4
Csac_1249	dna topoisomerase i	dna topoisomerase i, 1 5	topoisomerase ia, 1 4	dna topoisomerase, 1 5	dna topoisomerase i, 1 5	dna topoisomerase, type ia, 1 4
Csac_1250	trna (uracil-5-)-methyltransferase gid	trna (uracil-5-)-methyltransferase gid, 1 5	nad(fad)-utilizing enzyme apparently involved in cell division, 0 3	glucose inhibited division protein a, 1 3	trna (uracil-5-)-methyltransferase gid, 1 5	trna (uracil-5-)-methyltransferase gid, 1 5
Csac_1251	atp-dependent protease subunit hslv	atp-dependent protease subunit hslv, 1 5	proteasome protease subunit, 1 4	proteasome subunit, 1 4	atp-dependent protease peptidase subunit, 1 4	proteasome, subunit alpha/beta, 1 4
Csac_1252	atp-dependent protease atp-binding subunit hslu	atp-dependent protease atp-binding subunit hslu, 1 5	atp-dependent protease, atpase subunit, 1 4	aaa domain (dynein-related subfamily), 1 3	hslu, atp-dependent protease atp-binding subunit, 1 4	aaa+ atpase domain, 1 3
Csac_1253	transcriptional repressor cody	transcriptional repressor cody, 1 5	no significant hits found, 0 5	cody gaf-like domain, 1 3	transcriptional repressor cody, 1 5	gtp-sensing transcriptional pleiotropic repressor cody, n-terminal, 1 4
Csac_1254	flagellar basal-body rod protein flgb	flagellar basal-body rod protein flgb, 1 5	flagellar basal body protein, 1 4	flagella basal body rod protein, 1 4	flgb, flagellar basal body rod protein flgb, 1 5	flagellar basal body rod protein, n-terminal, 1 4
Csac_1255	flagellar basal-body rod protein flgc	flagellar basal-body rod protein flgc, 1 5	flagellar basal body rod protein, 1 4	flagella basal body rod protein, 1 4	flgc, flagellar basal body rod protein flgc, 1 5	flagellar basal body rod protein, n-terminal, 1 4
Csac_1256	flagellar hook-basal body complex subunit flie	flagellar hook-basal body complex subunit flie, 1 5	flagellar hook-basal body protein, 1 4	flagellar hook-basal body complex protein flie, 1 4	flie, flagellar hook-basal body complex protein flie, 1 4	flagellar hook-basal body complex protein flie, 1 4
Csac_1257	flagellar m-ring protein flif	flagellar m-ring protein flif, 1 5	flagellar biosynthesis/type iii secretory pathway lipoprotein, 1 4	flagellar m-ring protein c-terminal, 1 4	flif, flagellar ms-ring protein, 1 4	flagellar m-ring protein flif, 1 5
Csac_1258	flagellar motor switch protein g	flagellar motor switch protein g, 1 5	flagellar motor switch protein, 1 5	flig c-terminal domain, 1 3	flig, flagellar motor switch protein g, 1 5	flagellar motor switch protein flig, 1 5
Csac_1259	h+-transporting two-sector atpase subunit e	h+-transporting two-sector atpase subunit e, 1 5	flagellar biosynthesis/type iii secretory pathway protein, 0 3	flagellar assembly protein flih, 0 3	flih, flagellar biosynthesis/type iii secretory pathway protein, 0 3	flagellar assembly protein flih/type iii secretion system hrpe, 0 3
Csac_1260	flagellar protein export atpase flii	flagellar protein export atpase flii, 1 5	flagellar biosynthesis/type iii secretory pathway atpase, 1 4	atp synthase alpha/beta family, beta-barrel domain, 1 3	flii, flagellum-specific atp synthase, 1 4	atpase, f1/v1/a1 complex, alpha/beta subunit, nucleotide-binding domain, 0 3
Csac_1261	flagellar export protein flij	flagellar export protein flij, 1 5	chromosome segregation atpases, 0 3	flagellar flij protein, 1 4	flij, flagellar biosynthesis chaperone, 1 4	flagellar export flij, 1 4
Csac_1263	flagellar hook-length control protein	flagellar hook-length control protein, 1 5	flagellar hook-length control protein, 1 5	flagellar hook-length control protein flik, 1 5	flik, flagellar hook-length control protein, 1 5	flagellar hook-length control protein-like, c-terminal, 1 4
Csac_1264	flagellar hook capping protein	flagellar hook capping protein, 1 5	flagellar hook capping protein, 1 5	flagellar hook capping protein - n-terminal region, 1 4	flgd, flagellar basal body rod modification protein, 1 4	flagellar hook capping protein, 1 5
Csac_1265	flagellar operon protein	flagellar operon protein, 1 5	no significant hits found, 0 5	protein of unknown function (duf3766), 0 2	no alignments found, 0 5	flagellar, putative, 1 4
Csac_1267	flagellar flbd family protein	flagellar flbd family protein, 1 5	uncharacterized protein, possibly involved in motility, 0 2	flagellar protein (flbd), 1 4	flbd, flagellar protein (flbd), 1 4	flagellar, 1 4
Csac_1268	flagellar basal body-associated protein flil	flagellar basal body-associated protein flil, 1 5	flagellar basal body-associated protein, 1 5	flagellar basal body-associated protein flil, 1 5	flil, flagellar basal body-associated protein flil., 1 5	flagellar basal body-associated protein flil, 1 5
Csac_1269	flagellar motor switch protein flim	flagellar motor switch protein flim, 1 5	flagellar motor switch protein, 1 5	flagellar motor switch protein flim, 1 5	flim, flagellar motor switch protein flim, 1 5	flagellar motor switch protein flim, 1 5
Csac_1270	flagellar motor switch protein	flagellar motor switch protein, 1 5	chemotaxis protein chec, inhibitor of mcp methylation, 0 3	chec-like family, 0 3	flagellar motor switch protein, 1 5	flagellar motor switch flin, 1 4
Csac_1271	response regulator receiver protein	response regulator receiver protein, 1 5	chey-like receiver domain, 1 4	response regulator receiver domain, 1 4	response regulator receiver domain., 1 4	signal transduction response regulator, receiver domain, 1 4
Csac_1273	flagellar biosynthetic protein flip	flagellar biosynthetic protein flip, 1 5	flagellar biosynthesis/type iii secretory pathway protein, 1 4	flip family, 1 3	flip, flagellar biosynthesis protein flip, 1 4	flagellar transport protein flip, 1 4
Csac_1274	flagellar biosynthetic protein fliq	flagellar biosynthetic protein fliq, 1 5	flagellar biosynthesis/type iii secretory pathway protein, 1 4	bacterial export proteins, family 3, 1 4	fliq, flagellar biosynthesis protein fliq, 1 4	flagellar biosynthesis protein fliq, 1 5
Csac_1275	flagellar biosynthetic protein flir	flagellar biosynthetic protein flir, 1 5	flagellar biosynthesis/type iii secretory pathway protein, 1 4	bacterial export proteins, family 1, 1 4	flir, flagellar biosynthesis protein flir, 1 4	flagellar biosynthesis protein flir, 1 5
Csac_1276	flagellar biosynthetic protein flhb	flagellar biosynthetic protein flhb, 1 5	flagellar biosynthesis/type iii secretory pathway protein, 1 4	flagellar biosynthetic protein flhb, 1 5	flhb, flagellar biosynthesis protein flhb, 1 4	type iii secretion system, flagellar biosynthetic protein, flhb, 1 4
Csac_1278	gtp-binding signal recognition particle srp54	gtp-binding signal recognition particle srp54, 1 5	flagellar gtp-binding protein, 1 3	srp54-type protein, gtpase domain, 1 3	srp54, srp54-type protein, gtpase domain, 1 3	signal recognition particle, srp54 subunit, gtpase, 1 4
Csac_1279	cobyrinic acid a,c-diamide synthase	cobyrinic acid a,c-diamide synthase, 1 5	atpases involved in chromosome partitioning, 0 3	cobq/cobb/mind/para nucleotide binding domain, 1 3	cbia, cobq/cobb/mind/para nucleotide binding domain, 1 3	cobq/cobb/mind/para nucleotide binding domain, 1 3
Csac_1280	type iv pilus assembly pilz	type iv pilus assembly pilz, 1 5	no significant hits found, 0 5	pilz domain, 1 3	pilz domain, 1 3	pilz domain, 1 3
Csac_1281	chea signal transduction histidine kinase	chea signal transduction histidine kinase, 1 5	chemotaxis protein histidine kinase and related kinases, 1 4	chew-like domain, 1 3	chew-like domain, 1 3	chew-like protein, 1 3
Csac_1283	chec, inhibitor of mcp methylation	chec, inhibitor of mcp methylation, 1 5	chemotaxis protein chec, inhibitor of mcp methylation, 1 4	chec-like family, 1 3	chemotaxis protein chec, inhibitor of mcp methylation, 1 4	chec-like protein, 1 3
Csac_1284	ched family protein	ched family protein, 1 5	chemotaxis protein; stimulates methylation of mcp proteins, 1 3	ched chemotactic sensory transduction, 1 4	chemoreceptor glutamine deamidase ched, 1 3	chemoreceptor glutamine deamidase ched, 1 3
Csac_1285	rna polymerase sigma-28 subunit flia/whig	rna polymerase sigma-28 subunit flia/whig, 1 5	dna-directed rna polymerase specialized sigma subunit, 1 4	sigma-70 region 2, 1 3	rna polymerase sigma factor whig, 1 4	rna polymerase sigma-70 region 2, 1 4
Csac_1290	arac family transcriptional regulator	arac family transcriptional regulator, 1 5	arac-type dna-binding domain-containing proteins, 1 3	helix-turn-helix domain, 1 3	hth_arac, helix_turn_helix, arabinose operon control protein, 1 3	transcription regulator hth, arac, n-terminal, 1 4
Csac_1291	co-chaperonin groes	co-chaperonin groes, 1 5	co-chaperonin groes (hsp10), 1 4	chaperonin 10 kd subunit, 1 4	groes, co-chaperonin groes, 1 4	chaperonin cpn10, conserved site, 1 4
Csac_1292	chaperonin groel	chaperonin groel, 1 5	chaperonin groel (hsp60 family), 1 4	tcp-1/cpn60 chaperonin family, 1 4	groel, chaperonin groel, 1 4	chaperonin cpn60, 1 4
Csac_1293	cof-like hydrolase	cof-like hydrolase, 1 5	predicted hydrolases of the had superfamily, 1 3	haloacid dehalogenase-like hydrolase, 1 4	cof, predicted hydrolases of the had superfamily, 1 4	cof protein, 1 4
Csac_1295	chec domain-containing protein	chec domain-containing protein, 1 5	predicted inhibitor of mcp methylation, homolog of chec, 0 3	chemotaxis phosphatase chex, 1 4	chec, chec-like family, 1 3	unintegrated, 0 2
Csac_1296	trmh family rna methyltransferase, group 2	trmh family rna methyltransferase, group 2, 1 5	predicted rrna methylase (spou class), 1 4	spou rrna methylase family, 1 4	cspr, predicted rrna methylase (spou class), 1 4	trna/rrna methyltransferase, spou, 1 4
Csac_1297	degv family protein	degv family protein, 1 5	uncharacterized bcr, 0 2	uncharacterised protein, degv family cog1307, 1 4	degv, uncharacterised protein, degv family cog1307, 1 3	degv, 1 3
Csac_1298	radical sam domain-containing protein	radical sam domain-containing protein, 1 5	fe-s oxidoreductases family 2, 0 3	radical sam superfamily, 1 4	radical sam superfamily, 1 4	radical sam, 1 4
Csac_1300	rne/rng family ribonuclease	rne/rng family ribonuclease, 1 5	ribonucleases g and e, 1 4	ribonuclease e/g family, 1 4	prk11712, ribonuclease g, 1 4	ribosomal protein s1, rna-binding domain, 1 3
Csac_1301	elongation factor p	elongation factor p, 1 5	translation elongation factor p/translation initiation factor eif-5a, 1 4	elongation factor p (ef-p) kow-like domain, 1 4	elongation factor p, 1 5	translation elongation factor p/yeip, central, 1 4
Csac_1303	class v aminotransferase	class v aminotransferase, 1 5	serine-pyruvate aminotransferase/archaeal aspartate aminotransferase, 1 4	aminotransferase class-v, 1 4	serine-pyruvate aminotransferase/archaeal aspartate aminotransferase, 1 3	aminotransferase, class v/cysteine desulfurase, 1 4
Csac_1304	d-3-phosphoglycerate dehydrogenase	d-3-phosphoglycerate dehydrogenase, 1 5	phosphoglycerate dehydrogenase and related dehydrogenases, 1 4	d-isomer specific 2-hydroxyacid dehydrogenase, catalytic domain, 1 4	d-3-phosphoglycerate dehydrogenase, 1 5	d-isomer specific 2-hydroxyacid dehydrogenase, catalytic domain, 1 4
Csac_1306	cof-like hydrolase	cof-like hydrolase, 1 5	predicted hydrolases of the had superfamily, 1 3	haloacid dehalogenase-like hydrolase, 1 4	cof, predicted hydrolases of the had superfamily, 1 4	had-superfamily hydrolase, subfamily iib, 1 4
Csac_1307	transposase	transposase, 1 5	no significant hits found, 0 5	integrase core domain, 1 3	integrase core domain, 1 3	integrase, catalytic core, 1 3
Csac_1308	s-adenosylmethionine decarboxylase proenzyme	s-adenosylmethionine decarboxylase proenzyme, 1 5	s-adenosylmethionine decarboxylase, 1 4	s-adenosylmethionine decarboxylase, 1 4	s-adenosylmethionine decarboxylase proenzyme, 1 5	s-adenosylmethionine decarboxylase, bacterial/archaeal, 1 4
Csac_1310	ig domain-containing protein	ig domain-containing protein, 1 5	no significant hits found, 0 5	bacterial ig-like domain (group 2), 1 3	bacterial surface proteins containing ig-like domains, 1 4	bacterial ig-like, group 2, 1 3
Csac_1312	pfkb domain-containing protein	pfkb domain-containing protein, 1 5	sugar kinases, ribokinase family, 1 3	pfkb family carbohydrate kinase, 1 4	pfkb, pfkb family carbohydrate kinase, 1 4	carbohydrate/puine kinase, pfkb, conserved site, 1 4
Csac_1315	diaminopimelate epimerase	diaminopimelate epimerase, 1 5	diaminopimelate epimerase, 1 5	diaminopimelate epimerase, 1 5	diaminopimelate epimerase, 1 5	diaminopimelate epimerase, dapf, 1 4
Csac_1317	preprotein translocase subunit secg	preprotein translocase subunit secg, 1 5	no significant hits found, 0 5	preprotein translocase secg subunit, 1 4	secg, preprotein translocase subunit secg, 1 5	preprotein translocase secg subunit, 1 4
Csac_1318	resolvase, n-terminal domain-containing protein	resolvase, n-terminal domain-containing protein, 1 5	predicted site-specific integrase-resolvase, 1 3	resolvase, n terminal domain, 1 4	predicted site-specific integrase-resolvase, 1 3	resolvase, n-terminal, 1 4
Csac_1320	metal dependent phosphohydrolase	metal dependent phosphohydrolase, 1 5	predicted hd superfamily hydrolase, 1 4	hd domain, 1 3	predicted hydrolase (hd superfamily), 1 3	hd/pdease domain, 1 3
Csac_1321	ribonuclease r	ribonuclease r, 1 5	exoribonuclease r, 1 5	ribonuclease b ob domain, 1 4	exoribonuclease r, 1 5	ribonuclease r, 1 5
Csac_1322	dna polymerase iii subunits gamma and tau	dna polymerase iii subunits gamma and tau, 1 5	dna polymerase iii, gamma/tau subunits, 1 4	dna polymerase iii, delta subunit, 1 4	dna polymerase iii subunits gamma and tau, 1 5	dna polymerase iii, subunit gamma/ tau, 1 5
Csac_1324	sigma 54 modulation protein/ribosomal protein s30ea	sigma 54 modulation protein/ribosomal protein s30ea, 1 5	ribosome-associated protein y (psrp-1), 1 4	sigma 54 modulation protein / s30ea ribosomal protein, 1 4	ribosome-associated protein y (psrp-1), 1 4	sigma 54 modulation protein/ribosomal protein s30ea, 1 5
Csac_1325	preprotein translocase subunit seca	preprotein translocase subunit seca, 1 5	preprotein translocase subunit seca (atpase, rna helicase), 1 4	seca dead-like domain, 1 3	preprotein translocase subunit seca, 1 5	seca protein, 1 3
Csac_1326	peptide chain release factor 2	peptide chain release factor 2, 1 5	protein chain release factor b, 1 4	pcrf domain, 1 4	prfb, peptide chain release factor 2, 1 5	peptide chain release factor class i/class ii, 1 4
Csac_1328	response regulator receiver sensor signal transduction histidine kinase	response regulator receiver sensor signal transduction histidine kinase, 1 5	signal transduction histidine kinase, 1 4	his kinase a (phospho-acceptor) domain, 1 3	signal transduction histidine kinase regulating c4-dicarboxylate transport system, 1 4	signal transduction histidine kinase regulating c4-dicarboxylate transport system, 1 4
Csac_1329	response regulator receiver protein	response regulator receiver protein, 1 5	response regulator containing chey-like receiver, aaa-type atpase, and dna-binding domains, 1 4	response regulator receiver domain, 1 4	atoc, response regulator containing chey-like receiver, 1 4	signal transduction response regulator, receiver domain, 1 4
Csac_1330	response regulator receiver protein	response regulator receiver protein, 1 5	response regulator containing chey-like receiver, aaa-type atpase, and dna-binding domains, 1 4	response regulator receiver domain, 1 4	atoc, response regulator containing chey-like receiver, 1 4	signal transduction response regulator, receiver domain, 1 4
Csac_1331	3-isopropylmalate dehydratase large subunit	3-isopropylmalate dehydratase large subunit, 1 5	3-isopropylmalate dehydratase large subunit, 1 5	aconitase family (aconitate hydratase), 1 3	3-isopropylmalate dehydratase large subunit, 1 5	aconitase/3-isopropylmalate dehydratase large subunit, alpha/beta/alpha, 1 4
Csac_1332	3-isopropylmalate dehydratase small subunit	3-isopropylmalate dehydratase small subunit, 1 5	3-isopropylmalate dehydratase small subunit, 1 5	aconitase c-terminal domain, 1 3	leud, 3-isopropylmalate dehydratase small subunit, 1 5	3-isopropylmalate dehydratase, small subunit, bacterial-like, 1 4
Csac_1333	3-isopropylmalate dehydrogenase	3-isopropylmalate dehydrogenase, 1 5	isocitrate/isopropylmalate dehydrogenase, 1 4	isocitrate/isopropylmalate dehydrogenase, 1 4	3-isopropylmalate dehydrogenase, 1 5	isocitrate/isopropylmalate dehydrogenase, 1 4
Csac_1334	aldo/keto reductase	aldo/keto reductase, 1 5	predicted oxidoreductases of the aldo/keto reductase family, 1 4	aldo/keto reductase family, 1 4	predicted oxidoreductases of the aldo/keto reductase family, 1 4	aldo/keto reductase, 1 5
Csac_1335	30s ribosomal protein s6	30s ribosomal protein s6, 1 5	ribosomal protein s6, 1 5	ribosomal protein s6, 1 5	30s ribosomal protein s6, 1 5	ribosomal protein s6, 1 5
Csac_1336	single-strand binding protein	single-strand binding protein, 1 5	single-stranded dna-binding protein, 1 5	single-strand binding protein family, 1 4	ssb, single-strand binding protein family., 1 4	single-strand dna-binding, 1 4
Csac_1337	30s ribosomal protein s18	30s ribosomal protein s18, 1 5	ribosomal protein s18, 1 5	ribosomal protein s18, 1 5	rpsr, 30s ribosomal protein s18, 1 4	ribosomal protein s18, 1 5
Csac_1338	alanine racemase	laci family transcriptional regulator, 0 3	transcriptional regulators, 1 3	laci family transcriptional regulator, 1 3	laci family transcriptional regulator, 1 3	laci family transcriptional regulator, 1 3
Csac_1339	l-fucose isomerase	l-fucose isomerase, 1 5	l-fucose isomerase and related proteins, 1 4	l-fucose isomerase, first n-terminal domain, 1 4	fuci, l-fucose isomerase, 1 4	l-fucose/l-arabinose isomerase, c-terminal, 1 4
Csac_1340	alpha-l-fucosidase	alpha-l-fucosidase, 1 5	alpha-l-fucosidase, 1 5	alpha-l-fucosidase, 1 5	alpha-l-fucosidase, 1 5	glycoside hydrolase, family 29, 1 3
Csac_1341	glycerate kinase	glycerate kinase, 1 5	glycerate kinase, 1 5	glycerate kinase family, 1 4	glycerate kinase, 1 5	glycerate kinase, 1 5
Csac_1342	50s ribosomal protein l13	50s ribosomal protein l13, 1 5	ribosomal protein l13, 1 5	ribosomal protein l13, 1 5	rplm, 50s ribosomal protein l13, 1 4	ribosomal protein l13, 1 5
Csac_1343	30s ribosomal protein s9	30s ribosomal protein s9, 1 5	ribosomal protein s9, 1 5	ribosomal protein s9, 1 5	ribosomal protein s9, 1 5	ribosomal protein s9, 1 5
Csac_1344	ammonium transporter	ammonium transporter, 1 5	ammonia permeases, 1 4	ammonium transporter family, 1 4	amtb, ammonia permease, 1 4	ammonium transporter, 1 5
Csac_1345	nitrogen regulatory protein p-ii	nitrogen regulatory protein p-ii, 1 5	nitrogen regulatory protein pii, 1 5	nitrogen regulatory protein p-ii, 1 5	nitrogen regulatory protein p-ii, 1 5	nitrogen regulatory protein pii, 1 5
Csac_1346	group 1 glycosyl transferase	group 1 glycosyl transferase, 1 5	predicted glycosyltransferases, 1 4	glycosyl transferases group 1, 1 4	gt1_wbnk_like, 1 3	glycosyl transferase, family 1, 1 4
Csac_1347	dna repair protein rada	dna repair protein rada, 1 5	predicted atp-dependent serine protease, 0 3	aaa domain, 0 3	dna repair protein rada, 1 5	dna repair protein rada, 1 5
Csac_1348	4fe-4s ferredoxin, iron-sulfur binding domain-containing protein	4fe-4s ferredoxin, iron-sulfur binding domain-containing protein, 1 5	uncharacterized fe-s protein, 0 2	4fe-4s double cluster binding domain, 1 4	uncharacterized fe-s protein, 0 2	4fe-4s ferredoxin-type, iron-sulpur binding domain, 1 4
Csac_1349	glycosyl transferase family protein	glycosyl transferase family protein, 1 5	teichoic acid biosynthesis proteins, 1 4	glycosyl transferase wecb/taga/cpsf family, 1 4	glyco_tran_wecb, glycosyl transferase wecb/taga/cpsf family., 1 4	glycosyl transferase wecb/taga/cpsf, 1 4
Csac_1351	transketolase domain-containing protein	transketolase domain-containing protein, 1 5	transketolase, 1 4	uncharacterized bcr, yitt family cog1284, 0 2	transketolase (tk) subfamily, tpp-binding module, 1 4	transketolase, n-terminal, 1 4
Csac_1352	transketolase, central region	transketolase, central region, 1 5	transketolase, 1 4	transketolase, thiamine diphosphate binding domain, 1 4	transketolase, c-terminal subunit, 1 4	transketolase-like, pyrimidine-binding domain, 1 4
Csac_1353	arac family transcriptional regulator	arac family transcriptional regulator, 1 5	arac-type dna-binding domain-containing proteins, 1 3	transketolase, pyrimidine binding domain, 0 3	arac, arac-type dna-binding domain-containing proteins, 1 3	transcription regulator hth, arac, arabinose-binding/dimerisation, 1 4
Csac_1355	integral membrane sensor signal transduction histidine kinase	integral membrane sensor signal transduction histidine kinase, 1 5	predicted signal transduction protein with a c-terminal atpase domain, 1 4	glycosyl hydrolases family 31, 0 3	sensory transduction histidine kinase, 1 4	hamp linker domain, 1 3
Csac_1356	response regulator receiver protein	response regulator receiver protein, 1 5	response regulator containing chey-like receiver domain and arac-type dna-binding domain, 1 4	response regulator receiver domain, 1 4	response regulator receiver domain, 1 4	response regulator receiver domain, 1 4
Csac_1357	binding-protein-dependent transport systems inner membrane component	binding-protein-dependent transport systems inner membrane comp, 1 5	abc-type sugar transport systems, permease components, 1 4	response regulator receiver domain, 0 3	binding-protein-dependent transport system inner membrane component, 1 5	binding-protein-dependent transport systems inner membrane component, 1 5
Csac_1358	binding-protein-dependent transport systems inner membrane component	binding-protein-dependent transport systems inner membrane c, 1 5	sugar permeases, 0 3	binding-protein-dependent transport system inner membrane component, 1 5	binding-protein-dependent transport system inner membrane component, 1 5	binding-protein-dependent transport systems inner membrane component, 1 5
Csac_1360	mgtc/sapb transporter	mgtc/sapb transporter, 1 5	uncharacterized membrane protein, 0 2	binding-protein-dependent transport system inner membrane component, 1 3	mgtc family, 1 3	mgtc/sapb transporter, 1 5
Csac_1361	orn/lys/arg decarboxylase, major region	orn/lys/arg decarboxylase, major region, 1 5	arginine/lysine/ornithine decarboxylases, 1 4	orn/lys/arg decarboxylase, major domain, 1 4	arginine/lysine/ornithine decarboxylases, 1 4	orn/lys/arg decarboxylase, major domain, 1 4
Csac_1362	ribonuclease iii	ribonuclease iii, 1 5	uncharacterized protein conserved in bacteria, 0 2	ribonuclease iii domain, 1 4	ribonuclease iii, 1 5	ribonuclease iii domain, 1 4
Csac_1364	(3r)-hydroxymyristoyl-acp dehydratase	(3r)-hydroxymyristoyl-acp dehydratase, 1 5	3-hydroxymyristoyl/3-hydroxydecanoyl-(acyl carrier protein) dehydratases, 1 4	protein of unknown function (duf1646), 0 2	fabz, (3r)-hydroxymyristoyl-acp dehydratase, 1 5	beta-hydroxyacyl-(acyl-carrier-protein) dehydratase fabz, 1 4
Csac_1365	dna replication protein dnac	dna replication protein dnac, 1 5	dna replication protein, 1 5	faba-like domain, 0 3	dna replication protein dnac, 1 5	aaa+ atpase domain, 0 3
Csac_1366	primosome, dnad subunit	primosome, dnad subunit, 1 5	no significant hits found, 0 5	istb-like atp binding protein, 0 3	dnad, dnad-like domain, 1 3	replication protein, dnad/dnab domain, 1 3
Csac_1367	fad-dependent thymidylate synthase	fad-dependent thymidylate synthase, 1 5	predicted alternative thymidylate synthase, 1 4	thymidylate synthase complementing protein, 1 4	thyx, fad-dependent thymidylate synthase, 1 5	thymidylate synthase thyx, 1 4
Csac_1368	trmh family rna methyltransferase, group 3	trmh family rna methyltransferase, group 3, 1 5	rrna methylases, 1 4	rna 2'-o ribose methyltransferase substrate binding, 1 4	spou, rrna methylases, 1 4	trna/rrna methyltransferase, spou, 1 4
Csac_1370	rna polymerase factor sigma-70	rna polymerase factor sigma-70, 1 5	dna-directed rna polymerase specialized sigma subunits, sigma24 homologs, 1 4	sigma-70 region 2, 1 3	rna polymerase factor sigma-70, 1 5	rna polymerase sigma-70 region 2, 1 4
Csac_1371	phosphomannomutase	phosphomannomutase, 1 5	phosphomannomutase, 1 5	phosphoglucomutase/phosphomannomutase, alpha/beta/alpha domain i, 1 4	phosphomannomutase, 1 5	alpha-d-phosphohexomutase superfamily, 1 4
Csac_1372	d-alanyl-alanine synthetase a	d-alanyl-alanine synthetase a, 1 5	d-alanine-d-alanine ligase and related atp-grasp enzymes, 1 4	d-ala d-ala ligase n-terminus, 1 4	ddl, d-alanyl-alanine synthetase a, 1 5	d-alanine--d-alanine ligase, 1 4
Csac_1373	glutamate racemase	glutamate racemase, 1 5	glutamate racemase, 1 5	asp/glu/hydantoin racemase, 1 4	glutamate racemase, 1 5	glutamate racemase, 1 5
Csac_1375	arginyl-trna synthetase	arginyl-trna synthetase, 1 5	arginyl-trna synthetase, 1 5	arginyl trna synthetase n terminal domain, 1 4	arginyl-trna synthetase, 1 5	arginyl-trna synthetase, class ia, 1 4
Csac_1376	coenzyme f390 synthetase-like protein	coenzyme f390 synthetase-like protein, 1 5	coenzyme f390 synthetase, 1 4	amp-binding enzyme, 0 3	coenzyme f390 synthetase, 1 4	amp-dependent synthetase/ligase, 1 4
Csac_1377	ferredoxin-dependent glutamate synthase	ferredoxin-dependent glutamate synthase, 1 5	glutamate synthase domain 2, 1 4	conserved region in glutamate synthase, 1 4	glutamate synthase domain 2, 1 4	glutamate synthase, large subunit domain 2 stand-alone protein, 1 3
Csac_1378	phage integrase family protein	phage integrase family protein, 1 5	integrase, 1 4	phage integrase family, 1 4	philc3 phage and phage-related integrases, 1 4	integrase, catalytic, 1 4
Csac_1379	resolvase helix-turn-helix domain-containing protein	resolvase helix-turn-helix domain-containing protein, 1 5	no significant hits found, 0 5	helix-turn-helix domain, 1 4	helix-turn-helix domain of hin and related proteins, 1 4	homeodomain-like, 1 3
Csac_1385	aaa atpase	aaa atpase, 1 5	predicted atpase, 1 4	aaa-like domain, 1 4	predicted atpase, 1 4	aaa+ atpase domain, 1 4
Csac_1393	histone family protein dna-binding protein	histone family protein dna-binding protein, 1 5	bacterial nucleoid dna-binding protein, 1 4	bacterial dna-binding protein, 1 4	bhl, bacterial (prokaryotic) histone like domain, 1 3	histone-like bacterial dna-binding protein, 1 4
Csac_1400	trag family protein	trag family protein, 1 5	type iv secretory pathway, vird4 components, 0 3	type iv secretory system conjugative dna transfer, 0 3	trag_vird4, the trag/trad/vird4 family are bacterial conjugation proteins involved in type iv secretion., 1 3	unintegrated, 0 2
Csac_1401	rna binding s1 domain-containing protein	rna binding s1 domain-containing protein, 1 5	ribosomal protein s1, 1 4	s1 rna binding domain, 1 4	rpsa, ribosomal protein s1, 1 4	ribosomal protein s1, rna-binding domain, 1 4
Csac_1403	d12 class n6 adenine-specific dna methyltransferase	d12 class n6 adenine-specific dna methyltransferase, 1 5	site-specific dna methylase, 1 4	d12 class n6 adenine-specific dna methyltransferase, 1 5	methyltransfd12, d12 class n6 adenine-specific dna methyltransferase., 1 4	d12 class n6 adenine-specific dna methyltransferase, 1 5
Csac_1408	xre family transcriptional regulator	xre family transcriptional regulator, 1 5	predicted transcriptional regulators, 1 4	helix-turn-helix domain, 1 3	hth_xre, helix-turn-helix xre-family like proteins., 1 3	helix-turn-helix type 3, 1 3
Csac_1414	xre family transcriptional regulator	xre family transcriptional regulator, 1 5	predicted transcriptional regulators, 1 4	helix-turn-helix, 1 3	helix-turn-helix, 1 3	helix-turn-helix type 3, 1 3
Csac_1416	death-on-curing family protein	death-on-curing family protein, 1 5	prophage maintenance system killer protein, 1 4	fic/doc family, 1 4	fic, fic/doc family, 1 4	death on curing protein, 1 4
Csac_1422	chromosome partitioning atpase-like protein	chromosome partitioning atpase-like protein, 1 5	septum formation inhibitor-activating atpase, 1 3	aaa domain, 1 3	atpases involved in chromosome partitioning, 1 4	aaa domain, 1 3
Csac_1423	peptidase a24a, prepilin type iv	peptidase a24a, prepilin type iv, 1 5	type ii secretory pathway, prepilin signal peptidase pulo and related peptidases, 1 4	type iv leader peptidase family, 1 4	no alignments found, 0 5	prepilin type iv endopeptidase, peptidase domain, 1 4
Csac_1427	chromosome partitioning atpase-like protein	chromosome partitioning atpase-like protein, 1 5	atpases involved in chromosome partitioning, 1 4	aaa domain, 1 3	atpases involved in chromosome partitioning, 1 4	aaa domain, 1 3
Csac_1428	type ii secretion system protein e	type ii secretion system protein e, 1 5	predicted atpases involved in pili biogenesis, 0 3	type ii secretion system (t2ss), protein e, n-terminal domain, 1 4	atpase pule/tfp pilus assembly pathway, atpase pilb, 0 3	type ii secretion system protein e, 1 5
Csac_1429	type ii secretion system protein	type ii secretion system protein, 1 5	no significant hits found, 0 5	type ii secretion system (t2ss), protein f, 1 4	bacterial type ii secretion system protein f domain, 1 4	type ii secretion system f domain, 1 4
Csac_1430	type ii secretion system protein	type ii secretion system protein, 1 5	no significant hits found, 0 5	type ii secretion system (t2ss), protein f, 1 4	bacterial type ii secretion system protein f domain., 1 4	type ii secretion system f domain, 1 4
Csac_1433	single-strand binding protein	single-strand binding protein, 1 5	single-stranded dna-binding protein, 1 5	single-strand binding protein family, 1 4	ssb, single-strand binding protein family, 1 4	single-strand dna-binding, 1 4
Csac_1434	metal dependent phosphohydrolase	metal dependent phosphohydrolase, 1 5	hd-gyp domain, 1 3	hd domain, 1 3	hd-gyp domain, 1 3	hd/pdease domain, 1 3
Csac_1435	response regulator receiver protein	response regulator receiver protein, 1 5	response regulator containing a chey-like receiver domain and an hd-gyp domain, 1 4	no result, 0 5	response regulator containing a chey-like receiver domain and an hd-gyp domain, 1 4	no hits found, 0 5
Csac_1436	peptidase m23b	peptidase m23b, 1 5	membrane proteins related to metalloendopeptidases, 1 3	peptidase family m23, 1 4	peptidase family m23, 1 4	peptidase m23, 1 5
Csac_1438	lexa family transcriptional repressor	lexa family transcriptional repressor, 1 5	sos-response transcriptional repressors, 1 4	phage integrase, n-terminal sam-like domain, 1 3	lexa repressor, 1 4	lexa repressor, dna-binding domain, 1 3
Csac_1443	phage integrase family protein	phage integrase family protein, 1 5	integrase, 1 4	phage_integrase, phage integrase family, 1 4	phage_integrase, phage integrase family, 1 4	integrase, catalytic, 1 4
Csac_1444	radical sam domain-containing protein	radical sam domain-containing protein, 1 5	dna repair photolyase, 1 3	radical sam superfamily, 1 4	radical sam superfamily, 1 4	radical sam, 1 4
Csac_1446	transposase	transposase, 1 5	no significant hits found, 0 5	integrase core domain, 1 3	transposase and inactivated derivatives, 1 4	integrase, catalytic core, 1 3
Csac_1450	phage recombination protein bet	phage recombination protein bet, 1 5	no significant hits found, 0 5	rect family, 0 3	rect, rect family, 0 3	bacteriophage lambda, bet, 1 4
Csac_1453	dna repair protein radc	dna repair protein radc, 1 5	dna repair proteins, 1 4	radc-like jab domain, 0 3	radc, dna repair protein radc, 1 4	radc-like jab domain, 1 3
Csac_1456	seryl-trna synthetase	seryl-trna synthetase, 1 5	seryl-trna synthetase, 1 5	seryl-trna synthetase n-terminal domain, 1 4	seryl-trna synthetase, 1 5	seryl-trna synthetase, class iia, 1 4
Csac_1458	pyruvate/ketoisovalerate oxidoreductase subunit gamma	pyruvate/ketoisovalerate oxidoreductase subunit gamma, 1 5	ferredoxin oxidoreductases, gamma subunit, 1 4	pyruvate ferredoxin/flavodoxin oxidoreductase, 1 4	pyruvate ferredoxin oxidoreductase subunit gamma, 1 4	pyruvate-flavodoxin oxidoreductase, central domain, 1 4
Csac_1459	pyruvate ferredoxin/flavodoxin oxidoreductase subunit delta	pyruvate ferredoxin/flavodoxin oxidoreductase subunit delta, 1 5	ferredoxin oxidoreductases, delta subunit, 1 4	4fe-4s dicluster domain, 1 3	ferredoxin oxidoreductases, delta subunit, 1 4	4fe-4s binding domain, 1 3
Csac_1460	pyruvate flavodoxin/ferredoxin oxidoreductase domain-containing protein	pyruvate flavodoxin/ferredoxin oxidoreductase domain-containing protein, 1 5	pyruvate ferredoxin oxidoreductases, alpha subunit, 1 4	pyruvate flavodoxin/ferredoxin oxidoreductase, thiamine dip-bdg, 1 4	pora, pyruvate flavodoxin oxidoreductase subunit alpha, 1 4	pyruvate flavodoxin/ferredoxin oxidoreductase, n-terminal, 1 4
Csac_1461	thiamine pyrophosphate enzyme domain-containing tpp-binding protein	thiamine pyrophosphate enzyme domain-containing tpp-binding prot, 1 5	pyruvate:ferredoxin oxidoreductases, beta subunit, 0 3	thiamine pyrophosphate enzyme, c-terminal tpp binding domain, 1 4	pyruvate ferredoxin oxidoreductase subunit beta, 1 3	thiamine pyrophosphate enzyme, c-terminal tpp-binding, 1 4
Csac_1462	prephenate dehydratase	prephenate dehydratase, 1 5	prephenate dehydratase, 1 5	prephenate dehydratase, 1 5	prephenate dehydratase, 1 5	prephenate dehydratase, 1 5
Csac_1464	phosphoesterase, recj domain-containing protein	phosphoesterase, recj domain-containing protein, 1 5	exopolyphosphatase-related proteins, 1 4	dhh family, 0 3	ppx1, inorganic pyrophosphatase/exopolyphosphatase, 1 3	phosphoesterase, recj-like, 1 4
Csac_1465	50s ribosomal protein l9	50s ribosomal protein l9, 1 5	ribosomal protein l9, 1 5	ribosomal protein l9, n-terminal domain, 1 4	rpli, 50s ribosomal protein l9, 1 4	ribosomal protein l9, 1 5
Csac_1466	replicative dna helicase	replicative dna helicase, 1 5	replicative dna helicase, 1 5	dnab-like helicase n terminal domain, 1 4	replicative dna helicase, 1 5	dna helicase, dnab type, 1 4
Csac_1467	adenosylhomocysteinase	adenosylhomocysteinase, 1 5	s-adenosylhomocysteine hydrolase, 1 4	s-adenosylhomocysteine hydrolase, 1 4	s-adenosyl-l-homocysteine hydrolase, 1 4	adenosylhomocysteinase, 1 5
Csac_1468	amidohydrolase	amidohydrolase, 1 5	cytosine deaminase and related metal-dependent hydrolases, 1 3	amidohydrolase family, 1 4	amidohydrolase family, 1 4	amidohydrolase 1, 1 5
Csac_1469	integral membrane protein mvin	integral membrane protein mvin, 1 5	uncharacterized membrane protein, putative virulence factor, 0 2	mvin-like protein, 1 4	mvin, uncharacterized membrane protein, putative virulence factor, 0 2	flagellin assembly, membrane protein mvin, 1 4
Csac_1470	tyrosyl-trna synthetase	tyrosyl-trna synthetase, 1 5	tyrosyl-trna synthetase, 1 5	trna synthetases class i (w and y), 1 4	tyrosyl-trna synthetase, 1 5	tyrosyl-trna synthetase, 1 5
Csac_1474	mmpl domain-containing protein	mmpl domain-containing protein, 1 5	predicted drug exporters of the rnd superfamily, 0 3	mmpl family, 1 3	predicted exporters of the rnd superfamily, 1 3	membrane transport protein, mmpl type, 1 3
Csac_1477	abc transporter	abc transporter, 1 5	abc-type multidrug/protein/lipid transport system, atpase component, 1 3	abc transporter, 1 5	abc-type bacteriocin/lantibiotic exporters, contain an n-terminal double-glycine peptidase domain, 1 3	abc transporter, transmembrane domain, 1 4
Csac_1480	major facilitator superfamily protein	major facilitator superfamily protein, 1 5	permeases of the major facilitator superfamily, 1 4	major facilitator superfamily, 1 4	major facilitator superfamily., 1 4	major facilitator superfamily, 1 4
Csac_1482	transposase, is4 family protein	transposase, is4 family protein, 1 5	no significant hits found, 0 5	transposase domain (duf772), 1 4	transposase dde domain, 1 4	transposase, is4-like, 1 4
Csac_1485	transposase, mutator type	transposase, mutator type, 1 5	predicted transposase, 1 4	transposase, mutator family, 1 4	transposase, mutator family., 1 4	transposase, mutator type, 1 5
Csac_1486	transposase is116/is110/is902 family protein	transposase is116/is110/is902 family protein, 1 5	transposase, 1 4	transposase, 1 4	transposase is116/is110/is902 family, 1 5	transposase, is111a/is1328/is1533, n-terminal, 1 4
Csac_1489	abc transporter	abc transporter, 1 5	abc-type multidrug/protein/lipid transport system, atpase component, 1 3	abc transporter, 1 5	abc-type bacteriocin/lantibiotic exporters, contain an n-terminal double-glycine peptidase domain, 1 3	abc transporter, transmembrane domain, 1 4
Csac_1490	rnd superfamily-like drug exporter	mmpl domain-containing protein, 0 3	predicted drug exporters of the rnd superfamily, 1 3	mmpl family, 1 3	predicted drug exporters of the rnd superfamily, 1 3	membrane transport protein, mmpl domain, 1 3
Csac_1497	rare lipoprotein a	rare lipoprotein a, 1 5	lipoproteins, 1 4	rare lipoprotein a (rlpa), 1 4	rare lipoprotein a, 1 5	barwin-related endoglucanase, 0 3
Csac_1499	nad(p)h dehydrogenase (quinone)	nad(p)h dehydrogenase (quinone), 1 5	acyl carrier protein phosphodiesterase, 0 3	flavodoxin-like fold, 1 3	acpd, acyl carrier protein phosphodiesterase, 1 3	nadh-azoreductase, fmn-dependent, 1 3
Csac_1500	iron-containing alcohol dehydrogenase	iron-containing alcohol dehydrogenase, 1 5	alcohol dehydrogenase iv, 1 4	iron-containing alcohol dehydrogenase, 1 5	iron-containing alcohol dehydrogenase., 1 5	alcohol dehydrogenase, iron-type, 1 4
Csac_1502	fad dependent oxidoreductase	fad dependent oxidoreductase, 1 5	predicted dehydrogenase, 1 3	fad dependent oxidoreductase, 1 5	dao, fad dependent oxidoreductase, 1 5	fad dependent oxidoreductase, 1 5
Csac_1503	fad-dependent pyridine nucleotide-disulfide oxidoreductase	fad-dependent pyridine nucleotide-disulfide oxidoreductase, 1 5	uncharacterized nad(fad)-dependent dehydrogenases, 0 2	pyridine nucleotide-disulphide oxidoreductase, 1 4	pyridine nucleotide-disulphide oxidoreductase, 1 4	pyridine nucleotide-disulphide oxidoreductase, class-ii, 1 4
Csac_1505	glycerol-3-phosphate responsive antiterminator	zinc finger protein, 0 3	no significant hits found, 0 5	protein of unknown function (duf1667), 0 2	protein of unknown function (duf1667), 0 2	protein of unknown function duf1667, 0 2
Csac_1506	atp-dependent protease la	atp-dependent protease la, 1 5	atp-dependent lon protease, bacterial type, 1 4	atp-dependent protease la (lon) domain, 1 4	atp-dependent lon protease, bacterial type, 1 4	peptidase s16, atp-dependent protease la, 1 4
Csac_1507	gtp-binding protein ysxc	gtp-binding protein ysxc, 1 5	predicted gtpases, 1 3	50s ribosome-binding gtpase, 1 4	predicted gtpase, 1 3	small gtpase superfamily, 1 3
Csac_1509	arac family transcriptional regulator	arac family transcriptional regulator, 1 5	arac-type dna-binding domain-containing proteins, 1 3	helix-turn-helix domain, 1 3	arac, arac-type dna-binding domain-containing proteins, 1 3	dna binding hth domain, arac-type, 1 3
Csac_1510	galactose-1-phosphate uridylyltransferase	galactose-1-phosphate uridylyltransferase, 1 5	galactose-1-phosphate uridylyltransferase, 1 5	galactose-1-phosphate uridyl transferase, n-terminal domain, 1 4	galactose-1-phosphate uridyl transferase (galt), 1 4	galactose-1-phosphate uridyl transferase, class i, 1 4
Csac_1511	galactokinase	galactokinase, 1 5	galactokinase, 1 5	galactokinase galactose-binding signature, 1 4	galactokinase, 1 5	galactokinase, 1 5
Csac_1512	udp-glucose 4-epimerase	udp-glucose 4-epimerase, 1 5	udp-glucose 4-epimerase, 1 5	udp-glucose 4-epimerase c-term subunit, 1 4	udp-glucose 4-epimerase, 1 5	udp-glucose 4-epimerase, 1 5
Csac_1513	transcription termination factor rho	transcription termination factor rho, 1 5	transcription termination factor, 1 5	rho termination factor, n-terminal domain, 1 4	transcription termination factor rho, 1 5	transcription termination factor rho, 1 5
Csac_1514	n-acetylmuramoyl-l-alanine amidase	n-acetylmuramoyl-l-alanine amidase, 1 5	n-acetylmuramoyl-l-alanine amidase, 1 5	n-acetylmuramoyl-l-alanine amidase, 1 5	n-acetylmuramoyl-l-alanine amidase, 1 5	cell wall hydrolase/autolysin, catalytic, 0 3
Csac_1515	8-oxoguanine dna glycosylase domain-containing protein	8-oxoguanine dna glycosylase domain-containing protein, 1 5	3-methyladenine dna glycosylase, 1 4	8-oxoguanine dna glycosylase, n-terminal domain, 1 4	8-oxoguanine dna glycosylase, 1 4	8-oxoguanine dna glycosylase, n-terminal, 1 4
Csac_1517	major facilitator superfamily protein	major facilitator superfamily protein, 1 5	permeases of the major facilitator superfamily, 1 4	major facilitator superfamily, 1 4	major facilitator superfamily (mfs), 1 4	major facilitator superfamily, 1 4
Csac_1519	pilt protein domain-containing protein	pilt protein domain-containing protein, 1 5	predicted nucleic acid-binding protein, contains pin domain, 1 3	pin domain, 1 4	predicted nucleic acid-binding protein, contains pin domain, 1 3	pin domain, 1 4
Csac_1520	50s ribosomal protein l31	50s ribosomal protein l31, 1 5	ribosomal protein l31, 1 5	ribosomal protein l31, 1 5	50s ribosomal protein l31, 1 5	ribosomal protein l31, 1 5
Csac_1522	n5-glutamine s-adenosyl-l-methionine-dependent methyltransferase	n5-glutamine s-adenosyl-l-methionine-dependent methyltransferase, 1 5	predicted rrna or trna methylase, 1 3	methyltransferase small domain, 1 3	n5-glutamine s-adenosyl-l-methionine-dependent methyltransferase, 1 5	protein-(glutamine-n5) methyltransferase, release factor-specific, 1 4
Csac_1523	peptide chain release factor 1	peptide chain release factor 1, 1 5	protein chain release factor a, 1 4	pcrf domain, 1 4	prfa, peptide chain release factor 1, 1 5	peptide chain release factor class i/class ii, 1 4
Csac_1524	mota/tolq/exbb proton channel	mota/tolq/exbb proton channel, 1 5	flagellar motor component, 0 3	mota/tolq/exbb proton channel family, 1 4	flagellar motor protein mota, 1 4	mota/tolq/exbb proton channel, 1 5
Csac_1525	ompa/motb domain-containing protein	ompa/motb domain-containing protein, 1 5	flagellar motor protein, 1 4	ompa family, 1 3	flagellar motor protein motd, 1 4	outer membrane protein, ompa/motb, c-terminal, 1 3
Csac_1526	zinc/iron permease	zinc/iron permease, 1 5	predicted divalent heavy-metal cations transporter, 1 3	zip zinc transporter, 1 4	zinc transporter and related zip domain-containing proteins, 1 3	zinc/iron permease, 1 5
Csac_1527	sua5/ycio/yrdc/ywlc family protein	sua5/ycio/yrdc/ywlc family protein, 1 5	putative translation factor (sua5), 0 3	telomere recombination, 0 3	sua5_ycio_yrdc, yrdc domain, 1 4	translation factor, sua5 type, 1 3
Csac_1528	protein tyrosine phosphatase	protein tyrosine phosphatase, 1 5	protein-tyrosine-phosphatase, 1 5	low molecular weight phosphotyrosine protein phosphatase, 1 4	low molecular weight phosphotyrosine protein phosphatase, 1 4	protein-tyrosine phosphatase/arsenate reductase, 1 4
Csac_1530	acetylglutamate kinase	acetylglutamate kinase, 1 5	acetylglutamate kinase, 1 5	amino acid kinase family, 1 3	acetylglutamate kinase, 1 5	acetylglutamate kinase, 1 5
Csac_1531	n-acetyl-gamma-glutamyl-phosphate reductase	n-acetyl-gamma-glutamyl-phosphate reductase, 1 5	acetylglutamate semialdehyde dehydrogenase, 1 4	semialdehyde dehydrogenase, nad binding domain, 0 3	n-acetyl-gamma-glutamyl-phosphate reductase, 1 5	n-acetyl-gamma-glutamyl-phosphate reductase, type 1, 1 5
Csac_1532	cell wall hydrolase/autolysin	cell wall hydrolase/autolysin, 1 5	n-acetylmuramoyl-l-alanine amidase, 0 3	n-acetylmuramoyl-l-alanine amidase, 0 3	murnac-laa, n-acetylmuramoyl-l-alanine amidase or murnac-laa, 0 3	cell wall hydrolase/autolysin, catalytic, 1 4
Csac_1533	cof-like hydrolase	cof-like hydrolase, 1 5	predicted hydrolases of the had superfamily, 1 3	haloacid dehalogenase-like hydrolase, 1 4	cof, predicted hydrolases of the had superfamily, 1 4	had-superfamily hydrolase, subfamily iib, 1 4
Csac_1534	nadh dehydrogenase (quinone)	nadh dehydrogenase (quinone), 1 5	nadh ubiquinone oxidoreductase, nadh-binding (51 kd) subunit, 1 3	nadh-ubiquinone oxidoreductase-f iron-sulfur binding region, 1 3	nadh:ubiquinone oxidoreductase, nadh-binding (51 kd) subunit, 1 3	nadh:ubiquinone oxidoreductase, 51kda subunit, 1 3
Csac_1535	respiratory-chain nadh dehydrogenase subunit 1	respiratory-chain nadh dehydrogenase subunit 1, 1 5	formate hydrogenlyase subunit 4, 1 4	nadh dehydrogenase, 1 4	nadh:ubiquinone oxidoreductase subunit 1, 1 4	nadh:ubiquinone oxidoreductase, subunit 1/f420h2 oxidoreductase subunit h, 1 3
Csac_1536	nadh ubiquinone oxidoreductase, 20 kda subunit	nadh ubiquinone oxidoreductase, 20 kda subunit, 1 5	ni,fe-hydrogenase iii small subunit, 1 4	nadh ubiquinone oxidoreductase, 20 kd subunit, 1 5	nadh:ubiquinone oxidoreductase 20 kd subunit, 1 5	nadh:ubiquinone oxidoreductase-like, 20kda subunit, 1 5
Csac_1537	nadh dehydrogenase (ubiquinone), 30 kda subunit	nadh dehydrogenase (ubiquinone), 30 kda subunit, 1 5	nadh:ubiquinone oxidoreductase 27 kd subunit, 1 4	respiratory-chain nadh dehydrogenase, 30 kd subunit, 1 4	respiratory-chain nadh dehydrogenase, 30 kd subunit, 1 4	nadh:ubiquinone oxidoreductase, 30kda subunit, 1 4
Csac_1538	nadh-ubiquinone oxidoreductase, chain 49kda	nadh-ubiquinone oxidoreductase, chain 49kda, 1 5	ni,fe-hydrogenase iii large subunit, 0 3	respiratory-chain nadh dehydrogenase, 49 kd subunit, 1 3	nadh:ubiquinone oxidoreductase 49 kd subunit 7, 1 4	nadh-quinone oxidoreductase, subunit d, 1 4
Csac_1539	4fe-4s ferredoxin, iron-sulfur binding domain-containing protein	4fe-4s ferredoxin, iron-sulfur binding domain-containing protein, 1 5	formate hydrogenlyase subunit 6/nadh:ubiquinone oxidoreductase 23 kd subunit (chain i), 0 3	4fe-4s dicluster domain, 1 3	formate hydrogenlyase subunit 6/nadh:ubiquinone oxidoreductase 23 kd subunit (chain i), 1 3	4fe-4s ferredoxin-type, iron-sulpur binding domain, 1 4
Csac_1540	hydrogenase nickel insertion protein hypa	hydrogenase nickel insertion protein hypa, 1 5	zn finger protein hypa/hybf, 1 4	hydrogenase expression/synthesis hypa family, 1 4	hydrogenase expression/synthesis hypa family, 1 4	hydrogenase nickel incorporation protein hypa/hybf, 1 4
Csac_1541	hydrogenase accessory protein hypb	hydrogenase accessory protein hypb, 1 5	ni2+-binding gtpase involved in regulation of expression and maturation of urease and hydrogenase, 0 3	cobw/hypb/ureg, nucleotide-binding domain, 1 3	hydrogenase nickel incorporation protein hypb, 1 4	hydrogenase accessory protein hypb, 1 5
Csac_1542	(nife) hydrogenase maturation protein hypf	(nife) hydrogenase maturation protein hypf, 1 5	hydrogenase maturation factor, 1 4	hypf finger, 1 3	hypf, hydrogenase maturation factor, 1 4	carbamoyltransferase, hypf-type, 1 3
Csac_1543	hydrogenase assembly chaperone hypc/hupf	hydrogenase assembly chaperone hypc/hupf, 1 5	hydrogenase maturation factor, 1 4	hupf/hypc family, 1 3	hypc, hydrogenase maturation factor, 1 4	hydrogenase expression/formation protein, hupf/hypc, 1 4
Csac_1544	hydrogenase isoenzymes formation protein hypd	hydrogenase isoenzymes formation protein hypd, 1 5	hydrogenase maturation factor, 1 4	hydrogenase formation hypa family, 1 4	hypd, hydrogenase formation hypa family, 1 4	hydrogenase formation hypd protein, 1 4
Csac_1545	hydrogenase expression/formation protein hype	hydrogenase expression/formation protein hype, 1 5	hydrogenase maturation factor, 1 4	air synthase related protein, n-terminal domain, 1 4	hydrogenase expression/formation protein hype, 1 5	air synthase related protein, n-terminal domain, 1 4
Csac_1548	4fe-4s ferredoxin, iron-sulfur binding domain-containing protein	4fe-4s ferredoxin, iron-sulfur binding domain-containing protein, 1 5	ferredoxin 3, 1 3	4fe-4s dicluster domain, 1 3	fe-s oxidoreductase, 1 3	4fe-4s ferredoxin-type, iron-sulpur binding domain, 1 4
Csac_1549	pyruvate flavodoxin/ferredoxin oxidoreductase domain-containing protein	pyruvate ferredoxin/flavodoxin oxidoreductase, 1 4	pyruvate:ferredoxin oxidoreductase and related 2-oxoacid, 1 4	pyruvate ferredoxin/flavodoxin oxidoreductase, 1 4	pyruvate:ferredoxin oxidoreductase and related 2-oxoacid, 1 4	pyruvate-flavodoxin oxidoreductase, central domain, 1 4
Csac_1550	thiamine pyrophosphate enzyme domain-containing tpp-binding protein	thiamine pyrophosphate enzyme domain-containing tpp-binding prot, 1 5	pyruvate:ferredoxin oxidoreductases, beta subunit, 0 3	thiamine pyrophosphate enzyme, c-terminal tpp binding domain, 1 4	pyruvate ferredoxin oxidoreductase subunit beta, 0 3	thiamine pyrophosphate enzyme, c-terminal tpp-binding, 1 4
Csac_1551	pyruvate ferredoxin/flavodoxin oxidoreductase	pyruvate ferredoxin/flavodoxin oxidoreductase subunit delta, 1 4	ferredoxin oxidoreductases, delta subunit, 1 4	4fe-4s dicluster domain, 1 3	ferredoxin oxidoreductases, delta subunit, 1 4	4fe-4s binding domain, 1 3
Csac_1552	vanw family protein	vanw family protein, 1 5	vancomycin resistance protein, 1 4	vanw like protein, 1 4	vanw, vanw like protein, 1 4	vancomycin resistance vanw, 1 4
Csac_1556	regulatory protein arsr	regulatory protein arsr, 1 5	predicted transcriptional regulators, 1 3	bacterial regulatory protein, arsr family, 1 4	predicted transcriptional regulator, 1 3	hth arsr-type dna-binding domain, 1 3
Csac_1557	family 1 extracellular solute-binding protein	family 1 extracellular solute-binding protein, 1 5	sugar-binding periplasmic proteins/domains, 1 4	bacterial extracellular solute-binding protein, 1 4	ugpb, abc-type sugar transport system, periplasmic component, 1 3	bacterial extracellular solute-binding, family 1, 1 4
Csac_1558	binding-protein-dependent transport systems inner membrane component	binding-protein-dependent transport systems inner membrane comp, 1 5	abc-type dipeptide/oligopeptide/nickel transport systems, permease components, 1 4	binding-protein-dependent transport system inner membrane component, 1 5	binding-protein-dependent transport system inner membrane component., 1 5	binding-protein-dependent transport systems inner membrane component, 1 5
Csac_1559	binding-protein-dependent transport systems inner membrane component	binding-protein-dependent transport systems inner membrane comp, 1 5	abc-type dipeptide/oligopeptide/nickel transport systems, permease components, 1 4	binding-protein-dependent transport system inner membrane component, 1 5	binding-protein-dependent transport system inner membrane component., 1 5	binding-protein-dependent transport systems inner membrane component, 1 5
Csac_1560	glycoside hydrolase family protein	glycoside hydrolase family protein, 1 5	no significant hits found, 0 5	glycosyl hydrolases family 43, 1 4	glycosyl hydrolases family 43, 1 4	glycoside hydrolase, family 43, 1 4
Csac_1561	alpha-n-arabinofuranosidase	alpha-n-arabinofuranosidase, 1 5	alpha-l-arabinofuranosidase, 1 5	alpha-l-arabinofuranosidase c-terminus, 1 4	alpha-l-arabinofuranosidase, 1 5	alpha-l-arabinofuranosidase, c-terminal, 1 4
Csac_1562	alpha-galactosidase	alpha-galactosidase, 1 5	alpha-galactosidases/6-phospho-beta-glucosidases, 1 4	family 4 glycosyl hydrolase, 1 4	celf, alpha-galactosidases/6-phospho-beta-glucosidases, 1 4	glycoside hydrolase, family 4, 1 3
Csac_1563	gcn5-like n-acetyltransferase	gcn5-like n-acetyltransferase, 1 5	histone acetyltransferase hpa2 and related acetyltransferases, 1 4	acetyltransferase (gnat) family, 1 4	acetyltransferase (gnat) family, 1 4	acyl-coa n-acyltransferase, 1 4
Csac_1564	holliday junction resolvase	holliday junction resolvase, 1 5	holliday junction resolvasome endonuclease subunit, 1 4	crossover junction endodeoxyribonuclease ruvc, 1 4	ruvc, holliday junction resolvase, 1 5	crossover junction endodeoxyribonuclease ruvc, 1 4
Csac_1565	holliday junction dna helicase ruva	holliday junction dna helicase ruva, 1 5	holliday junction resolvasome dna-binding subunit, 1 4	ruva, c-terminal domain, 1 3	ruva, holliday junction dna helicase motor protein, 1 4	dna helicase, holliday junction ruva type, domain iii, c-terminal, 1 4
Csac_1566	holliday junction dna helicase ruvb	holliday junction dna helicase ruvb, 1 5	holliday junction resolvasome helicase subunit, 1 4	holliday junction dna helicase ruvb n-terminus, 1 4	ruvb, holliday junction dna helicase b, 1 4	dna helicase, holliday junction ruvb type, 1 4
Csac_1568	50s ribosomal protein l21	50s ribosomal protein l21, 1 5	ribosomal protein l21, 1 5	ribosomal prokaryotic l21 protein, 1 4	ribosomal prokaryotic l21 protein, 1 4	ribosomal protein l21, 1 5
Csac_1570	50s ribosomal protein l27	50s ribosomal protein l27, 1 5	ribosomal protein l27, 1 5	ribosomal l27 protein, 1 4	rpma, 50s ribosomal protein l27, 1 4	ribosomal protein l27, 1 5
Csac_1571	gtpase cgta	gtpase cgta, 1 5	predicted gtpase, 1 4	gtp1/obg, 1 4	obge, gtpase obge, 1 4	gtp1/obg, conserved site, 1 4
Csac_1572	transposase	transposase, 1 5	no significant hits found, 0 5	integrase core domain, 1 3	transposase and inactivated derivatives, 1 4	integrase, catalytic core, 1 3
Csac_1574	o-acetylhomoserine/o-acetylserine sulfhydrylase	o-acetylhomoserine/o-acetylserine sulfhydrylase, 1 5	o-acetylhomoserine sulfhydrylase, 1 4	cys/met metabolism plp-dependent enzyme, 0 3	o-acetylhomoserine sulfhydrylase, 1 4	o-acetylhomoserine/o-acetylserine sulfhydrylase, 1 5
Csac_1575	homoserine o-acetyltransferase	homoserine o-acetyltransferase, 1 5	homoserine acetyltransferase, 1 5	alpha/beta hydrolase fold, 0 3	homoserine o-acetyltransferase, 1 5	homoserine acetyltransferase, 1 5
Csac_1576	beta-lactamase domain-containing protein	beta-lactamase domain-containing protein, 1 5	metal-dependent hydrolases of the beta-lactamase superfamily iii, 1 3	beta-lactamase superfamily domain, 1 4	metal-dependent hydrolases of the beta-lactamase superfamily iii, 1 3	beta-lactamase-like, 1 4
Csac_1577	peptidase m19	peptidase m19, 1 5	zn-dependent dipeptidase, microsomal dipeptidase homolog, 1 3	membrane dipeptidase (peptidase family m19), 1 4	peptidase_m19, membrane dipeptidase (peptidase family m19), 1 3	peptidase m19, renal dipeptidase, 1 4
Csac_1578	class i and ii aminotransferase	class i and ii aminotransferase, 1 5	plp-dependent aminotransferases, 1 4	aminotransferase class i and ii, 1 4	aspartate aminotransferase, 1 4	aminotransferase, class i/classii, 1 4
Csac_1579	adenylosuccinate lyase	adenylosuccinate lyase, 1 5	adenylosuccinate lyase, 1 5	adenylosuccinate lyase c-terminus, 1 4	denylsuccinate_lyase_2, adenylsuccinate lyase_2, 1 4	adenylosuccinate lyase, 1 5
Csac_1580	reverse gyrase	reverse gyrase, 1 5	reverse gyrase, 1 5	dna topoisomerase, 0 3	reverse gyrase, 1 5	reverse gyrase, 1 5
Csac_1581	amino acid-binding act domain-containing protein	amino acid-binding act domain-containing protein, 1 5	aspartokinases, 0 3	act domain, 1 3	aspartate kinase, 0 3	act domain, 1 3
Csac_1582	dihydrodipicolinate reductase	dihydrodipicolinate reductase, 1 5	dihydrodipicolinate reductase, 1 5	dihydrodipicolinate reductase, n-terminus, 1 4	dihydrodipicolinate reductase, 1 5	dihydrodipicolinate reductase, n-terminal, 1 4
Csac_1583	dihydrodipicolinate synthase	dihydrodipicolinate synthase, 1 5	dihydrodipicolinate synthase/n-acetylneuraminate lyase, 1 4	dihydrodipicolinate synthetase family, 1 4	dihydrodipicolinate synthase, 1 5	dihydrodipicolinate synthase, dapa, 1 5
Csac_1584	aspartate-semialdehyde dehydrogenase	aspartate-semialdehyde dehydrogenase, 1 5	aspartate-semialdehyde dehydrogenase, 1 5	semialdehyde dehydrogenase, nad binding domain, 1 4	aspartate-semialdehyde dehydrogenase, 1 5	aspartate-semialdehyde dehydrogenase, 1 5
Csac_1585	nucleotidyltransferase substrate binding protein	nucleotidyltransferase substrate binding protein, 1 5	no significant hits found, 0 5	nucleotidyltransferase substrate binding protein like, 1 5	nucleotidyltransferase substrate binding protein like., 1 5	nucleotidyltransferase substrate binding protein, 1 5
Csac_1586	dna polymerase, beta domain-containing protein	dna polymerase, beta domain-containing protein, 1 5	predicted nucleotidyltransferases, 0 3	nucleotidyltransferase domain, 1 3	predicted nucleotidyltransferases, 1 3	nucleotidyl transferase domain, 1 3
Csac_1587	2c-methyl-d-erythritol 2,4-cyclodiphosphate synthase	2c-methyl-d-erythritol 2,4-cyclodiphosphate synthase, 1 5	2c-methyl-d-erythritol 2,4-cyclodiphosphate synthase, 1 5	ygbb family, 0 3	2-c-methyl-d-erythritol 2,4-cyclodiphosphate synthase, 1 5	2-c-methyl-d-erythritol 2,4-cyclodiphosphate synthase, 1 5
Csac_1591	nuclease sbccd subunit d	nuclease sbccd subunit d, 1 5	dna repair exonuclease, 0 3	calcineurin-like phosphoesterase superfamily domain, 0 3	bcd, dna repair exonuclease, 1 3	exonuclease sbcd, 1 4
Csac_1592	smc domain-containing protein	smc domain-containing protein, 1 5	atpase involved in dna repair, 0 3	aaa domain, 0 3	sbcc, atpase involved in dna repair, 0 3	zinc hook, rad50, 0 3
Csac_1594	recombination protein recr	recombination protein recr, 1 5	recombinational dna repair protein (recf pathway), 1 4	recr protein, 1 4	recr, recombination protein recr, 1 4	dna recombination protein recr, 1 5
Csac_1597	nad-dependent epimerase/dehydratase	nad-dependent epimerase/dehydratase, 1 5	nucleoside-diphosphate-sugar epimerases, 1 4	nad-dependent epimerase/dehydratase, 1 5	epimerase, nad dependent epimerase/dehydratase family., 1 4	nad dependent epimerase/dehydratase family, 1 4
Csac_1600	utp-glucose-1-phosphate uridylyltransferase galu	utp-glucose-1-phosphate uridylyltransferase galu, 1 5	udp-glucose pyrophosphorylase, 1 4	nucleotidyl transferase, 1 4	galu, udp-glucose pyrophosphorylase, 1 4	utp--glucose-1-phosphate uridylyltransferase, bacterial/archaeal-type, 1 4
Csac_1601	fatty acid biosynthesis transcriptional regulator	fatty acid biosynthesis transcriptional regulator, 1 5	uncharacterized protein, 0 2	deor-like helix-turn-helix domain, 1 3	fatty acid biosynthesis transcriptional regulator, 1 5	hth deor n-terminal domain, 0 3
Csac_1602	fatty acid/phospholipid synthesis protein plsx	fatty acid/phospholipid synthesis protein plsx, 1 5	fatty acid/phospholipid biosynthesis enzyme, 1 4	fatty acid synthesis protein, 1 4	fatty acid/phospholipid synthesis protein, 1 5	fatty acid synthesis plsx protein, 1 4
Csac_1603	3-oxoacyl-acp synthase iii	3-oxoacyl-acp synthase iii, 1 5	3-oxoacyl-[acyl-carrier-protein] synthase iii, 1 4	3-oxoacyl-[acyl-carrier-protein (acp)] synthase iii, 1 4	3-oxoacyl-(acyl carrier protein) synthase iii, 1 4	3-oxoacyl-[acyl-carrier-protein (acp)] synthase iii c-terminal, 1 4
Csac_1604	malonyl coa-acyl carrier protein transacylase	malonyl coa-acyl carrier protein transacylase, 1 5	(acyl-carrier-protein) s-malonyltransferase, 1 3	acyl transferase domain, 1 3	fabd, (acyl-carrier-protein) s-malonyltransferase, 1 3	malonyl coa-acyl carrier protein transacylase, fabd-type, 1 4
Csac_1605	3-oxoacyl-acp reductase	3-oxoacyl-acp reductase, 1 5	dehydrogenases, 0 3	short chain dehydrogenase, 1 3	3-ketoacyl-(acyl-carrier-protein) reductase, 1 4	3-oxoacyl-(acyl-carrier-protein) reductase, 1 4
Csac_1606	acyl carrier protein	acyl carrier protein, 1 5	acyl carrier protein, 1 5	phosphopantetheine attachment site, 0 3	acpp, acyl carrier protein, 1 4	acyl carrier protein (acp), 1 4
Csac_1608	ribonuclease iii	ribonuclease iii, 1 5	dsrna-specific ribonuclease, 1 4	ribonuclease iii domain, 1 4	rnc, ribonuclease iii, 1 4	ribonuclease iii domain, 1 4
Csac_1609	radical sam domain-containing protein	radical sam domain-containing protein, 1 5	elp3 component of the rna polymerase ii complex, 0 3	radical sam superfamily, 1 4	elongator protein 3, miab family, radical sam, 1 3	radical sam, 1 4
Csac_1610	phosphate binding protein	phosphate binding protein, 1 5	abc-type phosphate transport system, periplasmic component, 1 3	pbp superfamily domain, 1 4	psts, abc-type phosphate transport system, periplasmic component, 1 3	phosphate binding protein, 1 5
Csac_1611	phosphate abc transporter permease	phosphate abc transporter permease, 1 5	abc-type phosphate transport system, permease component, 1 4	binding-protein-dependent transport system inner membrane component, 1 4	psta, abc-type phosphate transport system, permease component, 1 4	phosphate abc transporter, permease protein pstc, 1 4
Csac_1612	phosphate abc transporter permease	phosphate abc transporter permease, 1 5	abc-type phosphate transport system, permease component, 1 4	binding-protein-dependent transport system inner membrane component, 1 4	binding-protein-dependent transport system inner membrane component, 1 4	binding-protein-dependent transport systems inner membrane component, 1 4
Csac_1613	stage v sporulation protein s	stage v sporulation protein s, 1 5	uncharacterized bcr, 0 2	stage v sporulation protein s (spovs), 1 4	stage v sporulation protein s (spovs), 1 4	sporulation stage v, protein s, 1 4
Csac_1614	transposase	transposase, 1 5	no significant hits found, 0 5	integrase core domain, 1 3	transposase and inactivated derivatives, 1 4	integrase, catalytic core, 1 3
Csac_1615	metal dependent phosphohydrolase	metal dependent phosphohydrolase, 1 5	predicted hd superfamily hydrolase, 1 4	hd domain, 1 3	predicted hydrolase (hd superfamily), 1 3	hd/pdease domain, 1 3
Csac_1617	binding-protein-dependent transport systems inner membrane component	binding-protein-dependent transport systems inner membrane component, 1 5	permease component of an uncharacterized abc transporter, 0 2	binding-protein-dependent transport system inner membrane component, 1 5	binding-protein-dependent transport system inner membrane component., 1 5	binding-protein-dependent transport systems inner membrane component, 1 5
Csac_1618	nlpa lipoprotein	nlpa lipoprotein, 1 5	abc-type uncharacterized transport systems, periplasmic component, 0 2	nlpa lipoprotein, 1 5	lipoprotein_9, nlpa lipoprotein, 1 4	lipoprotein nlpa family, 1 4
Csac_1621	chromosome segregation protein smc	chromosome segregation protein smc, 1 5	chromosome segregation atpases, 1 4	recf/recn/smc n terminal domain, 1 3	smc, chromosome segregation atpases, 1 4	recf/recn/smc, 1 3
Csac_1622	signal recognition particle-docking protein ftsy	signal recognition particle-docking protein ftsy, 1 5	signal recognition particle gtpase, 1 4	srp54-type protein, helical bundle domain, 1 3	ftsy, signal recognition particle gtpase, 1 4	signal recognition particle, srp54 subunit, gtpase, 1 4
Csac_1623	cyclic nucleotide-binding protein	cyclic nucleotide-binding domain, 1 4	camp-binding domains, 1 4	cyclic nucleotide-binding domain, 1 4	cnmp_binding, cyclic nucleotide-binding domain., 1 4	cyclic nucleotide-binding domain, 1 4
Csac_1624	4fe-4s ferredoxin, iron-sulfur binding domain-containing protein	4fe-4s ferredoxin, iron-sulfur binding domain-containing protein, 1 5	ferredoxin 2, 1 3	4fe-4s dicluster domain, 1 3	fe-s-cluster-containing hydrogenase components 2, 1 4	4fe-4s binding domain, 1 4
Csac_1625	hybrid cluster protein	hybrid cluster protein, 1 5	6fe-6s prismane cluster-containing protein, 1 4	prismane/co dehydrogenase family, 0 3	hcp, hybrid cluster protein (hcp), 1 4	prismane, 0 3
Csac_1629	phosphoribosylaminoimidazole carboxylase atpase subunit	phosphoribosylaminoimidazole carboxylase atpase subunit, 1 5	phosphoribosylaminoimidazole carboxylase (ncair synthetase), 1 4	atp-grasp domain, 1 3	phosphoribosylaminoimidazole carboxylase atpase subunit, 1 5	phosphoribosylaminoimidazole carboxylase, atpase subunit, 1 5
Csac_1630	phosphoribosylaminoimidazole carboxylase, catalytic subunit	phosphoribosylaminoimidazole carboxylase, catalytic subunit, 1 5	phosphoribosylcarboxyaminoimidazole (ncair) mutase, 1 4	air carboxylase, 1 3	phosphoribosylamidoimidazole-succinocarboxamide synthase, 1 4	n5-carboxyaminoimidazole ribonucleotide mutase pure domain, 1 4
Csac_1631	aliphatic sulfonate abc transporter substrate-binding protein	aliphatic sulfonate abc transporter substrate-binding protein, 1 5	abc-type nitrate/sulfonate/taurine/bicarbonate transport systems, periplasmic components, 1 4	nmt1-like family, 0 3	abc-type nitrate/sulfonate/bicarbonate transport systems, periplasmic components, 1 4	abc transporter, substrate-binding protein, aliphatic sulphonates, 1 4
Csac_1632	abc transporter	abc transporter, 1 5	abc-type nitrate/sulfonate/taurine/bicarbonate transport systems, atpase components, 1 3	abc transporter, 1 5	abc-type nitrate/sulfonate/bicarbonate transport system, atpase component, 1 3	abc transporter-like, 1 4
Csac_1633	binding-protein-dependent transport systems inner membrane component	binding-protein-dependent transport systems inner membrane component, 1 5	permease component of an uncharacterized abc transporter, 0 2	binding-protein-dependent transport system inner membrane component, 1 5	binding-protein-dependent transport system inner membrane component., 1 5	binding-protein-dependent transport systems inner membrane component, 1 5
Csac_1634	thiamine biosynthesis protein this	thiamine biosynthesis protein this, 1 5	sulfur transfer protein involved in thiamine biosynthesis, 1 4	this family, 1 3	this family, 1 4	this, thiamine-biosynthesis, 1 4
Csac_1635	uba/thif-type nad/fad binding protein	uba/thif-type nad/fad binding protein, 1 5	dinucleotide-utilizing enzymes involved in molybdopterin and thiamine biosynthesis family 2, 0 3	moez/moeb domain, 0 3	molybdopterin biosynthesis protein moeb, 1 4	molybdenum cofactor biosynthesis, moeb, 0 3
Csac_1636	mov34/mpn/pad-1 family protein	mov34/mpn/pad-1 family protein, 1 5	uncharacterized acr, pad1/jab1-related, 0 2	prokaryotic homologs of the jab domain, 0 3	mov34, mov34/mpn/pad-1 family, 1 4	jab1/mov34/mpn/pad-1, 1 4
Csac_1637	nitrite and sulfite reductase 4fe-4s region	nitrite and sulfite reductase 4fe-4s region, 1 5	nad(p)h-nitrite reductase, 1 4	nitrite/sulfite reductase ferredoxin-like half domain, 1 4	nir_sir, nitrite and sulphite reductase 4fe-4s domain, 1 4	nitrite/sulphite reductase, hemoprotein beta-component, ferrodoxin-like, 1 4
Csac_1638	sira family protein	sira family protein, 1 5	predicted redox protein, regulator of disulfide bond formation, 0 3	sira-like protein, 1 4	sira_yedf_yeed, sira, yedf, and yeed, 1 3	tusa-like domain, 0 3
Csac_1639	o-acetylhomoserine aminocarboxypropyltransferase	o-acetylhomoserine aminocarboxypropyltransferase, 1 5	o-acetylhomoserine sulfhydrylase, 1 4	cys/met metabolism plp-dependent enzyme, 0 3	o-acetylhomoserine sulfhydrylase, 1 4	o-acetylhomoserine/o-acetylserine sulfhydrylase, 1 4
Csac_1640	adenylylsulfate reductase subunit alpha	adenylylsulfate reductase subunit alpha, 1 5	succinate dehydrogenase/fumarate reductase, flavoprotein subunits, 1 4	fad binding domain, 0 3	adenylylsulfate reductase, 1 4	fumarate reductase/succinate dehydrogenase flavoprotein-like, c-terminal, 1 3
Csac_1641	4fe-4s ferredoxin, iron-sulfur binding domain-containing protein	4fe-4s ferredoxin, iron-sulfur binding domain-containing protein, 1 5	ferredoxin 3, 1 3	4fe-4s dicluster domain, 1 3	ferredoxin, 1 3	4fe-4s ferredoxin-type, iron-sulpur binding domain, 1 4
Csac_1642	sulfate adenylyltransferase subunit 2	sulfate adenylyltransferase subunit 2, 1 5	3'-phosphoadenosine 5'-phosphosulfate sulfotransferase (paps reductase)/fad synthetase, 1 4	phosphoadenosine phosphosulfate reductase family, 1 3	sulfate adenylyltransferase subunit 2, 1 5	sulphate adenylyltransferase, small subunit, 1 4
Csac_1643	sulfate adenylyltransferase large subunit	sulfate adenylyltransferase large subunit, 1 5	gtpases - sulfate adenylate transferase subunit 1, 1 4	elongation factor tu gtp binding domain, 0 3	gtpases - sulfate adenylate transferase subunit 1, 1 4	elongation factor, gtp-binding domain, 0 3
Csac_1644	lysr family transcriptional regulator	lysr family transcriptional regulator, 1 5	transcriptional regulator, 1 4	bacterial regulatory helix-turn-helix protein, lysr family, 1 3	lysr transcriptional regulator, 1 4	lysr, substrate-binding, 1 4
Csac_1645	nitrite and sulfite reductase 4fe-4s region	nitrite and sulfite reductase 4fe-4s region, 1 5	nad(p)h-nitrite reductase, 1 4	nitrite/sulfite reductase ferredoxin-like half domain, 1 4	nir_sir, nitrite and sulphite reductase 4fe-4s domain, 1 4	nitrite/sulphite reductase, hemoprotein beta-component, ferrodoxin-like, 1 4
Csac_1647	tatd-related deoxyribonuclease	tatd-related deoxyribonuclease, 1 5	predicted metal-dependent hydrolases with the tim-barrel fold, 0 3	tatd related dnase, 1 4	predicted metal-dependent hydrolases with the tim-barrel fold, 1 3	tatd superfamily, 1 3
Csac_1649	glutamyl-trna reductase	glutamyl-trna reductase, 1 5	glutamyl-trna reductase, 1 5	glutamyl-trnaglu reductase, n-terminal domain, 1 4	hema, glutamyl-trna reductase, 1 4	tetrapyrrole biosynthesis, glutamyl-trna reductase, n-terminal, 1 4
Csac_1650	precorrin-2 dehydrogenase	precorrin-2 dehydrogenase, 1 5	siroheme synthase (precorrin-2 oxidase/ferrochelatase domain), 1 3	putative nad(p)-binding, 1 3	precorrin-2 dehydrogenase, 1 5	nad(p)-binding domain, 1 3
Csac_1651	porphobilinogen deaminase	porphobilinogen deaminase, 1 5	porphobilinogen deaminase, 1 5	porphobilinogen deaminase, 1 5	hemc, porphobilinogen deaminase, 1 4	porphobilinogen deaminase, n-terminal, 1 4
Csac_1652	uroporphyrin-iii c-methyltransferase	uroporphyrin-iii c-methyltransferase, 1 5	uroporphyrinogen-iii methylase, 1 4	uroporphyrinogen-iii synthase hemd, 1 4	cysg, uroporphyrinogen-iii methylase, 1 4	uroporphiryn-iii c-methyltransferase, conserved site, 1 4
Csac_1653	delta-aminolevulinic acid dehydratase	delta-aminolevulinic acid dehydratase, 1 5	delta-aminolevulinic acid dehydratase, 1 5	delta-aminolevulinic acid dehydratase, 1 5	delta-aminolevulinic acid dehydratase, 1 5	porphobilinogen synthase, 0 3
Csac_1654	glutamate-1-semialdehyde aminotransferase	glutamate-1-semialdehyde aminotransferase, 1 5	glutamate-1-semialdehyde aminotransferase, 1 5	aminotransferase class-iii, 1 4	glutamate-1-semialdehyde aminotransferase, 1 5	aminotransferase class-iii, 1 4
Csac_1655	exsb family protein	exsb family protein, 1 5	atp-utilizing enzymes of the pp-loop superfamily, 0 3	nad synthase, 0 3	atp-utilizing enzymes of the pp-loop superfamily, 1 3	nad/gmp synthase, 0 3
Csac_1656	glyoxalase/bleomycin resistance protein/dioxygenase	glyoxalase/bleomycin resistance protein/dioxygenase, 1 5	uncharacterized bcr, 0 2	3-demethylubiquinone-9 3-methyltransferase, 0 3	glyoxalase/bleomycin resistance protein/dioxygenase superfamily, 1 4	unintegrated, 0 2
Csac_1657	anti-sigma-factor antagonist	anti-sigma-factor antagonist, 1 5	anti-anti-sigma regulatory factor, 1 5	stas domain, 1 3	stas domain, 1 3	anti-sigma factor antagonist, 1 5
Csac_1658	anti-sigma f factor	anti-sigma f factor, 1 5	anti-sigma regulatory factor (ser/thr protein kinase), 1 4	histidine kinase-like atpase domain, 1 3	anti-sigma f factor, 1 5	anti-sigma f factor, 1 5
Csac_1659	flia/whig family rna polymerase sigma-28 subunit	flia/whig family rna polymerase sigma-28 subunit, 1 5	dna-directed rna polymerase sigma subunits (sigma70/sigma32), 1 4	sigma-70 region 2, 1 3	rna polymerase sigma factor sigb, 1 4	rna polymerase sigma-70 factor, 1 4
Csac_1660	phosphoribosyltransferase	phosphoribosyltransferase, 1 5	predicted amidophosphoribosyltransferases, 1 4	phosphoribosyl transferase domain, 1 4	predicted amidophosphoribosyltransferases, 1 4	phosphoribosyltransferase, 1 5
Csac_1662	anti-sigma-28 factor flgm	anti-sigma-28 factor flgm, 1 5	negative regulator of flagellin synthesis (anti-sigma-28 factor), 1 4	anti-sigma-28 factor, flgm, 1 5	anti-sigma-28 factor, flgm, 1 5	anti-sigma-28 factor, flgm, 1 5
Csac_1664	flagellar hook-associated protein flgk	flagellar hook-associated protein flgk, 1 5	flagellar hook-associated protein, 1 5	flagellar basal body rod flgefg protein c-terminal, 1 4	flagellar hook-associated protein flgk, 1 5	flagellar hook-associated protein, flgk, 1 5
Csac_1665	flagellar hook-associated protein flgl	flagellar hook-associated protein flgl, 1 5	flagellin and related hook-associated proteins, 1 4	bacterial flagellin n-terminal helical region, 1 4	flgl, flagellar hook-associated protein flgl, 1 5	flagellin, d0/d1 domain, 1 3
Csac_1667	dna polymerase, beta domain-containing protein	dna polymerase, beta domain-containing protein, 1 5	predicted nucleotidyltransferases, 1 3	nucleotidyltransferase domain, 1 3	nucleotidyltransferase domain., 1 3	nucleotidyl transferase domain, 1 3
Csac_1668	transposase, is4 family protein	transposase, is4 family protein, 1 5	no significant hits found, 0 5	transposase dde domain, 1 4	transposase, 1 4	transposase, is4-like, 1 4
Csac_1670	flagellar assembly protein fliw	flagellar assembly protein fliw, 1 5	uncharacterized bcr, 0 2	fliw protein, 1 4	flagellar assembly protein fliw, 1 5	flagellar assembly factor fliw, 1 4
Csac_1671	carbon storage regulator csra	carbon storage regulator csra, 1 5	carbon storage regulator, 1 5	global regulator protein family, 1 4	csra, global regulator protein family, 1 4	carbon storage regulator, 1 5
Csac_1672	dna polymerase, beta domain-containing protein	dna polymerase, beta domain-containing protein, 1 5	predicted nucleotidyltransferases, 0 3	nucleotidyltransferase domain, 1 3	nucleotidyltransferase domain, 1 3	nucleotidyl transferase domain, 1 3
Csac_1674	atpase (aaa+ superfamily)-like protein	atpase (aaa+ superfamily)-like protein, 1 5	uncharacterized atpases of the aaa superfamily, 0 2	predicted atpase (aaa+ superfamily), 1 4	predicted atpase (aaa+ superfamily), 1 4	domain of unknown function duf4143, 0 2
Csac_1679	dead/deah box helicase domain-containing protein	dead/deah box helicase domain-containing protein, 1 5	lhr-like helicases, 1 3	dead/deah box helicase, 1 4	dead, dead/deah box helicase, 1 4	dna/rna helicase, dead/deah box type, n-terminal, 1 4
Csac_1680	flagellin domain-containing protein	flagellin domain-containing protein, 1 5	flagellin and related hook-associated proteins, 1 4	bacterial flagellin n-terminal helical region, 1 4	flagellin, 1 4	flagellin, d0/d1 domain, 1 4
Csac_1681	family 2 glycosyl transferase	family 2 glycosyl transferase, 1 5	glycosyltransferases involved in cell wall biogenesis, 1 4	glycosyl transferase family 2, 1 4	glycos_transf_2, glycosyl transferase family 2, 1 4	glycosyl transferase, family 2, 1 4
Csac_1682	type 11 methyltransferase	type 11 methyltransferase, 1 5	sam-dependent methyltransferases, 1 4	methyltransferase domain, 1 4	methyltransferase domain, 1 4	unintegrated, 0 2
Csac_1685	metal dependent phosphohydrolase	metal dependent phosphohydrolase, 1 5	hd superfamily phosphohydrolases, 1 4	hd domain, 1 3	metal dependent phosphohydrolases with conserved 'hd' motif., 1 4	hd/pdease domain, 1 3
Csac_1691	integrase catalytic subunit	integrase catalytic subunit, 1 5	no significant hits found, 0 5	integrase core domain, 1 4	transposase and inactivated derivatives [dna replication, recombination, and repair]., 1 3	integrase, catalytic core, 1 4
Csac_1696	dna polymerase, beta domain-containing protein	dna polymerase, beta domain-containing protein, 1 5	predicted nucleotidyltransferases, 1 3	nucleotidyltransferase domain, 1 3	nucleotidyltransferase domain., 1 3	nucleotidyl transferase domain, 1 3
Csac_1697	hepn domain-containing protein	hepn domain-containing protein, 1 5	uncharacterized acr, 0 2	hepn domain, 1 4	hepn domain., 1 4	hepn, 1 3
Csac_1698	flagellar protein flag protein	flagellar protein flag protein, 1 5	uncharacterized flagellar protein flag, 0 2	flag protein, 1 4	flagellar protein flag, 1 4	flagellar protein flag protein, 1 5
Csac_1699	flagellar hook-associated 2 domain-containing protein	flagellar hook-associated 2 domain-containing protein, 1 5	flagellar capping protein, 1 4	flagellar hook-associated protein 2 c-terminus, 1 4	flid, flagellar capping protein, 1 4	flagellar hook-associated protein 2, n-terminal, 1 4
Csac_1700	flagellar protein flis	flagellar protein flis, 1 5	flagellar protein, 1 4	flagellar protein flis, 1 5	flagellar protein flis, 1 5	flagellar protein flis, 1 5
Csac_1705	2'-5' rna ligase	2'-5' rna ligase, 1 5	2'-5' rna ligase, 1 5	2'-5' rna ligase superfamily, 1 4	ligt, 2'-5' rna ligase, 1 4	2',5' rna ligase, 1 5
Csac_1707	glutamate 5-kinase	glutamate 5-kinase, 1 5	glutamate 5-kinase, 1 5	amino acid kinase family, 1 4	gamma-glutamyl kinase, 1 4	glutamate/acetylglutamate kinase, 1 4
Csac_1708	gamma-glutamyl phosphate reductase	gamma-glutamyl phosphate reductase, 1 5	gamma-glutamyl phosphate reductase, 1 5	aldehyde dehydrogenase family, 1 3	proa, gamma-glutamyl phosphate reductase, 1 5	gamma-glutamyl phosphate reductase gpr, 1 5
Csac_1709	dna polymerase, beta domain-containing protein	dna polymerase, beta domain-containing protein, 1 5	predicted nucleotidyltransferases, 1 3	nucleotidyltransferase domain, 1 3	nucleotidyltransferase domain., 1 3	nucleotidyl transferase domain, 1 3
Csac_1710	muts2 family protein	muts2 family protein, 1 5	muts-like atpases involved in mismatch repair, family 1, 1 3	muts domain v, 1 4	mismatch repair atpase (muts family), 1 4	dna mismatch repair protein muts, c-terminal, 1 3
Csac_1711	signal peptidase i	signal peptidase i, 1 5	signal peptidase i, 1 5	peptidase s24-like, 1 4	the s26 type i signal peptidase, 1 4	peptidase s26a, signal peptidase i, 1 4
Csac_1713	inosine-5'-monophosphate dehydrogenase	inosine-5'-monophosphate dehydrogenase, 1 5	imp dehydrogenase/gmp reductase, 1 4	imp dehydrogenase / gmp reductase domain, 1 4	inositol-5-monophosphate dehydrogenase, 1 5	inosine-5'-monophosphate dehydrogenase-related, 1 5
Csac_1714	aldose 1-epimerase	aldose 1-epimerase, 1 5	galactose mutarotase and related enzymes, 1 3	aldose 1-epimerase, 1 5	aldose 1-epimerase, 1 5	aldose 1-/glucose-6-phosphate 1-epimerase, 1 4
Csac_1715	pp-loop superfamily atp-utilizing protein	pp-loop superfamily atp-utilizing protein, 1 5	atp-utilizing enzymes of the pp-loop superfamily, 1 4	nad synthase, 1 3	subfamily of adenine nucleotide alpha hydrolases superfamily, 1 3	nad/gmp synthase, 0 3
Csac_1716	ncair mutase (pure)-related like protein	ncair mutase (pure)-related like protein, 1 5	ncair mutase (pure)-related proteins, 1 5	air carboxylase, 0 3	ncair mutase (pure)-related proteins, 1 5	n5-carboxyaminoimidazole ribonucleotide mutase pure domain, 1 4
Csac_1719	gtp-binding protein ychf	gtp-binding protein ychf, 1 5	predicted gtpase, 1 3	50s ribosome-binding gtpase, 1 4	ychf, ychf subfamily, 1 3	gtp binding domain, 1 4
Csac_1720	lytic transglycosylase	lytic transglycosylase, 1 5	soluble lytic murein transglycosylase and related regulatory proteins, 1 4	transglycosylase slt domain, 1 4	lytic transglycosylase (lt) and goose egg white lysozyme (gewl) domain., 1 4	lytic transglycosylase-like, catalytic, 1 4
Csac_1722	methyl-accepting chemotaxis sensory transducer	methyl-accepting chemotaxis sensory transducer, 1 5	methyl-accepting chemotaxis protein, 1 4	methyl-accepting chemotaxis protein (mcp) signalling domain, 1 4	tar, methyl-accepting chemotaxis protein, 1 4	methyl-accepting chemotaxis protein (mcp) signalling domain, 1 4
Csac_1725	arac family transcriptional regulator	arac family transcriptional regulator, 1 5	arac-type dna-binding domain-containing proteins, 1 3	arac-like ligand binding domain, 1 3	arac, arac-type dna-binding domain-containing proteins, 1 3	transcription regulator hth, arac, arabinose-binding/dimerisation, 1 4
Csac_1727	thioredoxin	thioredoxin, 1 5	thioredoxin domain-containing protein, 1 4	thioredoxin, 1 5	thioredoxin, 1 5	thioredoxin, 1 5
Csac_1729	group 1 glycosyl transferase	group 1 glycosyl transferase, 1 5	predicted glycosyltransferases, 1 4	glycosyl transferases group 1, 1 4	gt1 family of glycosyltransferases, 1 4	glycosyl transferase, family 1, 1 4
Csac_1733	nad-dependent dna ligase	nad-dependent dna ligase, 1 5	nad-dependent dna ligase, 1 5	nad-dependent dna ligase adenylation domain, 1 4	nad-dependent dna ligase liga, 1 5	nad-dependent dna ligase, ob-fold, 1 4
Csac_1734	abc transporter	abc transporter, 1 5	abc-type multidrug transport system, atpase component, 1 4	abc transporter, 1 5	abc-type multidrug transport system, atpase component, 1 4	abc transporter-like, 1 4
Csac_1736	cysteine synthase a	cysteine synthase a, 1 5	cysteine synthase, 1 5	pyridoxal-phosphate dependent enzyme, 1 3	cystathionine beta-synthase and related enzymes, 1 4	cysteine synthase/cystathionine beta-synthase p-phosphate-binding site, 1 4
Csac_1739	feoa family protein	feoa family protein, 1 5	no significant hits found, 0 5	feoa domain, 1 4	feoa, feoa domain, 1 4	ferrous iron transporter, feoa subunit, 1 3
Csac_1740	small gtp-binding protein	small gtp-binding protein, 1 5	fe2+ transport system, 0 3	ferrous iron transport protein b, 0 3	feob, ferrous iron transport protein b, 0 3	ferrous iron transport protein b, 0 3
Csac_1741	fur family ferric uptake regulator	fur family ferric uptake regulator, 1 5	fe2+/zn2+ uptake regulation proteins, 1 4	ferric uptake regulator family, 1 4	fur, fe2+/zn2+ uptake regulation proteins, 1 4	ferric-uptake regulator, 1 4
Csac_1743	cell wall hydrolase sleb	cell wall hydrolase sleb, 1 5	no significant hits found, 0 5	cell wall hydrolase, 1 4	hydrolase_2, cell wall hydrolase., 1 4	cell wall hydrolase, sleb, 1 5
Csac_1744	serine-type d-ala-d-ala carboxypeptidase	serine-type d-ala-d-ala carboxypeptidase, 1 5	d-alanyl-d-alanine carboxypeptidase, 1 4	d-alanyl-d-alanine carboxypeptidase, 1 4	dacc, d-alanyl-d-alanine carboxypeptidase, 1 4	peptidase s11, d-alanyl-d-alanine carboxypeptidase a, n-terminal, 1 4
Csac_1745	group 1 glycosyl transferase	group 1 glycosyl transferase, 1 5	predicted glycosyltransferases, 1 4	glycosyl transferases group 1, 1 4	gt1_mtfb_like, 1 3	glycosyl transferase, family 1, 1 4
Csac_1746	pseudouridine synthase	pseudouridine synthase, 1 5	pseudouridylate synthases, 23s rna-specific, 1 4	rna pseudouridylate synthase, 1 4	rlua, pseudouridylate synthases, 23s rna-specific, 1 4	pseudouridine synthase, rsua and rlub/c/d/e/f, 1 4
Csac_1748	gtp-binding protein lepa	gtp-binding protein lepa, 1 5	membrane gtpase lepa, 1 4	gtp-binding protein lepa c-terminus, 1 4	gtp-binding protein lepa, 1 5	gtp-binding protein lepa, c-terminal, 1 4
Csac_1750	heat-inducible transcription repressor hrca	heat-inducible transcription repressor hrca, 1 5	transcriptional regulator of heat shock gene, 1 4	winged helix-turn-helix transcription repressor, hrca dna-binding, 1 4	hrca, heat-inducible transcription repressor, 1 4	winged helix-turn-helix transcription repressor, hrca, 1 4
Csac_1751	grpe protein	grpe protein, 1 5	molecular chaperone grpe (heat shock protein), 1 4	grpe, 1 4	grpe, molecular chaperone grpe (heat shock protein), 1 3	grpe nucleotide exchange factor, 1 4
Csac_1752	molecular chaperone dnak	molecular chaperone dnak, 1 5	molecular chaperone, 1 4	hsp70 protein, 0 3	dnak, molecular chaperone dnak, 1 4	chaperone dnak, 1 4
Csac_1753	chaperone protein dnaj	chaperone protein dnaj, 1 5	molecular chaperones (contain c-terminal zn finger domain), 1 4	dnaj domain, 1 4	dnaj-class molecular chaperone with c-terminal zn finger domain, 1 4	chaperone dnaj, c-terminal, 1 4
Csac_1754	ribosomal protein l11 methyltransferase	ribosomal protein l11 methyltransferase, 1 5	ribosomal protein l11 methylase, 1 4	ribosomal protein l11 methyltransferase (prma), 1 5	ribosomal protein l11 methyltransferase, 1 5	ribosomal protein l11 methyltransferase, 1 5
Csac_1756	class v aminotransferase	class v aminotransferase, 1 5	cysteine sulfinate desulfinase/cysteine desulfurase and related enzymes, 0 3	aminotransferase class-v, 1 4	aminotransferase class-v, 1 4	aminotransferase, class v/cysteine desulfurase, 1 4
Csac_1757	thiamine biosynthesis/trna modification protein thii	thiamine biosynthesis/trna modification protein thii, 1 5	thiamine biosynthesis atp pyrophosphatase, 1 4	thiamine biosynthesis protein (thii), 1 4	thiamine biosynthesis protein (thii), 1 4	thiamine biosynthesis/trna sulfurtransferase thii, 1 4
Csac_1758	pseudouridine synthase	pseudouridine synthase, 1 5	16s rrna uridine-516 pseudouridylate synthase, 1 4	rna pseudouridylate synthase, 1 4	16s rrna uridine-516 pseudouridylate synthase, 1 4	pseudouridine synthase, rsua/rlub/e/f, 1 4
Csac_1759	peptidase m29, aminopeptidase ii	peptidase m29, aminopeptidase ii, 1 5	leucyl aminopeptidase (aminopeptidase t), 1 4	thermophilic metalloprotease (m29), 0 3	amps, leucyl aminopeptidase (aminopeptidase t), 1 4	peptidase m29, aminopeptidase ii, 1 5
Csac_1762	abc transporter	abc transporter, 1 5	abc-type cobalt transport system, atpase component, 1 4	abc transporter, 1 5	cobalt transporter atp-binding subunit, 1 4	abc transporter, cobalt import, cbio, 1 4
Csac_1763	abc transporter	abc transporter, 1 5	abc-type cobalt transport system, atpase component, 1 4	abc transporter, 1 5	cbio, cobalt transporter atp-binding subunit, 1 4	abc transporter, cobalt import, cbio, 1 4
Csac_1764	cobalt transport protein	cobalt transport protein, 1 5	abc-type cobalt transport system, permease component cbiq, 1 4	cobalt transport protein, 1 5	cbiq, cobalt transport protein., 1 4	abc/ecf transporter, transmembrane component, 1 4
Csac_1765	trna pseudouridine synthase a	trna pseudouridine synthase a, 1 5	pseudouridylate synthase (trna psi55), 1 4	trna pseudouridine synthase, 1 5	trua, trna pseudouridine synthase a, 1 5	pseudouridine synthase i, trua, 1 4
Csac_1768	transposase	transposase, 1 5	no significant hits found, 0 5	integrase core domain, 1 3	rve, integrase core domain., 1 3	integrase, catalytic core, 1 3
Csac_1769	translation initiation factor if-3	translation initiation factor if-3, 1 5	translation initiation factor if3, 1 5	translation initiation factor if-3, n-terminal domain, 1 4	infc, translation initiation factor if-3, 1 5	translation initiation factor 3, 1 5
Csac_1770	50s ribosomal protein l35	50s ribosomal protein l35, 1 5	ribosomal protein l35, 1 5	ribosomal protein l35, 1 5	rpmi, 50s ribosomal protein l35, 1 4	ribosomal protein l35, non-mitochondrial, 1 4
Csac_1771	50s ribosomal protein l20	50s ribosomal protein l20, 1 5	ribosomal protein l20, 1 5	ribosomal protein l20, 1 5	rplt, 50s ribosomal protein l20, 1 4	ribosomal protein l20, 1 5
Csac_1772	trna/rrna methyltransferase spou	trna/rrna methyltransferase spou, 1 5	rrna methylases, 1 4	spou rrna methylase family, 1 4	spou rrna methylase family., 1 4	trna/rrna methyltransferase, spou, 1 5
Csac_1775	aldo/keto reductase	aldo/keto reductase, 1 5	predicted oxidoreductases, 1 4	aldo/keto reductase family, 1 4	aldo_ket_red, aldo-keto reductases (akrs), 1 4	aldo/keto reductase, 1 5
Csac_1776	holliday junction resolvase yqgf	holliday junction resolvase yqgf, 1 5	predicted endonuclease involved in recombination, 0 3	uncharacterised protein family (upf0081), 0 2	holliday junction resolvase-like protein, 1 4	resolvase, holliday junction-type, yqgf-like, 1 4
Csac_1777	quinolinate synthetase complex subunit a	quinolinate synthetase complex subunit a, 1 5	quinolinate synthase, 1 4	quinolinate synthetase a protein, 1 4	quinolinate synthetase, 1 4	quinolinate synthetase a, 1 4
Csac_1778	l-aspartate oxidase	l-aspartate oxidase, 1 5	aspartate oxidase, 1 5	fad binding domain, 1 3	l-aspartate oxidase, 1 5	l-aspartate oxidase, 1 5
Csac_1779	nicotinate-nucleotide pyrophosphorylase	nicotinate-nucleotide pyrophosphorylase, 1 5	nicotinate-nucleotide pyrophosphorylase, 1 5	quinolinate phosphoribosyl transferase, n-terminal domain, 1 4	nicotinate-nucleotide pyrophosphorylase, 1 5	nicotinate-nucleotide pyrophosphorylase, 1 5
Csac_1780	nitrate reductase	nitrate reductase, 1 5	anaerobic dehydrogenases, typically selenocysteine-containing, 0 3	molybdopterin oxidoreductase fe4s4 domain, 1 4	anaerobic dehydrogenases, typically selenocysteine-containing, 0 3	molybdopterin oxidoreductase, prokaryotic, conserved site, 0 3
Csac_1781	molybdopterin-guanine dinucleotide biosynthesis protein a-like protein	molybdopterin-guanine dinucleotide biosynthesis protein a-like protei, 1 5	molybdopterin-guanine dinucleotide biosynthesis protein a, 1 4	moba-like ntp transferase domain, 1 3	moba, molybdopterin-guanine dinucleotide biosynthesis protein a, 1 4	moba-like ntp transferase domain, 1 3
Csac_1782	nudix hydrolase	nudix hydrolase, 1 5	ntp pyrophosphohydrolases including oxidative damage repair enzymes, 1 3	nudix domain, 1 4	nudix_hydrolase, 1 5	nudix hydrolase domain, 1 4
Csac_1785	pseudouridine synthase	pseudouridine synthase, 1 5	16s rrna uridine-516 pseudouridylate synthase, 1 4	rna pseudouridylate synthase, 1 4	rsua, 16s rrna uridine-516 pseudouridylate synthase, 1 4	pseudouridine synthase, rsua/rlub/e/f, 1 4
Csac_1788	dak phosphatase	dak2 domain fusion protein ylov, 1 3	predicted kinase related to dihydroxyacetone kinase, 0 3	dak2 domain, 1 4	predicted kinase related to dihydroxyacetone kinase, 1 3	dak2 domain-containing protein ylov, 1 3
Csac_1789	atp-dependent dna helicase recg	atp-dependent dna helicase recg, 1 5	recg-like helicases, 1 4	ob-fold nucleic acid binding domain, 0 3	prk10917, atp-dependent dna helicase recg, 1 4	dna helicase, atp-dependent, recg, 1 4
Csac_1790	small acid-soluble spore protein, alpha/beta type	small acid-soluble spore protein, alpha/beta type, 1 5	no significant hits found, 0 5	small, acid-soluble spore proteins, alpha/beta type, 1 5	sasp, small, acid-soluble spore proteins, alpha/beta type., 1 5	small acid-soluble spore protein, alpha/beta-type, 1 5
Csac_1792	phosphopantetheine adenylyltransferase	phosphopantetheine adenylyltransferase, 1 5	phosphopantetheine adenylyltransferase, 1 5	cytidylyltransferase, 1 4	phosphopantetheine adenylyltransferase, 1 5	coenzyme a biosynthesis protein, 0 3
Csac_1795	patatin	patatin, 1 5	predicted esterase of the alpha-beta hydrolase superfamily, 0 3	patatin-like phospholipase, 1 4	patatin, patatin-like phospholipase, 1 3	patatin/phospholipase a2-related, 1 3
Csac_1797	acyl-coa dehydrogenase domain-containing protein	acyl-coa dehydrogenase domain-containing protein, 1 5	acyl-coa dehydrogenases, 1 4	acyl-coa dehydrogenase, n-terminal domain, 1 4	short chain acyl-coa dehydrogenase (scad), 1 4	acyl-coa dehydrogenase, conserved site, 1 4
Csac_1798	electron transfer flavoprotein beta-subunit	electron transfer flavoprotein beta-subunit, 1 5	electron transfer flavoprotein beta-subunit, 1 5	electron transfer flavoprotein domain, 1 4	electron transfer flavoprotein, 1 4	electron transfer flavoprotein, beta subunit, 1 5
Csac_1799	electron transfer flavoprotein subunit alpha	electron transfer flavoprotein subunit alpha, 1 5	electron transfer flavoprotein alpha-subunit, 1 4	electron transfer flavoprotein fad-binding domain, 1 4	fixb, electron transfer flavoprotein, alpha subunit, 1 4	electron transfer flavoprotein, alpha subunit, 1 4
Csac_1800	beta-lactamase domain-containing protein	beta-lactamase domain-containing protein, 1 5	predicted hydrolases of metallo-beta-lactamase fold, 1 3	metallo-beta-lactamase superfamily, 1 4	metallo-beta-lactamase superfamily, 1 4	beta-lactamase-like, 1 4
Csac_1801	lipopolysaccharide biosynthesis protein	lipopolysaccharide biosynthesis protein, 1 5	no significant hits found, 0 5	chain length determinant protein, 1 4	no alignments found, 0 5	unintegrated, 0 2
Csac_1802	glutamine--scyllo-inositol transaminase	glutamine--scyllo-inositol transaminase, 1 5	predicted pyridoxal phosphate-dependent enzyme, 0 3	degt/dnrj/eryc1/strs aminotransferase family, 1 3	ahba_syn, 3-amino-5-hydroxybenzoic acid synthase family, 0 3	degt/dnrj/eryc1/strs aminotransferase, 0 3
Csac_1803	udp-glucose/gdp-mannose dehydrogenase	udp-glucose/gdp-mannose dehydrogenase, 1 5	udp-n-acetyl-d-mannosaminuronate dehydrogenase, 1 4	udp-glucose/gdp-mannose dehydrogenase family, nad binding domain, 1 4	udp-n-acetyl-d-mannosaminuronate dehydrogenase, 1 4	udp-glucose/gdp-mannose dehydrogenase, n-terminal, 1 4
Csac_1804	oxidoreductase domain-containing protein	oxidoreductase domain-containing protein, 1 5	predicted dehydrogenases and related proteins, 1 4	oxidoreductase family, nad-binding rossmann fold, 1 4	oxidoreductase family, nad-binding rossmann fold, 1 4	oxidoreductase, n-terminal, 1 4
Csac_1805	transferase hexapeptide repeat containing protein	hexapaptide repeat-containing transferase, 1 4	acetyltransferases (the isoleucine patch superfamily), 1 3	bacterial transferase hexapeptide (six repeats), 1 4	left-handed parallel beta-helix (lbh) n-terminal domain, 0 3	bacterial transferase hexapeptide repeat, 1 4
Csac_1808	group 1 glycosyl transferase	group 1 glycosyl transferase, 1 5	predicted glycosyltransferases, 1 4	glycosyl transferases group 1, 1 4	gt1_wbub_like, gt1 family of glycosyltransferases., 1 4	glycosyl transferase, family 1, 1 4
Csac_1809	cell envelope-related transcriptional attenuator	cell envelope-related transcriptional attenuator, 1 5	transcriptional regulator, 1 4	cell envelope-related transcriptional attenuator domain, 1 5	cell envelope-related transcriptional attenuator domain., 1 5	cell envelope-related transcriptional attenuator, 1 5
Csac_1810	card family transcriptional regulator	card family transcriptional regulator, 1 5	transcriptional regulators, similar to m. xanthus card, 1 4	card-like/trcf domain, 1 3	50s ribosomal protein l25/general stress protein ctc, 0 3	card-like/trcf domain, 1 3
Csac_1812	50s ribosomal protein l25/general stress protein ctc	50s ribosomal protein l25/general stress protein ctc, 1 5	ribosomal protein l25 (general stress protein ctc), 1 5	ribosomal l25p family, 1 4	50s ribosomal protein l25/general stress protein ctc, 1 5	ribosomal protein l25, long-form, 1 4
Csac_1813	argininosuccinate lyase	argininosuccinate lyase, 1 5	argininosuccinate lyase, 1 5	lyase, 1 3	argininosuccinate lyase, 1 5	fumarate lyase, 1 4
Csac_1814	argininosuccinate synthase	argininosuccinate synthase, 1 5	argininosuccinate synthase, 1 5	arginosuccinate synthase, 1 5	argininosuccinate synthase, 1 5	argininosuccinate synthase, 1 5
Csac_1815	nicotinate (nicotinamide) nucleotide adenylyltransferase	nicotinate (nicotinamide) nucleotide adenylyltransferase, 1 5	nicotinic acid mononucleotide adenylyltransferase, 1 4	cytidylyltransferase, 1 4	nadd, nicotinic acid mononucleotide adenylyltransferase, 1 4	probable nicotinate-nucleotide adenylyltransferase, 1 4
Csac_1816	metal dependent phosphohydrolase	metal dependent phosphohydrolase, 1 5	predicted hd superfamily hydrolase involved in nad metabolism, 1 3	hd domain, 1 3	predicted hd superfamily hydrolase involved in nad metabolism, 1 3	hd/pdease domain, 1 3
Csac_1817	cell envelope-related transcriptional attenuator	cell envelope-related transcriptional attenuator, 1 5	transcriptional regulator, 1 4	cell envelope-related transcriptional attenuator domain, 1 5	lytr, transcriptional regulator, 1 4	cell envelope-related transcriptional attenuator, 1 5
Csac_1818	iojap-like protein	iojap-like protein, 1 5	uncharacterized acr (homolog of plant iojap proteins), 0 2	oligomerisation domain, 1 3	domain of unknown function duf143, 0 2	ribosome-associated, iojap-like, 1 4
Csac_1819	leucyl-trna synthetase	leucyl-trna synthetase, 1 5	leucyl-trna synthetase, 1 5	leucyl-trna synthetase, domain 2, 1 4	leus, leucyl-trna synthetase, 1 4	leucyl-trna synthetase, class ia, bacterial/mitochondrial, 1 4
Csac_1820	serine-type d-ala-d-ala carboxypeptidase	serine-type d-ala-d-ala carboxypeptidase, 1 5	d-alanyl-d-alanine carboxypeptidase, 1 4	d-alanyl-d-alanine carboxypeptidase, 1 4	dacc, d-alanyl-d-alanine carboxypeptidase, 1 4	peptidase s11, d-alanyl-d-alanine carboxypeptidase a, n-terminal, 1 4
Csac_1821	competence protein comea helix-hairpin-helix repeat protein	competence protein comea helix-hairpin-helix repeat protein, 1 5	dna uptake protein and related dna-binding proteins, 1 4	helix-hairpin-helix motif, 1 4	comea, dna uptake protein and related dna-binding proteins, 1 4	competence protein comea, helix-hairpin-helix domain, 1 4
Csac_1822	transposase	transposase, 1 5	no significant hits found, 0 5	integrase core domain, 1 3	integrase core domain, 1 3	integrase, catalytic core, 1 3
Csac_1824	50s ribosomal protein l32	50s ribosomal protein l32, 1 5	ribosomal protein l32, 1 5	ribosomal l32p protein family, 1 4	50s ribosomal protein l32, 1 5	ribosomal protein l32p, 1 4
Csac_1825	5-formyltetrahydrofolate cyclo-ligase	5-formyltetrahydrofolate cyclo-ligase, 1 5	5-formyltetrahydrofolate cyclo-ligase, 1 5	5-formyltetrahydrofolate cyclo-ligase family, 1 5	5-formyltetrahydrofolate cyclo-ligase [coenzyme metabolism], 1 4	5-formyltetrahydrofolate cyclo-ligase, 1 5
Csac_1826	metal dependent phosphohydrolase	metal dependent phosphohydrolase, 1 5	hd-gyp domain, 0 3	hd domain, 1 3	hd-gyp domain, 1 3	hd/pdease domain, 1 3
Csac_1827	dna polymerase iii dnae	dna polymerase iii dnae, 1 5	dna polymerase iii alpha subunit, 1 4	bacterial dna polymerase iii alpha subunit, 1 4	dnae, dna polymerase iii dnae, 1 4	polymerase/histidinol phosphatase, n-terminal, 1 4
Csac_1828	transcription attenuation protein mtrb	tryptophan rna-binding attenuator protein, 1 4	no significant hits found, 0 5	tryptophan rna-binding attenuator protein, 1 4	tryptophan rna-binding attenuator protein., 1 4	tryptophan rna-binding attenuator protein, 1 4
Csac_1830	6-phosphofructokinase	6-phosphofructokinase, 1 5	6-phosphofructokinase, 1 5	phosphofructokinase, 1 5	6-phosphofructokinase, 1 5	phosphofructokinase domain, 1 4
Csac_1831	pyruvate kinase	pyruvate kinase, 1 5	pyruvate kinase, 1 5	pyruvate kinase, barrel domain, 1 4	pyruvate kinase, 1 5	pyruvate kinase, 1 5
Csac_1832	thioesterase superfamily protein	thioesterase superfamily protein, 1 5	predicted thioesterase, 1 4	thioesterase superfamily, 1 4	fcbc, predicted thioesterase, 1 4	thioesterase superfamily, 1 4
Csac_1833	30s ribosomal protein s21	30s ribosomal protein s21, 1 5	ribosomal protein s21, 1 5	ribosomal protein s21, 1 5	rpsu, 30s ribosomal protein s21, 1 4	ribosomal protein s21, 1 5
Csac_1834	gatb/yqey domain-containing protein	gatb/yqey domain-containing protein, 1 5	uncharacterized acr, 0 2	yqey-like protein, 1 4	yqey-like protein, 1 4	aspartyl/glutamyl-trna amidotransferase subunit b-related, 1 3
Csac_1837	phoh family protein	phoh family protein, 1 5	phosphate starvation-inducible protein phoh, predicted atpase, 1 4	phoh-like protein, 1 4	phoh-like protein, 1 4	phoh-like protein, 1 4
Csac_1838	metal dependent phosphohydrolase	metal dependent phosphohydrolase, 1 5	hd superfamily phosphohydrolases, 1 4	hd domain, 1 3	metal dependent phosphohydrolases with conserved 'hd' motif, 1 4	hd/pdease domain, 1 3
Csac_1840	diacylglycerol kinase	diacylglycerol kinase, 1 5	diacylglycerol kinase, 1 5	prokaryotic diacylglycerol kinase, 1 4	diacylglycerol_kinase like sub-family, 1 4	diacylglycerol kinase, prokaryotic, 1 4
Csac_1842	rna-metabolising metallo-beta-lactamase	rna-metabolising metallo-beta-lactamase, 1 5	predicted metal-dependent rnase, consists of a metallo-beta-lactamase domain and an rna-binding kh domain, 1 4	rna-metabolising metallo-beta-lactamase, 1 5	predicted exonuclease of the beta-lactamase fold involved in rna processing, 1 3	rna-metabolising metallo-beta-lactamase, 1 5
Csac_1844	chorismate synthase	chorismate synthase, 1 5	chorismate synthase, 1 5	chorismate synthase, 1 5	chorismate synthase, 1 5	chorismate synthase, 1 5
Csac_1845	serine-type d-ala-d-ala carboxypeptidase	serine-type d-ala-d-ala carboxypeptidase, 1 5	d-alanyl-d-alanine carboxypeptidase, 1 4	d-alanyl-d-alanine carboxypeptidase, 1 4	dacc, d-alanyl-d-alanine carboxypeptidase, 1 4	peptidase s11, d-alanyl-d-alanine carboxypeptidase a, n-terminal, 1 4
Csac_1847	miab family rna modification protein	miab family rna modification protein, 1 5	2-methylthioadenine synthetase, 0 3	radical sam superfamily, 1 3	miab, 2-methylthioadenine synthetase, 1 3	miab-like trna modifying enzyme, 1 4
Csac_1848	phenylalanyl-trna synthetase subunit alpha	phenylalanyl-trna synthetase subunit alpha, 1 5	phenylalanyl-trna synthetase alpha subunit, 1 4	aminoacyl trna synthetase class ii, n-terminal domain, 1 4	phes, phenylalanyl-trna synthetase subunit alpha, 1 5	phenylalanyl-trna synthetase, 1 4
Csac_1849	phenylalanyl-trna synthetase subunit beta	phenylalanyl-trna synthetase subunit beta, 1 5	phenylalanyl-trna synthetase beta subunit, 1 4	trna synthetase b5 domain, 1 4	phet, phenylalanyl-trna synthetase subunit beta, 1 5	phenylalanyl-trna synthetase, class iic, beta subunit, 1 4
Csac_1850	uvrd/rep helicase	uvrd/rep helicase, 1 5	superfamily i dna and rna helicases, 1 4	uvrd/rep helicase n-terminal domain, 1 4	uvrd, dna-dependent helicase ii, 1 4	dna helicase, uvrd/rep type, 1 4
Csac_1851	acid phosphatase/vanadium-dependent haloperoxidase-like protein	acid phosphatase/vanadium-dependent haloperoxidase-like protein, 1 5	uncharacterized bcr, 0 2	divergent pap2 family, 0 3	divergent pap2 family, 0 3	acid phosphatase/vanadium-dependent haloperoxidase-related, 1 4
Csac_1853	deoxyxylulose-5-phosphate synthase	deoxyxylulose-5-phosphate synthase, 1 5	deoxyxylulose-5-phosphate synthase, 1 5	1-deoxy-d-xylulose-5-phosphate synthase, 1 5	1-deoxy-d-xylulose-5-phosphate synthase, 1 5	deoxyxylulose-5-phosphate synthase, 1 5
Csac_1854	hemolysin a	hemolysin a, 1 5	predicted rrna methylases, 0 3	ftsj-like methyltransferase, 0 3	ftsj-like methyltransferase, 0 3	haemolysin a, 1 5
Csac_1857	fe-s cluster domain-containing protein	fe-s cluster domain-containing protein, 1 5	ferredoxin 2, 1 3	4fe-4s dicluster domain, 1 4	hycb, fe-s-cluster-containing hydrogenase components 2, 1 4	4fe-4s ferredoxin-type, iron-sulpur binding domain, 1 3
Csac_1859	php c-terminal domain-containing protein	php c-terminal domain-containing protein, 1 5	predicted metal-dependent phosphoesterases (php family), 0 3	php domain, 1 4	php domain, 1 4	polymerase/histidinol phosphatase, n-terminal, 1 3
Csac_1860	nadh dehydrogenase (ubiquinone), 24 kda subunit	nadh dehydrogenase (ubiquinone), 24 kda subunit, 1 5	nadh:ubiquinone oxidoreductase 24 kd subunit, 1 4	respiratory-chain nadh dehydrogenase 24 kd subunit, 1 4	nadh:ubiquinone oxidoreductase 24 kd subunit, 1 4	nadh:ubiquinone oxidoreductase, 24kda subunit, 1 4
Csac_1861	histidine kinase	histidine kinase, 1 5	signal transduction histidine kinase, 1 4	histidine kinase-, dna gyrase b-, and hsp90-like atpase, 1 4	histidine kinase-, dna gyrase b-, and hsp90-like atpase, 1 4	signal transduction histidine kinase, core, 1 4
Csac_1863	nadh dehydrogenase (quinone)	nadh dehydrogenase (quinone), 1 5	nadh:ubiquinone oxidoreductase, nadh-binding (51 kd) subunit, 1 3	nadh-ubiquinone oxidoreductase-f iron-sulfur binding region, 1 3	nadh dehydrogenase i subunit f, 1 4	nadh:ubiquinone oxidoreductase, 51kda subunit, conserved site, 1 3
Csac_1864	hydrogenase, fe-only	hydrogenase, fe-only, 1 5	nadh dehydrogenase/nadh:ubiquinone oxidoreductase 75 kd subunit (chain g), 1 3	iron only hydrogenase large subunit, c-terminal domain, 1 4	iron only hydrogenase large subunit, c-terminal domain., 1 4	iron hydrogenase, small subunit-like, 1 4
Csac_1865	maf protein	septum formation protein maf, 1 4	nucleotide-binding protein implicated in inhibition of septum formation, 0 3	maf-like protein, 1 4	maf, nucleotide-binding protein implicated in inhibition of septum formation, 1 3	maf-like protein, 1 4
Csac_1866	rod shape-determining protein mreb	rod shape-determining protein mreb, 1 5	hsp70 class molecular chaperones involved in cell morphogenesis, 0 3	mreb/mbl protein, 1 4	mreb_mbl, mreb/mbl protein, 1 4	cell shape determining protein mreb/mrl, 1 4
Csac_1867	rod shape-determining protein mrec	rod shape-determining protein mrec, 1 5	rod shape-determining protein, 1 5	rod shape-determining protein mrec, 1 5	mrec, cell shape-determining protein, 1 4	rod shape-determining protein mrec, 1 5
Csac_1869	peptidoglycan glycosyltransferase	peptidoglycan glycosyltransferase, 1 5	cell division protein ftsi/penicillin-binding protein 2, 0 3	penicillin binding protein transpeptidase domain, 0 3	cell division protein ftsi/penicillin-binding protein 2, 0 3	penicillin binding protein transpeptidase domain, 0 3
Csac_1870	septum site-determining protein minc	septum site-determining protein minc, 1 5	septum formation inhibitor, 1 3	septum formation inhibitor minc, c-terminal domain, 1 4	minc, septum formation inhibitor, 1 4	septum formation inhibitor minc, c-terminal, 1 4
Csac_1871	septum site-determining protein mind	septum site-determining protein mind, 1 5	septum formation inhibitor-activating atpase, 1 4	cobq/cobb/mind/para nucleotide binding domain, 0 3	mind, septum formation inhibitor-activating atpase, 1 4	cobq/cobb/mind/para nucleotide binding domain, 1 3
Csac_1872	cell division topological specificity factor mine	cell division topological specificity factor mine, 1 5	septum formation topological specificity factor, 1 4	septum formation topological specificity factor mine, 1 4	mine, septum formation topological specificity factor mine., 1 4	septum formation topological specificity factor mine, 1 4
Csac_1873	rod shape-determining protein roda	rod shape-determining protein roda, 1 5	bacterial cell division membrane protein, 0 3	cell cycle protein, 0 3	ftsw, bacterial cell division membrane protein, 1 3	cell cycle protein, 0 3
Csac_1874	methylglyoxal synthase	methylglyoxal synthase, 1 5	methylglyoxal synthase, 1 5	mgs-like domain, 1 3	mgsa, methylglyoxal synthase, 1 4	methylglyoxal synthase, 1 5
Csac_1875	thiamin pyrophosphokinase catalytic subunit	thiamin pyrophosphokinase catalytic subunit, 1 5	uncharacterized rossmann fold enzyme, 0 2	thiamin pyrophosphokinase, catalytic domain, 1 4	thiamin pyrophosphokinase, catalytic domain., 1 4	thiamin pyrophosphokinase, catalytic domain, 1 4
Csac_1877	family 2 glycosyl transferase	family 2 glycosyl transferase, 1 5	glycosyltransferases involved in cell wall biogenesis, 1 4	glycosyl transferase family 2, 1 4	glycosyl transferase family 2., 1 4	glycosyl transferase, family 2, 1 4
Csac_1879	spermidine synthase	spermidine synthase, 1 5	spermidine synthase, 1 5	spermine/spermidine synthase, 1 4	spermidine synthase, 1 5	spermidine/spermine synthases family, 1 4
Csac_1881	carboxyl transferase	carboxyl transferase, 1 5	acetyl-coa carboxylase beta subunit, 1 4	carboxyl transferase domain, 1 4	carboxyl transferase domain, 1 4	carboxyl transferase, 1 5
Csac_1882	biotin/lipoyl attachment domain-containing protein	biotin/lipoyl attachment domain-containing protein, 1 5	biotin carboxyl carrier protein, 1 4	biotin-requiring enzyme, 1 3	acetyl-coa carboxylase biotin carboxyl carrier protein subunit, 1 3	biotin/lipoyl attachment, 1 4
Csac_1883	carboxylase domain-containing protein	carboxylase domain-containing protein, 1 5	na+-transporting oxaloacetate decarboxylase, alpha subunit, 1 3	conserved carboxylase domain, 1 4	pyruvate carboxylase subunit b, 1 4	pyruvate carboxyltransferase, 1 3
Csac_1885	rpir family transcriptional regulator	rpir family transcriptional regulator, 1 5	transcriptional regulators, 1 4	helix-turn-helix domain, rpir family, 1 3	rpir, transcriptional regulators, 1 4	helix-turn-helix protein rpir, 1 3
Csac_1886	phosphoglycerate mutase	phosphoglycerate mutase, 1 5	fructose-2,6-bisphosphatase, 1 4	histidine phosphatase superfamily (branch 1), 1 3	phosphoglyceromutase, 1 4	histidine phosphatase superfamily, clade-1, 0 3
Csac_1888	chorismate mutase	chorismate mutase, 1 5	no significant hits found, 0 5	chorismate mutase type i, 1 4	aroh, chorismate mutase (aroh), 1 4	chorismate mutase, aroh class, 1 4
Csac_1889	cytidylate kinase	cytidylate kinase, 1 5	cytidylate kinase, 1 5	cytidylate kinase, 1 5	cmk, cytidylate kinase, 1 4	cytidylate kinase, 1 5
Csac_1890	phospholipid/glycerol acyltransferase	phospholipid/glycerol acyltransferase, 1 5	1-acyl-sn-glycerol-3-phosphate acyltransferase, 1 4	acyltransferase, 1 4	plsc, 1-acyl-sn-glycerol-3-phosphate acyltransferase, 1 4	phospholipid/glycerol acyltransferase, 1 5
Csac_1891	hydroxymethylbutenyl pyrophosphate reductase	hydroxymethylbutenyl pyrophosphate reductase, 1 5	penicillin tolerance protein, 0 3	s1 rna binding domain, 0 3	4-hydroxy-3-methylbut-2-enyl diphosphate reductase/s1 rna-binding domain protein, 1 4	rna-binding domain, s1, 0 3
Csac_1894	alanyl-trna synthetase	alanyl-trna synthetase, 1 5	alanyl-trna synthetase, 1 5	trna synthetases class ii (a), 1 4	alas, alanyl-trna synthetase, 1 4	alanyl-trna synthetase, class iic, 1 4
Csac_1895	histidine triad (hit) protein	histidine triad (hit) protein, 1 5	diadenosine tetraphosphate (ap4a) hydrolase, 1 4	hit domain, 1 3	hint (histidine triad nucleotide-binding protein) subgroup, 1 4	histidine triad (hit) protein, 1 5
Csac_1896	atp-nad/acox kinase	atp-nad/acox kinase, 1 5	predicted kinase, 1 4	atp-nad kinase, 1 4	predicted sugar kinase, 1 3	atp-nad kinase, ppnk-type, 1 4
Csac_1897	arginine repressor argr	arginine repressor argr, 1 5	arginine repressor, 1 4	arginine repressor, dna binding domain, 1 4	argr, arginine repressor, 1 4	arginine repressor, 1 4
Csac_1898	dna repair protein recn	dna repair protein recn, 1 5	atpases involved in dna repair, 1 3	recf/recn/smc n terminal domain, 1 3	recn, atpase involved in dna repair, 1 4	dna recombination/repair protein recn, 1 4
Csac_1899	peptidase s55, spoivb	peptidase s55, spoivb, 1 5	predicted membrane-associated zn-dependent proteases 1, 0 3	spoivb peptidase s55, 1 4	spoivb peptidase s55, 1 4	peptidase s55, spoivb, 1 5
Csac_1900	response regulator receiver protein	response regulator receiver protein, 1 5	response regulator containing chey-like receiver domain and arac-type dna-binding domain, 1 4	response regulator receiver domain, 1 4	response regulator receiver domain, 1 4	response regulator receiver domain, 1 4
Csac_1901	polysaccharide biosynthesis protein	polysaccharide biosynthesis protein, 1 5	membrane protein involved in the export of o-antigen and teichoic acid, 0 3	polysaccharide biosynthesis protein, 1 5	polysaccharide biosynthesis protein., 1 5	polysaccharide biosynthesis protein, 1 5
Csac_1902	pyrroline-5-carboxylate reductase	pyrroline-5-carboxylate reductase, 1 5	pyrroline-5-carboxylate reductase, 1 5	nadp oxidoreductase coenzyme f420-dependent, 1 3	pyrroline-5-carboxylate reductase, 1 5	pyrroline-5-carboxylate reductase, 1 5
Csac_1903	ribonuclease h	ribonuclease h, 1 5	ribonuclease hi, 1 5	rnase h, 1 4	rnha, ribonuclease h, 1 4	ribonuclease h domain, 1 4
Csac_1905	nudix hydrolase	nudix hydrolase, 1 5	ntp pyrophosphohydrolases including oxidative damage repair enzymes, 1 3	nudix domain, 1 4	nudix_hydrolase, 1 5	nudix hydrolase domain, 1 4
Csac_1907	alanine racemase domain-containing protein	alanine racemase domain-containing protein, 1 5	predicted enzyme with a tim-barrel fold, 0 3	alanine racemase, n-terminal domain, 1 4	alanine racemase, n-terminal domain., 1 4	alanine racemase, n-terminal, 1 4
Csac_1910	rna-binding s4 domain-containing protein	rna-binding s4 domain-containing protein, 1 5	ribosome-associated heat shock protein implicated in the recycling of the 50s subunit (s4 paralog), 0 3	s4 domain, 1 3	ribosome-associated heat shock protein implicated in the recycling of the 50s subunit (s4 paralog), 0 3	rna-binding s4 domain, 1 4
Csac_1911	diviva family protein	diviva family protein, 1 5	cell division initiation protein, 1 4	diviva protein, 1 4	diviva protein, 1 4	diviva domain, 1 4
Csac_1912	isoleucyl-trna synthetase	isoleucyl-trna synthetase, 1 5	isoleucyl-trna synthetase, 1 5	trna synthetases class i (i, l, m and v), 1 4	iles, isoleucyl-trna synthetase, 1 4	isoleucyl-trna synthetase, 1 5
Csac_1913	3-dehydroquinate synthase	3-dehydroquinate synthase, 1 5	3-dehydroquinate synthetase, 1 5	3-dehydroquinate synthase, 1 5	arob, 3-dehydroquinate synthase, 1 4	3-dehydroquinate synthase arob, 1 5
Csac_1915	copy family transcriptional repressor	copy family transcriptional repressor, 1 5	predicted transcriptional regulator, 1 4	penicillinase repressor, 1 4	penicillinase repressor, 1 4	blai transcriptional regulatory family, 1 4
Csac_1916	peptidase m56, blar1	peptidase m56, blar1, 1 5	no significant hits found, 0 5	blar1 peptidase m56, 1 4	blar1 peptidase m56, 1 4	peptidase m56, blar1, 1 5
Csac_1924	methylthioadenosine phosphorylase	methylthioadenosine phosphorylase, 1 5	purine nucleoside phosphorylase, 1 4	phosphorylase superfamily, 1 4	methylthioadenosine phosphorylase ii, 1 5	nucleoside phosphorylase domain, 1 4
Csac_1926	trar/dksa family transcriptional regulator	trar/dksa family transcriptional regulator, 1 5	dnak suppressor protein, 0 3	prokaryotic dksa/trar c4-type zinc finger, 1 3	dksa, dnak suppressor protein, 1 3	zinc finger, dksa/trar c4-type, 1 3
Csac_1927	lipoprotein signal peptidase	lipoprotein signal peptidase, 1 5	lipoprotein signal peptidase, 1 5	signal peptidase (spase) ii, 1 4	lipoprotein signal peptidase, 1 5	peptidase a8, signal peptidase ii, 1 4
Csac_1928	rlua family pseudouridine synthase	rlua family pseudouridine synthase, 1 5	pseudouridylate synthases, 23s rna-specific, 1 4	rna pseudouridylate synthase, 1 4	rlua, pseudouridylate synthases, 23s rna-specific, 1 4	pseudouridine synthase, rsua and rlub/c/d/e/f, 1 4
Csac_1929	uracil phosphoribosyltransferase	uracil phosphoribosyltransferase, 1 5	pyrimidine operon attenuation protein/uracil phosphoribosyltransferase, 1 4	phosphoribosyl transferase domain, 1 4	pyrimidine regulatory protein pyrr, 0 3	phosphoribosyltransferase, 1 4
Csac_1930	uracil-xanthine permease	uracil-xanthine permease, 1 5	xanthine/uracil permeases, 1 4	permease family, 1 4	uracil transporter, 1 4	xanthine/uracil permease, 1 4
Csac_1931	aspartate carbamoyltransferase catalytic subunit	aspartate carbamoyltransferase catalytic subunit, 1 5	aspartate carbamoyltransferase, catalytic chain, 1 4	aspartate/ornithine carbamoyltransferase, carbamoyl-p binding domain, 1 4	pyrb, aspartate carbamoyltransferase catalytic subunit, 1 5	aspartate carbamoyltransferase, 1 4
Csac_1932	dihydroorotase, multifunctional complex type	dihydroorotase, multifunctional complex type, 1 5	dihydroorotase, 1 4	amidohydrolase, 0 3	pyrc, dihydroorotase, 1 4	dihydroorotase, conserved site, 1 4
Csac_1933	orotidine 5'-phosphate decarboxylase	orotidine 5'-phosphate decarboxylase, 1 5	orotidine-5'-phosphate decarboxylase, 1 5	orotidine 5'-phosphate decarboxylase / humps family, 1 4	orotidine 5&apos;-phosphate decarboxylase, 1 5	orotidine 5'-phosphate decarboxylase domain, 1 5
Csac_1934	carbamoyl phosphate synthase large subunit	carbamoyl phosphate synthase large subunit, 1 5	carbamoyl phosphate synthase, 1 4	carbamoyl-phosphate synthase l chain, n-terminal domain, 1 4	carb, carbamoyl phosphate synthase large subunit, 1 5	carbamoyl-phosphate synthetase large subunit-like, atp-binding domain, 1 4
Csac_1935	oxidoreductase fad/nad(p)-binding domain-containing protein	oxidoreductase fad/nad(p)-binding domain-containing protein, 1 5	dihydroorotate dehydrogenase, electron transfer subunit, 1 3	oxidoreductase fad-binding domain, 1 4	fad/nad binding domain in the electron transfer subunit of dihydroorotate dehydrogenase, 1 4	oxidoreductase fad/nad(p)-binding, 1 4
Csac_1936	dihydroorotate dehydrogenase family protein	dihydroorotate dehydrogenase family protein, 1 5	dihydroorotate dehydrogenase, 1 4	dihydroorotate dehydrogenase, 1 4	dihydroorotate dehydrogenase 1b, 1 4	dihydroorotate dehydrogenase, conserved site, 1 4
Csac_1937	phosphoglycerate mutase	phosphoglycerate mutase, 1 5	phosphoglycerate mutase, 1 5	histidine phosphatase superfamily (branch 1), 1 3	pgam, phosphoglycerate mutase family, 1 4	histidine phosphatase superfamily, clade-1, 0 3
Csac_1938	orotate phosphoribosyltransferase	orotate phosphoribosyltransferase, 1 5	phosphoribosyltransferase, 1 4	phosphoribosyl transferase domain, 1 4	phosphoribosyl transferase domain, 1 4	phosphoribosyltransferase, 1 4
Csac_1939	abc transporter	abc transporter, 1 5	abc transporter, 1 5	abc transporter, 1 5	livf, abc-type branched-chain amino acid transport systems, atpase component, 1 3	abc transporter-like, 1 4
Csac_1940	abc transporter	abc transporter, 1 5	abc transporter, 1 5	abc transporter, 1 5	livg, abc-type branched-chain amino acid transport systems, atpase component, 1 3	abc transporter-like, 1 4
Csac_1941	inner-membrane translocator	inner-membrane translocator, 1 5	branched-chain amino acid abc-type transport system, permease components, 0 3	branched-chain amino acid transport system / permease component, 0 3	transmembrane subunit (tm), 1 3	abc transporter, permease, 0 3
Csac_1942	inner-membrane translocator	inner-membrane translocator, 1 5	branched-chain amino acid abc-type transport system, permease components, 0 3	branched-chain amino acid transport system / permease component, 1 3	transmembrane subunit (tm), 1 4	abc transporter, permease, 0 3
Csac_1943	extracellular ligand-binding receptor	extracellular ligand-binding receptor, 1 5	abc-type branched-chain amino acid transport systems, periplasmic component, 0 3	periplasmic binding protein, 1 4	pbp1_abc_ligand_binding_like_12, 1 4	leu/ile/val-binding protein, 1 4
Csac_1945	site-specific tyrosine recombinase xerc	tyrosine recombinase xerc, 1 4	site-specific recombinase xerd, 1 4	phage integrase family, 0 3	site-specific tyrosine recombinase xerc, 1 5	integrase, sam-like, n-terminal:, 0 3
Csac_1946	peptidoglycan-binding lysm	peptidoglycan-binding lysm, 1 5	lysm-repeat proteins and domains, 0 3	lysm domain, 1 3	lysm domain, 1 3	peptidoglycan-binding lysin subgroup, 1 4
Csac_1947	pilt protein domain-containing protein	pilt protein domain-containing protein, 1 5	no significant hits found, 0 5	pin domain, 1 4	predicted nucleic-acid-binding protein, contains pin domain, 1 3	pin domain, 1 4
Csac_1948	copg domain-containing protein dna-binding domain-containing protein	copg domain-containing protein dna-binding domain-containing protein, 1 5	no significant hits found, 0 5	ribbon-helix-helix protein, copg family, 1 3	no alignments found, 0 5	copg-like dna-binding, 1 4
Csac_1949	glucuronate isomerase	glucuronate isomerase, 1 5	glucuronate isomerase, 1 5	glucuronate isomerase, 1 5	glucuronate isomerase, 1 5	uronate isomerase, 1 4
Csac_1950	enolase	enolase, 1 5	enolase, 1 5	enolase, n-terminal domain, 1 4	eno, phosphopyruvate hydratase, 1 3	enolase, 1 5
Csac_1951	phosphoglyceromutase	phosphoglyceromutase, 1 5	phosphoglyceromutase, 1 5	metalloenzyme superfamily, 0 3	phosphoglyceromutase, 1 5	phosphoglycerate mutase, 1 4
Csac_1952	bifunctional phosphoglycerate kinase/triosephosphate isomerase	bifunctional phosphoglycerate kinase/triosephosphate isomerase, 1 5	3-phosphoglycerate kinase, 1 4	phosphoglycerate kinase, 1 4	phosphoglycerate kinase, 1 4	phosphoglycerate kinase, 1 4
Csac_1953	glyceraldehyde-3-phosphate dehydrogenase, type i	glyceraldehyde-3-phosphate dehydrogenase, type i, 1 5	glyceraldehyde-3-phosphate dehydrogenase/erythrose-4-phosphate dehydrogenase, 1 4	glyceraldehyde 3-phosphate dehydrogenase, nad binding domain, 1 4	glyceraldehyde-3-phosphate dehydrogenase, 1 5	glyceraldehyde-3-phosphate dehydrogenase, type i, 1 5
Csac_1954	deor family transcriptional regulator	deor family transcriptional regulator, 1 5	transcriptional regulator, contains sigma factor-related n-terminal domain, 1 4	putative sugar-binding domain, 1 3	deor, transcriptional regulator, contains sigma factor-related n-terminal domain, 1 4	sugar-binding domain, putative, 0 3
Csac_1955	pyruvate phosphate dikinase	pyruvate phosphate dikinase, 1 5	phosphoenolpyruvate synthase/pyruvate phosphate dikinase, 1 4	pyruvate phosphate dikinase, pep/pyruvate binding domain, 1 4	pyruvate phosphate dikinase, 1 5	pyruvate phosphate dikinase, pep/pyruvate-binding, 1 4
Csac_1956	glycyl-trna synthetase	glycyl-trna synthetase, 1 5	glycyl-trna synthetase, class ii, 1 4	trna synthetase class ii core domain (g, h, p, s and t), 1 3	glycyl-trna synthetase, 1 5	glycyl-trna synthetase, alpha2 dimer, 1 4
Csac_1957	dna repair protein reco	dna repair protein reco, 1 5	recombinational dna repair protein (recf pathway), 1 4	recombination protein o n terminal, 1 4	reco, dna repair protein reco, 1 4	recombination protein o, reco, 1 4
Csac_1958	gtp-binding protein era	gtp-binding protein era, 1 5	gtpases, 1 3	50s ribosome-binding gtpase, 1 4	gtp-binding protein era, 1 5	gtp-binding protein era, 1 5
Csac_1959	rlua family pseudouridine synthase	rlua family pseudouridine synthase, 1 5	pseudouridylate synthases, 23s rna-specific, 1 4	rna pseudouridylate synthase, 1 4	rlua, pseudouridylate synthases, 23s rna-specific, 1 4	pseudouridine synthase, rsua and rlub/c/d/e/f, 1 4
Csac_1960	class i and ii aminotransferase	class i and ii aminotransferase, 1 5	plp-dependent aminotransferases, 1 4	aminotransferase class i and ii, 1 4	aminotransferase a, 1 4	aminotransferases, class-i, pyridoxal-phosphate-binding site, 1 3
Csac_1964	deoxyuridine 5'-triphosphate nucleotidohydrolase dut	deoxyuridine 5'-triphosphate nucleotidohydrolase dut, 1 5	dutpase, 1 3	dutpase, 1 3	dut,triphosphate nucleotidohydrolase, 1 4	deoxyutp pyrophosphatase, dutpase subfamily, 1 4
Csac_1965	processing peptidase	processing peptidase, 1 5	predicted zn-dependent peptidases, 1 4	insulinase (peptidase family m16), 1 4	predicted zn-dependent peptidases, 1 4	peptidase m16, c-terminal, 1 4
Csac_1966	heat shock protein dnaj domain-containing protein	heat shock protein dnaj domain-containing protein, 1 5	molecular chaperones, dnaj class, 1 3	dnaj domain, 1 3	dnaj-class molecular chaperone with c-terminal zn finger domain, 1 3	heat shock protein dnaj, n-terminal, 1 4
Csac_1969	atp synthase f1 subunit epsilon	atp synthase f1 subunit epsilon, 1 5	f0f1-type atp synthase epsilon subunit, 1 4	atp synthase, delta/epsilon chain, beta-sandwich domain, 1 4	atpc, f0f1 atp synthase subunit epsilon, 1 4	atpase, f1 complex, delta/epsilon subunit, 1 4
Csac_1970	f0f1 atp synthase subunit beta	f0f1 atp synthase subunit beta, 1 5	f0f1-type atp synthase beta subunit, 1 4	atp synthase alpha/beta family, beta-barrel domain, 1 4	f0f1 atp synthase subunit beta, 1 5	atpase, f1/v1/a1 complex, alpha/beta subunit, nucleotide-binding domain, 1 3
Csac_1971	atp synthase f1 subunit gamma	atp synthase f1 subunit gamma, 1 5	f0f1-type atp synthase gamma subunit, 1 4	atp synthase, 1 4	f0f1 atp synthase subunit gamma, 1 4	atpase, f1 complex, gamma subunit, 1 4
Csac_1972	atp synthase f1 subunit alpha	atp synthase f1 subunit alpha, 1 5	f0f1-type atp synthase alpha subunit, 1 4	atp synthase alpha/beta family, beta-barrel domain, 1 4	f0f1 atp synthase subunit alpha, 1 4	atpase, f1/v1/a1 complex, alpha/beta subunit, nucleotide-binding domain, 1 3
Csac_1973	atp synthase f1 subunit delta	atp synthase f1 subunit delta, 1 5	f0f1-type atp synthase delta subunit, 1 4	atp synthase delta (oscp) subunit, 1 4	oscp, atp synthase delta (oscp) subunit, 1 4	atpase, f1 complex, oscp/delta subunit, 1 4
Csac_1974	atp synthase f0 subunit b	atp synthase f0 subunit b, 1 5	f0f1-type atp synthase b subunit, 1 4	atp synthase b/b' cf(0), 1 4	f0f1 atp synthase subunit b, 1 4	atpase, f0 complex, subunit b/b', 1 4
Csac_1975	atp synthase f0 subunit c	atp synthase f0 subunit c, 1 5	f0f1-type atp synthase c subunit, 1 4	atp synthase subunit c, 1 5	atp synthase subunit c, 1 5	atpase, f0 complex, subunit c, 1 4
Csac_1976	f0f1 atp synthase subunit a	f0f1 atp synthase subunit a, 1 5	f0f1-type atp synthase a subunit, 1 4	atp synthase a chain, 1 4	f0f1 atp synthase subunit a, 1 5	atpase, f0 complex, subunit a, 1 4
Csac_1978	gmp synthase	gmp synthase, 1 5	gmp synthase - pp-atpase domain, 1 4	gmp synthase c terminal domain, 1 4	bifunctional gmp synthase/glutamine amidotransferase protein, 1 3	gmp synthase, c-terminal, 1 4
Csac_1979	auxin efflux carrier	auxin efflux carrier, 1 5	predicted permeases, 0 3	membrane transport protein, 1 3	membrane transport protein, 1 3	auxin efflux carrier, 1 5
Csac_1980	transposase, is4 family protein	transposase, is4 family protein, 1 5	no significant hits found, 0 5	transposase dde domain, 1 4	transposase, is4-like, 1 4	transposase, 1 4
Csac_1982	beta-lactamase domain-containing protein	beta-lactamase domain-containing protein, 1 5	metal-dependent hydrolases of the beta-lactamase superfamily ii, 1 3	metallo-beta-lactamase superfamily, 1 4	predicted exonuclease of the beta-lactamase fold involved in rna processing, 1 4	beta-lactamase-like, 1 4
Csac_1983	fad-dependent pyridine nucleotide-disulfide oxidoreductase	fad-dependent pyridine nucleotide-disulfide oxidoreductase, 1 5	uncharacterized nad(fad)-dependent dehydrogenases, 0 2	pyridine nucleotide-disulphide oxidoreductase, 1 4	pyridine nucleotide-disulphide oxidoreductase, 1 4	pyridine nucleotide-disulphide oxidoreductase, nad-binding domain, 1 4
Csac_1984	excinuclease abc subunit a	excinuclease abc subunit a, 1 5	excinuclease atpase subunit, 1 4	abc transporter, 1 3	uvra, excinuclease abc subunit a, 1 4	abc transporter-like, 1 3
Csac_1985	excinuclease abc subunit b	excinuclease abc subunit b, 1 5	helicase subunit of the dna excision repair complex, 0 3	helicase conserved c-terminal domain, 0 3	excinuclease abc subunit b, 1 5	helicase, c-terminal, 0 3
Csac_1986	lytic transglycosylase	lytic transglycosylase, 1 5	soluble lytic murein transglycosylase and related regulatory proteins, 1 4	transglycosylase slt domain, 1 4	mlte, soluble lytic murein transglycosylase and related regulatory proteins, 1 4	lytic transglycosylase-like, catalytic, 1 4
Csac_1987	dephospho-coa kinase	dephospho-coa kinase, 1 5	dephospho-coa kinase, 1 5	dephospho-coa kinase, 1 5	coae, dephospho-coa kinase, 1 4	dephospho-coa kinase, 1 5
Csac_1988	dna polymerase i	dna polymerase i, 1 5	dna polymerase i - 3'-5' exonuclease and polymerase domains, 1 4	dna polymerase family a, 1 4	dna polymerase i, 1 5	dna-directed dna polymerase, family a, palm domain, 1 4
Csac_1990	rubredoxin-type fe(cys)4 protein	rubredoxin-type fe(cys)4 protein, 1 5	rubredoxin, 1 4	rubredoxin, 1 4	rubredoxin, 1 4	rubredoxin, iron-binding site, 1 4
Csac_1991	phosphoribosylamine--glycine ligase	phosphoribosylamine--glycine ligase, 1 5	phosphoribosylamine-glycine ligase, 1 5	phosphoribosylglycinamide synthetase, n domain, 1 4	phosphoribosylamine--glycine ligase, 1 5	phosphoribosylglycinamide synthetase, 1 4
Csac_1992	phosphoribosylaminoimidazolecarboxamide formyltransferase/imp cyclohydrolase	phosphoribosylaminoimidazolecarboxamide formyltransferase/imp cyc, 1 5	aicar transformylase/imp cyclohydrolase purh (only imp cyclohydrolase domain in aful), 1 4	mgs-like domain, 0 3	purh, bifunctional phosphoribosylaminoimidazolecarboxamide formyltransferase/imp cyclohydrolase, 1 4	aicarft/impchase bienzyme, 1 3
Csac_1993	phosphoribosylglycinamide formyltransferase	phosphoribosylglycinamide formyltransferase, 1 5	folate-dependent phosphoribosylglycinamide formyltransferase purn, 1 4	formyl transferase, 1 4	phosphoribosylglycinamide formyltransferase, 1 5	phosphoribosylglycinamide formyltransferase, 1 5
Csac_1994	phosphoribosylaminoimidazole synthetase	phosphoribosylaminoimidazole synthetase, 1 5	phosphoribosylaminoimidazol (air) synthetase, 1 5	air synthase related protein, n-terminal domain, 1 3	phosphoribosylaminoimidazole synthetase, 1 5	phosphoribosylformylglycinamidine cyclo-ligase, 1 4
Csac_1995	amidophosphoribosyltransferase	amidophosphoribosyltransferase, 1 5	glutamine phosphoribosylpyrophosphate amidotransferase, 1 4	glutamine amidotransferase domain, 1 4	amidophosphoribosyltransferase, 1 5	class ii glutamine amidotransferase domain, 1 4
Csac_1996	phosphoribosylformylglycinamidine synthase ii	phosphoribosylformylglycinamidine synthase ii, 1 5	phosphoribosylformylglycinamidine (fgam) synthase, synthetase domain, 1 4	air synthase related protein, n-terminal domain, 0 3	phosphoribosylformylglycinamidine synthase ii, 1 5	phosphoribosylformylglycinamidine synthase ii, 1 5
Csac_1997	phosphoribosylformylglycinamidine synthase i	phosphoribosylformylglycinamidine synthase i, 1 5	phosphoribosylformylglycinamidine (fgam) synthase, glutamine amidotransferase domain, 1 4	cobb/cobq-like glutamine amidotransferase domain, 1 3	phosphoribosylformylglycinamidine synthase subunit i, 1 5	phosphoribosylformylglycinamidine synthase i, 1 5
Csac_1998	phosphoribosylformylglycinamidine synthase, purs	phosphoribosylformylglycinamidine synthase, purs, 1 5	phosphoribosylformylglycinamidine (fgam) synthase, purs component, 1 4	phosphoribosylformylglycinamidine (fgam) synthase, 1 4	phosphoribosylformylglycinamidine synthase subunit purs, 1 5	phosphoribosylformylglycinamidine synthetase, purs subunit, 1 5
Csac_1999	phosphoribosylaminoimidazole-succinocarboxamide synthase	phosphoribosylaminoimidazole-succinocarboxamide synthase, 1 5	phosphoribosylaminoimidazolesuccinocarboxamide (saicar) synthase, 1 5	saicar synthetase, 1 3	phosphoribosylaminoimidazole-succinocarboxamide synthase, 1 5	saicar synthetase, 1 3
Csac_2000	xanthine/uracil/vitamin c permease	xanthine/uracil/vitamin c permease, 1 5	permeases, 1 3	permease family, 1 3	permeases, 1 3	xanthine/uracil/vitamin c permease, 1 5
Csac_2001	2-alkenal reductase	2-alkenal reductase, 1 5	trypsin-like serine proteases, typically periplasmic, 0 3	trypsin-like peptidase domain, 1 4	degq, trypsin-like serine proteases, 1 4	peptidase s1c, 0 3
Csac_2002	integral membrane sensor signal transduction histidine kinase	integral membrane sensor signal transduction histidine kinase, 1 5	signal transduction histidine kinase, 1 4	his kinase a (phospho-acceptor) domain, 1 3	signal transduction histidine kinase, 1 4	signal transduction histidine kinase, core, 1 4
Csac_2003	winged helix family two component transcriptional regulator	winged helix family two component transcriptional regulator, 1 5	response regulators consisting of a chey-like receiver domain and a winged-helix dna-binding domain, 0 3	transcriptional regulatory protein, c terminal, 1 4	response regulators consisting of a chey-like receiver domain and a winged-helix dna-binding domain, 0 3	signal transduction response regulator, receiver domain, 1 4
Csac_2004	air synthase-like protein domain-containing protein	air synthase-like protein domain-containing protein, 1 5	hydrogenase maturation factor, 0 3	air synthase related protein, n-terminal domain, 1 4	air synthase (purm) related protein, subgroup 1 of unknown function., 0 2	air synthase-related protein, 1 4
Csac_2006	cdp-diacylglycerol--glycerol-3-phosphate 3-phosphatidyltransferase	cdp-diacylglycerol--glycerol-3-phosphate 3-phosphatidyltransferase, 1 5	phosphatidylglycerophosphate synthase, 1 3	cdp-alcohol phosphatidyltransferase, 1 4	cdp-alcohol phosphatidyltransferase/phosphatidylglycerol-phosphate synthase, 1 4	cdp-alcohol phosphatidyltransferase, 1 4
Csac_2007	single-stranded dna-binding protein	single-stranded dna-binding protein, 1 5	single-stranded dna-binding protein, 1 5	single-strand binding protein family, 1 4	single-strand dna-binding protein, 1 5	primosome prib/single-strand dna-binding, 1 4
Csac_2009	polysaccharide deacetylase	polysaccharide deacetylase, 1 5	predicted xylanase/chitin deacetylase, 1 4	polysaccharide deacetylase, 1 5	cda1, predicted xylanase/chitin deacetylase, 1 4	polysaccharide deacetylase, 1 5
Csac_2011	uba/thif-type nad/fad binding protein	uba/thif-type nad/fad binding protein, 1 5	dinucleotide-utilizing enzymes involved in molybdopterin and thiamine biosynthesis family 1, 0 3	thif family, 1 3	ygdl_like, family of activating enzymes (e1) of ubiquitin-like proteins, 1 3	uba/thif-type nad/fad binding fold, 1 4
Csac_2015	dna-(apurinic or apyrimidinic site) lyase	endonuclease iii, 0 3	predicted endoiii-related endonuclease, 0 3	iron-sulfur binding domain of endonuclease iii, 0 3	predicted endoiii-related endonuclease, 0 3	endonuclease iii, iron-sulphur binding site, 0 3
Csac_2016	gcn5-like n-acetyltransferase	gcn5-like n-acetyltransferase, 1 5	sortase and related acyltransferases, 1 4	acetyltransferase (gnat) domain, 1 4	acetyltransferase (gnat) family, 1 4	acyl-coa n-acyltransferase, 1 4
Csac_2017	integral membrane protein mvin	integral membrane protein mvin, 1 5	uncharacterized membrane protein, putative virulence factor, 0 2	mvin-like protein, 1 4	mvin, mvin-like protein, 1 4	flagellin assembly, membrane protein mvin, 1 4
Csac_2018	mannose-1-phosphate guanylyltransferase	mannose-1-phosphate guanylyltransferase, 1 5	mannose-1-phosphate guanylyltransferase, 1 5	mannose-6-phosphate isomerase, 1 4	mannose-1-phosphate guanylyltransferase, 1 5	mannose-6-phosphate isomerase, type ii, c-terminal, 1 4
Csac_2019	bifunctional phosphoribosyl-amp cyclohydrolase/phosphoribosyl-atp pyrophosphatase protein	bifunctional phosphoribosyl-amp cyclohydrolase/phosphoribosyl-atp, 1 4	phosphoribosyl-amp cyclohydrolase, 1 4	phosphoribosyl-atp pyrophosphohydrolase, 1 4	bifunctional phosphoribosyl-amp cyclohydrolase/phosphoribosyl-atp pyrophosphatase protein, 1 5	phosphoribosyl-atp pyrophosphohydrolase, 1 4
Csac_2020	imidazoleglycerol phosphate synthase, cyclase subunit	imidazoleglycerol phosphate synthase, cyclase subunit, 1 5	imidazoleglycerol-phosphate synthase, 1 4	histidine biosynthesis protein, 1 3	hisf, imidazoleglycerol-phosphate synthase, 1 4	histidine biosynthesis, hisf, 0 3
Csac_2021	phosphoribosylformimino-5-aminoimidazole carboxamide ribotide isomerase	phosphoribosylformimino-5-aminoimidazole carboxamide ribotide isomerase, 1 5	phosphoribosylformimino-5-aminoimidazole carboxamide ribonucleotide (profar) isomerase, 1 5	histidine biosynthesis protein, 0 3	phosphoribosylformimino-5-aminoimidazole carboxamide ribonucleotide (profar), 1 4	phosphoribosylformimino-5-aminoimidazole carboxamide ribotide isomerase hisa, 1 5
Csac_2022	imidazole glycerol phosphate synthase subunit hish	imidazole glycerol phosphate synthase subunit hish, 1 5	glutamine amidotransferase, 1 3	glutamine amidotransferase class-i, 1 3	imidazole glycerol phosphate synthase subunit hish, 1 5	imidazole glycerol phosphate synthase, subunit h, 1 5
Csac_2023	imidazoleglycerol-phosphate dehydratase	imidazoleglycerol-phosphate dehydratase, 1 5	imidazoleglycerol-phosphate dehydratase, 1 5	imidazoleglycerol-phosphate dehydratase, 1 5	hisb, imidazoleglycerol-phosphate dehydratase, 1 5	imidazoleglycerol-phosphate dehydratase, 1 5
Csac_2024	class i and ii aminotransferase	class i and ii aminotransferase, 1 5	plp-dependent aminotransferases, 1 4	aminotransferase class i and ii, 1 4	aspartate aminotransferase, 1 4	aminotransferase, class i/classii, 1 4
Csac_2025	histidinol dehydrogenase	histidinol dehydrogenase, 1 5	histidinol dehydrogenase, 1 5	histidinol dehydrogenase, 1 5	hisd, histidinol dehydrogenase, 1 4	histidinol dehydrogenase, conserved site, 1 4
Csac_2026	atp phosphoribosyltransferase catalytic subunit	atp phosphoribosyltransferase catalytic subunit, 1 5	atp phosphoribosyltransferase (histidine biosynthesis), 1 4	atp phosphoribosyltransferase, 1 4	hisg, atp phosphoribosyltransferase catalytic subunit, 1 5	atp phosphoribosyltransferase hisg, 1 4
Csac_2027	histidine--trna ligase	histidine--trna ligase, 1 5	atp phosphoribosyltransferase involved in histidine biosynthesis, 1 3	histidyl-trna synthetase, 1 4	hiss, histidyl-trna synthetase, 1 4	histidyl-trna synthetase, class iia, 1 4
Csac_2029	phosphate uptake regulator phou	phosphate uptake regulator phou, 1 5	phosphate uptake regulator, 1 5	phou domain, 1 4	phou, phosphate uptake regulator, 1 4	phou, 1 3
Csac_2030	phosphate abc transporter atpase	phosphate abc transporter atpase, 1 5	abc-type phosphate transport system, atpase component, 1 4	abc transporter, 1 4	pstb, abc-type phosphate transport system, atpase component, 1 4	abc transporter-like, 1 4
Csac_2032	phosphate transporter	phosphate transporter, 1 5	phosphate/sulphate permeases, 1 4	phosphate transporter family, 1 4	pita, phosphate/sulphate permeases, 1 4	phosphate transporter, 1 5
Csac_2033	integral membrane sensor signal transduction histidine kinase	integral membrane sensor signal transduction histidine kinase, 1 5	signal transduction histidine kinase, 1 4	his kinase a (phospho-acceptor) domain, 1 3	vick, signal transduction histidine kinase, 1 4	signal transduction histidine kinase, subgroup 1, 1 4
Csac_2034	winged helix family two component transcriptional regulator	winged helix family two component transcriptional regulator, 1 5	response regulators consisting of a chey-like receiver domain and a winged-helix dna-binding domain, 0 3	transcriptional regulatory protein, c terminal, 1 4	dna-binding transcriptional regulator cpxr, 1 4	winged helix-turn-helix transcription repressor dna-binding, 1 4
Csac_2037	folc bifunctional protein	folc bifunctional protein, 1 5	folylpolyglutamate synthase, 1 3	mur ligase middle domain, 0 3	folc, folylpolyglutamate synthase, 1 4	folylpolyglutamate synthetase, 1 3
Csac_2038	valyl-trna synthetase	valyl-trna synthetase, 1 5	valyl-trna synthetase, 1 5	valyl trna synthetase trna binding arm, 1 4	vals, valyl-trna synthetase, 1 4	valyl-trna synthetase, 1 5
Csac_2039	desulfoferrodoxin	desulfoferrodoxin, 1 5	desulfoferrodoxin, 1 5	desulfoferrodoxin, n-terminal domain, 1 4	desulfoferrodoxin, 1 5	desulfoferrodoxin, ferrous iron-binding domain, 1 4
Csac_2040	acetate kinase a/propionate kinase 2	acetate kinase a/propionate kinase 2, 1 5	acetate kinase, 1 4	acetokinase family, 1 4	acetate kinase, 1 4	acetate/proprionate kinase, 1 4
Csac_2041	phosphate acetyltransferase	phosphate acetyltransferase, 1 5	phosphotransacetylase, 1 4	phosphate acetyl/butaryl transferase, 1 4	phosphate acetyltransferase, 1 5	phosphate acetyl/butaryl transferase, 1 4
Csac_2042	lexa repressor	lexa repressor, 1 5	sos-response transcriptional repressors (reca-mediated autopeptidases), 1 3	lexa dna binding domain, 1 3	lexa repressor, 1 5	lexa repressor, dna-binding domain, 1 4
Csac_2043	aluminum resistance family protein	aluminum resistance family protein, 1 5	cystathionine beta-lyases/cystathionine gamma-synthases, 0 3	aluminium resistance protein, 1 4	aluminium resistance protein, 1 4	aluminium resistance, 1 4
Csac_2044	rna chaperone hfq	rna chaperone hfq, 1 5	uncharacterized acr, host factor i protein, 0 2	lsm domain, 0 3	hfq, rna-binding protein hfq, 1 4	host factor hfq, 1 3
Csac_2045	trna delta(2)-isopentenylpyrophosphate transferase	trna delta(2)-isopentenylpyrophosphate transferase, 1 5	trna delta(2)-isopentenylpyrophosphate transferase, 1 5	ipp transferase, 1 4	miaa, trna delta(2)-isopentenylpyrophosphate transferase, 1 5	trna isopentenyltransferase, 1 4
Csac_2046	dna mismatch repair protein mutl	dna mismatch repair protein mutl, 1 5	dna mismatch repair enzyme, 1 4	dna mismatch repair protein, c-terminal domain, 1 4	mutl, dna mismatch repair protein, 1 4	dna mismatch repair protein, 1 5
Csac_2047	dna mismatch repair protein muts	dna mismatch repair protein muts, 1 5	muts-like atpases involved in mismatch repair, family 2, 1 4	muts domain i, 1 3	dna mismatch repair protein, 1 5	dna mismatch repair protein muts, c-terminal, 1 4
Csac_2048	(dimethylallyl)adenosine trna methylthiotransferase	(dimethylallyl)adenosine trna methylthiotransferase, 1 5	2-methylthioadenine synthetase, 1 3	tram domain, 0 3	miab, 2-methylthioadenine synthetase, 1 4	methylthiotransferase, 1 4
Csac_2049	small acid-soluble spore protein, alpha/beta type	small acid-soluble spore protein, alpha/beta type, 1 5	no significant hits found, 0 5	small, acid-soluble spore proteins, alpha/beta type, 1 5	sasp, small, acid-soluble spore proteins, alpha/beta type, 1 5	small acid-soluble spore protein, alpha/beta-type, 1 5
Csac_2050	amino acid-binding act domain-containing protein	amino acid-binding act domain-containing protein, 1 5	acetolactate synthase, small subunit, 0 3	act domain, 1 4	act domain-containing protein, 1 4	act domain, 1 4
Csac_2051	phenylacetate--coa ligase	phenylacetate--coa ligase, 1 5	coenzyme f390 synthetase, 0 3	amp-binding enzyme, 0 3	coenzyme f390 synthetase, 1 3	phenylacetate-coa ligase, 1 5
Csac_2052	indolepyruvate ferredoxin oxidoreductase	indolepyruvate ferredoxin oxidoreductase, 1 5	pyruvate:ferredoxin oxidoreductase and related 2-oxoacid:ferredoxin oxidoreductases, gamma subunit, 1 4	pyruvate ferredoxin/flavodoxin oxidoreductase, 1 4	No alignments found, 0 5	pyruvate-flavodoxin oxidoreductase, central domain, 1 4
Csac_2053	thiamine pyrophosphate enzyme domain-containing tpp-binding protein	thiamine pyrophosphate enzyme domain-containing tpp-binding pro, 1 5	pyruvate:ferredoxin oxidoreductases, alpha subunit, 0 3	thiamine pyrophosphate enzyme, c-terminal tpp binding domain, 1 4	thiamine pyrophosphate (tpp) family, 1 4	thiamine pyrophosphate enzyme, c-terminal tpp-binding, 1 4
Csac_2054	phenylacetate--coa ligase	phenylacetate--coa ligase, 1 5	coenzyme f390 synthetase, 0 3	amp-binding enzyme, 0 3	coenzyme f390 synthetase, 1 3	phenylacetate-coa ligase, 1 5
Csac_2055	atpase aaa-2 domain-containing protein	atpase aaa-2 domain-containing protein, 1 5	atpases with chaperone activity, atp-binding subunit, 1 3	atpase family associated with various cellular activities (aaa), 1 3	clpa, atpases with chaperone activity, 1 3	aaa+ atpase domain, 1 4
Csac_2056	heat shock protein hsp20	heat shock protein hsp20, 1 5	molecular chaperone (small heat shock protein), 1 4	hsp20/alpha crystallin family, 1 3	molecular chaperone (small heat shock protein), 1 4	heat shock protein hsp20, 1 5
Csac_2057	transcriptional regulator nrdr	transcriptional regulator nrdr, 1 5	predicted transcriptional regulator, consists of a zn-ribbon and atp-cone domains, 1 4	atp cone domain, 1 3	nrdr, transcriptional regulator nrdr, 1 5	ribonucleotide reductase regulator nrdr-like, 1 4
Csac_2058	diguanylate cyclase	diguanylate cyclase with gaf sensor, 1 4	ggdef domain, 0 3	gaf domain, 1 3	gaf domain, 1 3	gaf domain, 1 3
Csac_2059	malate dehydrogenase	malic protein nad-binding, 1 3	malic enzyme, 1 4	malic enzyme, n-terminal, 1 3	malic enzyme, 1 4	malic enzyme, n-terminal, 0 3
Csac_2060	recombination factor protein rara	recombination factor protein rara, 1 5	no hits, 0 5	holliday junction dna helicase ruvb n-terminus, 1 3	recombination factor protein rara, 1 5	dna helicase, holliday junction ruvb type, n-terminal, 0 3
Csac_2061	serine hydroxymethyltransferase	serine hydroxymethyltransferase, 1 5	glycine hydroxymethyltransferase, 1 4	serine hydroxymethyltransferase, 1 5	serine hydroxymethyltransferase, 1 5	serine hydroxymethyltransferase, 1 5
Csac_2064	polynucleotide phosphorylase/polyadenylase	polynucleotide phosphorylase/polyadenylase, 1 5	polyribonucleotide nucleotidyltransferase (polynucleotide phosphorylase), 1 4	3' exoribonuclease family, domain 1, 1 3	polynucleotide phosphorylase/polyadenylase, 1 5	exoribonuclease, phosphorolytic domain 1, 1 4
Csac_2065	30s ribosomal protein s15	30s ribosomal protein s15, 1 5	ribosomal protein s15p/s13e, 1 4	ribosomal protein s15, 1 5	rpso, 30s ribosomal protein s15, 1 4	ribosomal protein s15, 1 5
Csac_2066	riboflavin biosynthesis protein ribf	riboflavin biosynthesis protein ribf, 1 5	fad synthase, 1 3	riboflavin kinase, 1 4	bifunctional riboflavin kinase/fmn adenylyltransferase, 1 3	riboflavin kinase, bacterial, 1 4
Csac_2067	trna pseudouridine synthase b	trna pseudouridine synthase b, 1 5	pseudouridine synthase, 1 4	trub family pseudouridylate synthase (n terminal domain), 1 4	trub, trna pseudouridine synthase b, 1 5	trna pseudouridine synthase ii, trub, 1 4
Csac_2068	phosphoesterase, recj domain-containing protein	phosphoesterase, recj domain-containing protein, 1 5	exopolyphosphatase-related proteins, 1 4	dhh family, 0 3	ppx1, inorganic pyrophosphatase/exopolyphosphatase, 1 3	phosphoesterase, dhha1, 1 4
Csac_2069	ribosome-binding factor a	ribosome-binding factor a, 1 5	ribosome-binding factor a, 1 5	ribosome-binding factor a, 1 5	rbfa, ribosome-binding factor a, 1 4	ribosome-binding factor a, 1 5
Csac_2070	translation initiation factor if-2	translation initiation factor if-2, 1 5	translation initiation factor 2 (gtpase), 1 4	translation initiation factor if-2, n-terminal region, 1 4	infb, translation initiation factor 2, 1 4	translation initiation factor aif-2, bacterial-like, 1 4
Csac_2072	nusa antitermination factor	nusa antitermination factor, 1 5	transcription elongation factor, 1 4	nusa n-terminal domain, 1 4	nusa, transcription elongation factor nusa, 1 4	ribosomal protein s1, rna-binding domain, 0 3
Csac_2073	ribosome maturation protein rimp	ribosome maturation protein rimp, 1 5	uncharacterized bcr, 0 2	uncharacterised bcr, yhbc family cog0779, 0 2	yxls is a bacillus subtilis gene of unknown function, 0 2	ribosome maturation factor rimp, 1 4
Csac_2074	ribulose-phosphate 3-epimerase	ribulose-phosphate 3-epimerase, 1 5	pentose-5-phosphate-3-epimerase, 1 4	ribulose-phosphate 3 epimerase family, 1 4	ribulose-phosphate 3-epimerase, 1 5	ribulose-phosphate 3-epimerase-like, 1 5
Csac_2075	ribosome small subunit-dependent gtpase a	ribosome small subunit-dependent gtpase a, 1 5	predicted gtpases, 1 3	protein of unknown function, duf258, 0 2	ribosome-associated gtpase, 1 4	ribosome biogenesis gtpase rsga, putative, 1 4
Csac_2076	protein kinase	serine/threonine protein kinase, 1 4	serine/threonine protein kinase, 1 4	protein kinase domain, 1 4	serine/threonine protein kinase, 1 4	protein kinase domain, 1 4
Csac_2077	protein phosphatase 2c domain-containing protein	protein serine/threonine phosphatase, 1 4	protein serine/threonine phosphatase, 1 4	protein phosphatase 2c, 1 4	protein serine/threonine phosphatase, 1 4	protein phosphatase 2c, 1 4
Csac_2078	ribosomal rna large subunit methyltransferase n	radical sam enzyme, cfr family, 0 3	predicted fe-s-cluster redox enzyme, 0 3	radical sam superfamily, 1 3	predicted fe-s-cluster redox enzyme, 0 3	ribosomal rna large subunit methyltransferase rlmn/cfr, 1 5
Csac_2079	16s rrna methyltransferase b	16s rrna methyltransferase b, 1 5	trna and rrna cytosine-c5-methylases, 1 4	nusb family, 0 3	16s rrna methyltransferase b, 1 5	rrna small subunit methyltransferase b, 1 4
Csac_2080	peptidase, membrane zinc metallopeptidase	peptidase, membrane zinc metallopeptidase, 1 5	predicted zn-dependent protease, 0 3	putative neutral zinc metallopeptidase, 1 4	predicted zn-dependent protease, 1 3	peptidase, membrane zinc metallopeptidase, putative, 1 4
Csac_2081	methionyl-trna formyltransferase	methionyl-trna formyltransferase, 1 5	methionyl-trna formyltransferase, 1 5	formyl transferase, 1 4	fmt, methionyl-trna formyltransferase, 1 5	formyl transferase, n-terminal, 1 4
Csac_2082	peptide deformylase	peptide deformylase, 1 5	n-formylmethionyl-trna deformylase, 1 4	polypeptide deformylase, 1 5	peptide deformylase, 1 5	peptide deformylase, 1 5
Csac_2083	primosomal protein n'	primosomal protein n', 1 5	primosomal protein n' (replication factor y) - superfamily ii helicase, 1 4	helicase conserved c-terminal domain, 0 3	dead, dead/deah box helicase, 0 3	helicase, c-terminal, 0 3
Csac_2084	phosphopantothenoylcysteine decarboxylase/phosphopantothenate--cysteine ligase	phosphopantothenoylcysteine decarboxylase/phosphopantothenate, 1 4	phosphopantothenoylcysteine synthetase/decarboxylase, 1 4	flavoprotein, 0 3	dfp, phosphopantothenoylcysteine synthetase/decarboxylase [coenzyme metabolism], 1 4	flavoprotein, 0 3
Csac_2085	dna-directed rna polymerase subunit omega	dna-directed rna polymerase subunit omega, 1 5	dna-directed rna polymerase subunit k/omega, 1 5	rna polymerase rpb6, 1 4	rpoz, dna-directed rna polymerase subunit omega, 1 5	dna-directed rna polymerase, omega subunit, 1 4
Csac_2086	guanylate kinase	guanylate kinase, 1 5	guanylate kinase, 1 5	guanylate kinase, 1 5	gmk, guanylate kinase, 1 4	guanylate kinase, 1 5
Csac_2089	hydantoinase/oxoprolinase	hydantoinase/oxoprolinase, 1 5	n-methylhydantoinase a, 1 4	hydantoinase/oxoprolinase n-terminal region, 1 4	hydantoinase_a, hydantoinase/oxoprolinase, 1 4	hydantoinase/oxoprolinase, 1 5
Csac_2090	histone deacetylase superfamily	histone deacetylase superfamily, 1 5	deacetylases, including yeast histone deacetylase and acetoin utilization protein, 1 4	histone deacetylase domain, 1 4	hist_deacetyl, histone deacetylase domain., 1 4	histone deacetylase superfamily, 1 5
Csac_2096	transposase, is4 family protein	transposase, is4 family protein, 1 5	no significant hits found, 0 5	transposase domain (duf772), 1 4	transposase_11, transposase dde domain, 1 4	transposase, is4-like, 1 4
Csac_2097	xre family transcriptional regulator	xre family transcriptional regulator, 1 5	predicted transcriptional regulators, 1 4	helix-turn-helix, 1 3	hth_3, helix-turn-helix, 1 3	helix-turn-helix type 3, 1 3
Csac_2098	dnab domain-containing protein helicase, n-terminal domain-containing protein	dnab domain-containing protein helicase, 1 4	replicative dna helicase, 1 4	dnab-like helicase n terminal domain, 1 4	dnab, replicative dna helicase [dna replication, recombination, and repair]., 1 4	dna helicase, dnab-like, n-terminal, 1 4
Csac_2105	istb domain-containing protein atp-binding protein	istb domain-containing protein atp-binding protein, 1 5	dna replication protein, 1 3	istb-like atp binding protein, 1 4	istb, istb-like atp binding protein, 1 4	istb-like atp-binding protein, 1 4
Csac_2106	integrase catalytic subunit	integrase catalytic subunit, 1 5	no significant hits found, 0 5	integrase core domain, 1 4	transposase and inactivated derivatives [dna replication, recombination, and repair]., 1 3	integrase, catalytic core, 1 4
Csac_2107	ycfa family protein	ycfa family protein, 1 5	no significant hits found, 0 5	ycfa-like protein, 1 4	ycfa, ycfa-like protein, 1 4	ribonucleotide reductase, stirrup, 0 3
Csac_2109	coa-binding domain-containing protein	coa-binding domain-containing protein, 1 5	predicted coa-binding protein, 1 4	coa binding domain, 1 4	predicted coa-binding protein [general function prediction only], 1 3	coa-binding, 1 4
Csac_2114	phenylacetate--coa ligase	phenylacetate--coa ligase, 1 5	coenzyme f390 synthetase, 1 3	amp-binding enzyme, 0 3	amp-binding, amp-binding enzyme., 0 3	amp-dependent synthetase/ligase, 1 4
Csac_2115	pyruvate ferredoxin/flavodoxin oxidoreductase	pyruvate ferredoxin/flavodoxin oxidoreductase, 1 5	pyruvate:ferredoxin oxidoreductase and related 2-oxoacid:ferredoxin oxidoreductases, gamma subunit, 1 4	pyruvate ferredoxin/flavodoxin oxidoreductase, 1 5	por, pyruvate ferredoxin/flavodoxin oxidoreductase., 1 5	pyruvate-flavodoxin oxidoreductase, central domain, 1 4
Csac_2116	thiamine pyrophosphate enzyme domain-containing tpp-binding protein	thiamine pyrophosphate enzyme domain-containing tpp-binding prot, 1 5	pyruvate:ferredoxin oxidoreductase and related 2-oxoacid:ferredoxin oxidoreductases, alpha subunit, 0 3	thiamine pyrophosphate enzyme, c-terminal tpp binding domain, 1 4	thiamine pyrophosphate (tpp) family, ior-alpha subfamily, tpp-binding moduleproteins similar to indolepyruvate ferredoxin oxidoreductase (ior) alpha subunit., 1 4	thiamine pyrophosphate enzyme, c-terminal tpp-binding, 1 4
Csac_2118	abrb family transcriptional regulator	abrb family transcriptional regulator, 1 5	regulators of stationary/sporulation gene expression, 0 3	antidote-toxin recognition maze, 0 3	abrb, regulators of stationary/sporulation gene expression [transcription], 1 4	abrb-like domain, 1 3
Csac_2119	major facilitator superfamily protein	major facilitator superfamily protein, 1 5	permeases of the major facilitator superfamily, 1 4	major facilitator superfamily, 1 4	major facilitator superfamily, 1 4	major facilitator superfamily, 1 4
Csac_2120	polyprenyl synthetase	polyprenyl synthetase, 1 5	geranylgeranyl pyrophosphate synthase, 1 4	polyprenyl synthetase, 1 5	ispa, geranylgeranyl pyrophosphate synthase [coenzyme metabolism]., 1 3	polyprenyl synthetase, 1 5
Csac_2121	exodeoxyribonuclease vii small subunit	exodeoxyribonuclease vii small subunit, 1 5	exonuclease vii small subunit, 1 4	exonuclease vii small subunit, 1 4	exonuclease vii small subunit, 1 4	exonuclease vii, small subunit, 1 4
Csac_2122	exodeoxyribonuclease vii large subunit	exodeoxyribonuclease vii large subunit, 1 5	exonuclease vii, large subunit, 1 4	exonuclease vii, large subunit, 1 4	xsea, exodeoxyribonuclease vii large subunit, 1 5	exonuclease vii, large subunit, 1 4
Csac_2123	nusb antitermination factor	nusb antitermination factor, 1 5	transcription termination factor, 1 4	nusb family, 1 4	nusb antitermination factor, 1 5	nusb antitermination factor, 1 5
Csac_2132	stage iii sporulation ac family protein	stage iii sporulation ac family protein, 1 5	no hits, 0 5	stage iii sporulation protein ac/ad protein family, 1 4	spoiiiac, stage iii sporulation protein ac (spoiiiac), 1 4	stage iii sporulation protein ac, 1 4
Csac_2134	aaa atpase	aaa atpase, 1 5	predicted atpase, 1 4	aaa-like domain, 1 4	predicted atpase, 1 4	aaa+ atpase domain, 1 4
Csac_2135	metallophosphoesterase	metallophosphoesterase, 1 5	uncharacterized bcr, 0 2	ymdb-like protein, 0 3	uncharacterized protein conserved in bacteria, 0 2	unintegrated, 0 2
Csac_2136	metal dependent phosphohydrolase	metal dependent phosphohydrolase, 1 5	predicted hd superfamily hydrolase, 1 4	kh domain, 0 3	hdc, metal dependent phosphohydrolases with conserved 'hd' motif, 1 4	hd/pdease domain, 1 3
Csac_2138	recombinase a	recombinase a, 1 5	reca/rada recombinase, 1 4	reca bacterial dna recombination protein, 1 3	reca, recombinase a, 1 4	dna recombination and repair protein reca, 1 4
Csac_2139	competence/damage-inducible protein cina	competence/damage-inducible protein cina, 1 5	predicted nucleotide-utilizing enzyme related to molybdopterin-biosynthesis enzyme moea, 0 3	probable molybdopterin binding domain, 0 3	cina, predicted nucleotide-utilizing enzyme related to molybdopterin-biosynthesis enzyme moea, 1 3	molybdopterin binding, 0 3
Csac_2140	cdp-diacylglycerol--glycerol-3-phosphate 3-phosphatidyltransferase	cdp-diacylglycerol--glycerol-3-phosphate 3-phosphatidyltransferase, 1 5	phosphatidylglycerophosphate synthase, 1 3	cdp-alcohol phosphatidyltransferase, 1 4	pgsa, phosphatidylglycerophosphate synthase, 1 3	cdp-alcohol phosphatidyltransferase, 1 4
Csac_2141	miab-like trna modifying protein ylig	miab-like trna modifying protein ylig, 1 5	2-methylthioadenine synthetase, 0 3	radical sam superfamily, 0 3	miab, 2-methylthioadenine synthetase, 1 3	ribosomal protein s12 methylthiotransferase rimo, 0 3
Csac_2142	methylenetetrahydrofolate dehydrogenase	methylenetetrahydrofolate dehydrogenase, 1 5	5,10-methylene-tetrahydrofolate dehydrogenase/methenyl tetrahydrofolate cyclohydrolase, 1 4	tetrahydrofolate dehydrogenase/cyclohydrolase, catalytic domain, 1 4	fold, 5,10-methylene-tetrahydrofolate dehydrogenase/methenyl tetrahydrofolate cyclohydrolase, 1 4	tetrahydrofolate dehydrogenase/cyclohydrolase, 1 4
Csac_2144	cell division protein ftsk/spoiiie	cell division protein ftsk/spoiiie, 1 5	dna segregation atpase ftsk/spoiiie and related proteins, 1 4	ftsk/spoiiie family, 1 4	ftsk, dna segregation atpase ftsk/spoiiie and related proteins, 1 4	cell division protein ftsk/spoiiie, 1 5
Csac_2145	dipicolinate synthase subunit b	dipicolinate synthase subunit b, 1 5	phosphopantothenoylcysteine synthetase/decarboxylase, 1 3	flavoprotein, 0 3	spovfb, dipicolinate synthase subunit b, 1 4	flavoprotein, 0 3
Csac_2146	dipicolinate synthase subunit a	dipicolinate synthase subunit a, 1 5	nad/nadp transhydrogenase alpha subunit, 1 4	d-isomer specific 2-hydroxyacid dehydrogenase, nad binding domain, 1 3	dipicolinate synthase subunit a, 1 5	d-isomer specific 2-hydroxyacid dehydrogenase, nad-binding, 0 3
Csac_2149	cytoplasmic domain of flagellar protein fhlb-like protein	type iii secretion exporter, 0 3	uncharacterized homolog of the cytoplasmic domain of flagellar protein fhlb, 0 2	flhb hrpn yscu spas family, 1 3	flagellar biosynthesis protein flhb, 1 4	type iii secretion system substrate exporter, 0 3
Csac_2151	ribonuclease hii	ribonuclease hii, 1 5	ribonuclease hii, 1 5	ribonuclease hii, 1 5	rnhb, ribonuclease hii, 1 4	ribonuclease hii/hiii, 1 4
Csac_2152	hsr1-like gtp-binding protein	ribosome biogenesis gtp-binding protein ylqf, 1 4	predicted gtpases, 1 3	50s ribosome-binding gtpase, 1 4	ribosomal biogenesis gtpase, 1 3	ribosome biogenesis gtp-binding protein ylqf, 1 4
Csac_2153	50s ribosomal protein l19	50s ribosomal protein l19, 1 5	ribosomal protein l19, 1 5	ribosomal protein l19, 1 5	rpls, 50s ribosomal protein l19, 1 4	ribosomal protein l19, 1 5
Csac_2154	trna (guanine-n1)-methyltransferase	trna (guanine-n1)-methyltransferase, 1 5	trna-(guanine-n1)-methyltransferase, 1 5	trna (guanine-1)-methyltransferase, 1 5	trmd, trna (guanine-n(1)-)-methyltransferase, 1 4	trna (guanine-n1-)-methyltransferase, bacteria, 1 4
Csac_2155	16s rrna-processing protein rimm	16s rrna-processing protein rimm, 1 5	rimm protein, required for 16s rrna processing, 1 4	rimm n-terminal domain, 1 3	rimm, 16s rrna-processing protein, 1 4	rimm protein, 1 4
Csac_2156	rna-binding protein (contains kh domain)-like protein	rna-binding protein, 1 4	predicted rna-binding protein (kh domain), 1 4	kh domain, 1 3	predicted rna-binding protein (contains kh domain), 1 4	k homology domain, type 1, 1 3
Csac_2157	30s ribosomal protein s16	30s ribosomal protein s16, 1 5	ribosomal protein s16, 1 5	ribosomal protein s16, 1 5	rpsp, 30s ribosomal protein s16, 1 4	ribosomal protein s16, 1 5
Csac_2158	signal recognition particle protein	signal recognition particle protein, 1 5	signal recognition particle gtpase, 1 4	signal peptide binding domain, 1 4	ffh, signal recognition particle gtpase, 1 4	signal recognition particle, srp54 subunit, gtpase, 1 4
Csac_2162	abc transporter	abc transporter, 1 5	abc-type multidrug transport system, atpase component, 1 4	aaa domain, 1 3	abc_dr_subfamily_a, 1 3	abc transporter-like, 1 4
Csac_2163	dipeptidyl aminopeptidase/acylaminoacyl-peptidase-like protein	dipeptidyl aminopeptidase/acylaminoacyl-peptidase-like protein, 1 5	hydrolases of the alpha/beta superfamily, 0 3	alpha/beta hydrolase family, 1 3	dipeptidyl aminopeptidases/acylaminoacyl-peptidases, 1 4	unintegrated, 0 2
Csac_2165	gntr family transcriptional regulator	gntr family transcriptional regulator, 1 5	predicted transcriptional regulators, 1 4	bacterial regulatory proteins, gntr family, 1 3	predicted transcriptional regulators, 1 4	transcription regulator hth, gntr, 1 4
Csac_2172	glutamyl-trna synthetase, class ic	glutamyl-trna synthetase, class ic, 1 5	glutamyl- and glutaminyl-trna synthetases, 1 4	trna synthetases class i (e and q), catalytic domain, 1 4	gltx, glutamyl-trna synthetase, 1 4	glutamyl/glutaminyl-trna synthetase, class ib, 1 4
Csac_2175	glutamyl-trna synthetase, class ic	glutamyl-trna synthetase, class ic, 1 5	glutamyl- and glutaminyl-trna synthetases, 1 4	trna synthetases class i (e and q), catalytic domain, 1 4	gltx, glutamyl-trna synthetase, 1 4	glutamyl/glutaminyl-trna synthetase, class ib, 1 4
Csac_2178	abc transporter	abc transporter, 1 5	abc-type multidrug transport system, atpase component, 1 4	abc transporter, 1 5	abc_dr_subfamily_a, 1 3	abc transporter-like, 1 4
Csac_2181	transposase, is4 family protein	transposase, is4 family protein, 1 5	no significant hits found, 0 5	transposase domain (duf772), 1 4	transposase dde domain., 1 4	transposase, is4-like, 1 4
Csac_2182	radical sam domain-containing protein	radical sam domain-containing protein, 1 5	predicted fe-s oxidoreductases, 1 3	radical sam superfamily, 1 4	radical sam superfamily, 1 4	radical sam, 1 4
Csac_2183	glutamyl-trna synthetase, class ic	glutamyl-trna synthetase, class ic, 1 5	glutamyl- and glutaminyl-trna synthetases, 1 4	trna synthetases class i (e and q), catalytic domain, 1 4	gltx, glutamyl-trna synthetase, 1 4	glutamyl/glutaminyl-trna synthetase, class ib, 1 4
Csac_2186	glutamyl-trna synthetase	glutamyl-trna synthetase, 1 5	glutamyl- and glutaminyl-trna synthetases, 1 4	trna synthetases class i (e and q), catalytic domain, 1 3	gltx, glutamyl-trna synthetase, 1 4	glutamyl/glutaminyl-trna synthetase, class ib, 1 4
Csac_2187	transposase	transposase, 1 5	no significant hits found, 0 5	integrase core domain, 1 3	rve, integrase core domain, 1 3	integrase, catalytic core, 1 3
Csac_2188	abc transporter	abc transporter, 1 5	abc-type multidrug transport system, permease component, 1 4	abc-2 family transporter protein, 1 4	abc-type multidrug transport system, permease component, 1 4	abc-2, 1 3
Csac_2189	abc transporter	abc transporter, 1 5	abc-type multidrug transport system, atpase component, 1 4	abc transporter, 1 5	ccma, abc-type multidrug transport system, atpase component [defense mechanisms]., 1 4	abc transporter-like, 1 5
Csac_2190	secretion protein hlyd family protein	secretion protein hlyd family protein, 1 5	membrane-fusion protein, 1 4	hlyd family secretion protein, 1 4	hlyd, hlyd family secretion protein., 1 4	rtx secretion protein d, gram-negative bacteria, 1 4
Csac_2191	tetr family transcriptional regulator	tetr family transcriptional regulator, 1 5	transcriptional regulator, 1 4	bacterial regulatory proteins, tetr family, 1 4	acrr, transcriptional regulator, 1 4	dna-binding hth domain, tetr-type, 1 3
Csac_2193	nitroreductase	nitroreductase, 1 5	nitroreductase, 1 5	nitroreductase family, 1 4	nadph_oxidoreductase_1, nad(p)h:flavin oxidoreductase-like family 1., 1 3	nitroreductase-like, 1 4
Csac_2198	2-c-methyl-d-erythritol 4-phosphate cytidylyltransferase	2-c-methyl-d-erythritol 4-phosphate cytidylyltransferase, 1 5	4-diphosphocytidyl-2-methyl-d-erithritol synthase, 1 4	uncharacterized protein family upf0007, 0 2	ispd, 2-c-methyl-d-erythritol 4-phosphate cytidylyltransferase, 1 5	4-diphosphocytidyl-2c-methyl-d-erythritol synthase, 1 4
Csac_2199	fad-dependent pyridine nucleotide-disulfide oxidoreductase	fad-dependent pyridine nucleotide-disulfide oxidoreductase, 1 5	uncharacterized nad(fad)-dependent dehydrogenases, 0 2	pyridine nucleotide-disulphide oxidoreductase, 1 4	coenzyme a disulfide reductase, 1 4	pyridine nucleotide-disulphide oxidoreductase, nad-binding domain, 1 4
Csac_2200	p-type had superfamily atpase	p-type had superfamily atpase, 1 5	cation transport atpases, 1 3	cation transporter/atpase, n-terminus, 1 3	mgta, cation transport atpase, 1 3	atpase, p-type cation-transporter, n-terminal, 1 4
Csac_2201	abc transporter	abc transporter, 1 5	abc-type multidrug/protein/lipid transport system, atpase component, 1 3	abc transporter transmembrane region, 1 4	mdlb, abc-type multidrug transport system, atpase and permease components, 1 3	abc transporter, transmembrane domain, 1 4
Csac_2202	abc transporter	abc transporter, 1 5	abc-type multidrug/protein/lipid transport system, atpase component, 1 3	abc transporter transmembrane region, 1 4	mdlb, abc-type multidrug transport system, atpase and permease components, 1 3	abc transporter, transmembrane domain, 1 4
Csac_2204	50s ribosomal protein l7/l12	50s ribosomal protein l7/l12, 1 5	ribosomal protein l7/l12, 1 5	ribosomal protein l7/l12 c-terminal domain, 1 4	rpll, 50s ribosomal protein l7/l12, 1 5	ribosomal protein l7/l12, 1 5
Csac_2205	50s ribosomal protein l10	50s ribosomal protein l10, 1 5	ribosomal protein l10, 1 5	ribosomal protein l10, 1 5	50s ribosomal protein l10, 1 5	ribosomal protein l10, 1 5
Csac_2206	50s ribosomal protein l1	50s ribosomal protein l1, 1 5	ribosomal protein l1, 1 5	ribosomal protein l1p/l10e family, 1 4	rpla, 50s ribosomal protein l1, 1 4	ribosomal protein l1, 1 5
Csac_2207	50s ribosomal protein l11	50s ribosomal protein l11, 1 5	ribosomal protein l11, 1 5	ribosomal protein l11, n-terminal domain, 1 4	rplk, 50s ribosomal protein l11, 1 4	ribosomal protein l11, 1 5
Csac_2208	nusg antitermination factor	nusg antitermination factor, 1 5	transcription antiterminator, 1 4	transcription termination factor nusg, 1 4	nusg, transcription antitermination protein nusg, 1 4	transcription antitermination protein, nusg, 1 4
Csac_2209	preprotein translocase subunit sece	preprotein translocase subunit sece, 1 5	preprotein translocase subunit sece, 1 5	sece/sec61-gamma subunits of protein translocation complex, 1 4	sece, preprotein translocase subunit sece, 1 5	protein translocase complex, sece/sec61-gamma subunit, 1 4
Csac_2210	50s ribosomal protein l33	50s ribosomal protein l33, 1 5	ribosomal protein l33, 1 5	ribosomal protein l33, 1 5	rpmg, 50s ribosomal protein l33, 1 4	ribosomal protein l33, 1 5
Csac_2214	xre family transcriptional regulator	xre family transcriptional regulator, 1 5	predicted transcriptional regulators, 1 4	helix-turn-helix, 1 3	hth_3, helix-turn-helix, 1 3	helix-turn-helix type 3, 1 3
Csac_2217	transposase, mutator type	transposase mutator type, 1 5	predicted transposase, 1 4	transposase, mutator family, 1 4	transposase, mutator family., 1 4	transposase, mutator type, 1 5
Csac_2221	phage integrase family protein	phage integrase family protein, 1 5	integrase, 1 4	phage integrase family, 1 4	philc3 phage and phage-related integrases, 1 4	integrase, catalytic, 1 4
Csac_2224	gntr family transcriptional regulator	gntr family transcriptional regulator, 1 5	transcriptional regulators, 1 4	bacterial regulatory proteins, gntr family, 1 3	gntr, transcriptional regulators [transcription], 1 4	transcription regulator hth, gntr, 1 4
Csac_2225	4-diphosphocytidyl-2-c-methyl-d-erythritol kinase	4-diphosphocytidyl-2-c-methyl-d-erythritol kinase, 1 5	4-diphosphocytidyl-2c-methyl-d-erythritol 2-phosphate synthase, 1 4	ghmp kinases n terminal domain, 1 3	ipk, 4-diphosphocytidyl-2-c-methyl-d-erythritol kinase, 1 5	4-diphosphocytidyl-2c-methyl-d-erythritol kinase, 1 5
Csac_2226	asparagine synthase	asparagine synthase, 1 5	asparagine synthase (glutamine-hydrolyzing), 1 4	asparagine synthase, 1 5	asnb, asparagine synthase (glutamine-hydrolyzing), 1 4	asnb, asparagine synthase (glutamine-hydrolyzing), 1 4
Csac_2227	carbamoyl-phosphate synthase small subunit	carbamoyl-phosphate synthase small subunit, 1 5	carbamoylphosphate synthase small subunit, 1 5	carbamoyl-phosphate synthase small chain, cpsase domain, 1 4	carbamoyl phosphate synthase small subunit, 1 5	carbamoyl-phosphate synthase, small subunit n-terminal domain, 1 4
Csac_2228	carbamoyl-phosphate synthase large subunit	carbamoyl-phosphate synthase large subunit, 1 5	carbamoylphosphate synthase large subunit (split gene in mj), 1 4	carbamoyl-phosphate synthase l chain, n-terminal domain, 1 4	carb, carbamoyl phosphate synthase large subunit, 1 5	carbamoyl-phosphate synthetase large subunit-like, atp-binding domain, 1 4
Csac_2229	ornithine carbamoyltransferase	ornithine carbamoyltransferase, 1 5	ornithine carbamoyltransferase, 1 5	aspartate/ornithine carbamoyltransferase, carbamoyl-p binding domain, 1 4	ornithine carbamoyltransferase, 1 5	ornithine/putrescine carbamoyltransferase, 1 4
Csac_2230	tryptophan synthase subunit alpha	tryptophan synthase subunit alpha, 1 5	tryptophan synthase alpha chain, 1 4	tryptophan synthase alpha chain, 1 4	ttryptophan synthase (trps) alpha subunit (tsa), 1 4	tryptophan synthase, alpha chain, 1 4
Csac_2231	tryptophan synthase subunit beta	tryptophan synthase subunit beta, 1 5	tryptophan synthase beta chain, 1 4	pyridoxal-phosphate dependent enzyme, 1 3	tryptophan synthase subunit beta, 1 5	tryptophan synthase, beta chain, conserved site, 1 4
Csac_2232	phosphoribosylanthranilate isomerase	phosphoribosylanthranilate isomerase, 1 5	phosphoribosylanthranilate isomerase, 1 5	n-(5'phosphoribosyl)anthranilate (pra) isomerase, 1 4	phosphoribosylanthranilate isomerase (prai), 1 5	n-(5'phosphoribosyl)anthranilate isomerase (prai), 1 4
Csac_2233	indole-3-glycerol-phosphate synthase	indole-3-glycerol-phosphate synthase, 1 5	indole-3-glycerol phosphate synthase, 1 5	indole-3-glycerol phosphate synthase, 1 5	trpc, indole-3-glycerol-phosphate synthase, 1 5	indole-3-glycerol phosphate synthase, conserved site, 1 4
Csac_2234	anthranilate phosphoribosyltransferase	anthranilate phosphoribosyltransferase, 1 5	anthranilate phosphoribosyltransferase, 1 5	glycosyl transferase family, helical bundle domain, 1 3	trpd, anthranilate phosphoribosyltransferase, 1 5	anthranilate phosphoribosyl transferase, 1 5
Csac_2235	glutamine amidotransferase of anthranilate synthase	glutamine amidotransferase of anthranilate synthase, 1 5	anthranilate/para-aminobenzoate synthases component ii, 1 4	glutamine amidotransferase class-i, 1 4	anthranilate synthase component ii, 1 4	anthranilate synthase/para-aminobenzoate synthase, glutamine amidotransferase, 1 4
Csac_2236	anthranilate synthase	anthranilate synthase, 1 5	anthranilate/para-aminobenzoate synthases component i, 1 4	chorismate binding enzyme, 0 3	trpe, anthranilate/para-aminobenzoate synthases component i, 1 4	anthranilate synthase component i, 1 4
Csac_2237	peptidase m24	peptidase m24, 1 5	xaa-pro aminopeptidase, 1 4	creatinase/prolidase n-terminal domain, 1 3	creatinase, 1 4	creatinase, 1 4
Csac_2238	3-dehydroquinate dehydratase	3-dehydroquinate dehydratase, 1 5	3-dehydroquinate dehydratase ii, 1 5	dehydroquinase class ii, 1 4	3-dehydroquinate dehydratase, 1 5	3-dehydroquinate dehydratase, 1 5
Csac_2239	xylose isomerase domain-containing protein	xylose isomerase domain-containing protein, 1 5	endonuclease iv, 0 3	xylose isomerase-like tim barrel, 1 4	ap2ec, ap endonuclease family 2, 0 3	xylose isomerase, tim barrel domain, 1 4
Csac_2240	shikimate kinase	shikimate kinase, 1 5	shikimate kinase, 1 5	shikimate kinase, 1 5	arok, shikimate kinase, 1 4	shikimate kinase, 1 5
Csac_2242	rna polymerase sigma factor sigy	rna polymerase sigma factor sigy, 1 5	dna-directed rna polymerase specialized sigma subunits, sigma24 homologs, 1 4	sigma-70 region 2, 1 3	rna polymerase sigma factor sigy, 1 5	rna polymerase sigma factor 70, ecf, conserved site, 1 4
Csac_2246	abc transporter	abc transporter, 1 5	abc-type multidrug transport system, atpase component, 1 4	abc transporter, 1 5	ccma, abc-type multidrug transport system, atpase component, 1 3	abc transporter-like, 1 4
Csac_2248	pyruvate flavodoxin/ferredoxin oxidoreductase domain-containing protein	pyruvate flavodoxin/ferredoxin oxidoreductase domain-containing protein, 1 5	pyruvate:ferredoxin oxidoreductase and related 2-oxoacid:ferredoxin oxidoreductases, alpha subunit, 1 4	pyruvate flavodoxin/ferredoxin oxidoreductase, thiamine dip-bdg, 1 4	pora, pyruvate flavodoxin oxidoreductase subunit alpha, 1 4	pyruvate flavodoxin/ferredoxin oxidoreductase, n-terminal, 1 4
Csac_2249	pyruvate/ketoisovalerate oxidoreductase subunit gamma	pyruvate/ketoisovalerate oxidoreductase subunit gamma, 1 5	pyruvate:ferredoxin oxidoreductase and related 2-oxoacid:ferredoxin oxidoreductases, gamma subunit, 1 4	pyruvate ferredoxin/flavodoxin oxidoreductase, 1 4	pyruvate ferredoxin oxidoreductase subunit gamma, 1 4	pyruvate-flavodoxin oxidoreductase, central domain, 1 4
Csac_2250	trna adenylyltransferase	polynucleotide adenylyltransferase, 1 4	trna nucleotidyltransferase/poly(a) polymerase, 1 4	trna nucleotidyltransferase domain 2 putative, 1 4	trna nucleotidyltransferase/poly(a) polymerase, 1 4	poly a polymerase, head domain, 0 3
Csac_2251	histidinol phosphate phosphatase hisj family	histidinol phosphate phosphatase hisj family, 1 5	histidinol phosphatase and related hydrolases of the php family, 1 4	php domain, 1 3	his2, histidinol phosphatase and related hydrolases of the php family, 1 4	polymerase/histidinol phosphatase, n-terminal, 1 4
Csac_2252	trna-specific 2-thiouridylase mnma	trna-specific 2-thiouridylase mnma, 1 5	predicted trna(5-methylaminomethyl-2-thiouridylate) methyltransferase, 1 4	trna methyl transferase, 1 4	trmu, trna (5-methylaminomethyl-2-thiouridylate)-methyltransferase, 1 4	trna-specific 2-thiouridylase, 1 5
Csac_2253	nitrogen-fixing nifu domain-containing protein	nitrogen-fixing nifu domain-containing protein, 1 5	nifu homologs involved in fe-s cluster formation, 1 3	nifu-like n terminal domain, 1 3	nifu_n, nifu-like n terminal domain, 1 3	nif system fes cluster assembly, nifu, n-terminal, 1 3
Csac_2254	class v aminotransferase	class v aminotransferase, 1 5	cysteine sulfinate desulfinase/cysteine desulfurase, 0 3	aminotransferase class-v, 1 4	nifs, cysteine sulfinate desulfinase/cysteine desulfurase and related enzymes, 0 3	aminotransferase, class v/cysteine desulfurase, 1 4
Csac_2255	badm/rrf2 family transcriptional regulator	badm/rrf2 family transcriptional regulator, 1 5	predicted transcriptional regulator, 1 4	transcriptional regulator, 1 4	rrf2, transcriptional regulator, 1 4	transcription regulator rrf2-like, 1 4
Csac_2256	pilt protein domain-containing protein	pilt protein domain-containing protein, 1 5	no significant hits found, 0 5	pin domain, 1 4	pin, pin domain, 1 4	pin, pin domain, 1 4
Csac_2257	prevent-host-death family protein	prevent-host-death family protein, 1 5	no significant hits found, 0 5	no alignments found, 0 5	type ii toxin-antitoxin system, antitoxin phd/yefm, 0 3	type ii toxin-antitoxin system, antitoxin phd/yefm, 1 3
Csac_2258	50s ribosomal protein l17	50s ribosomal protein l17, 1 5	ribosomal protein l17, 1 5	ribosomal protein l17, 1 5	rplq, 50s ribosomal protein l17, 1 4	ribosomal protein l17, 1 5
Csac_2259	dna-directed rna polymerase subunit alpha	dna-directed rna polymerase subunit alpha, 1 5	dna-directed rna polymerase alpha subunit/40 kd subunit, 1 4	rna polymerase rpb3/rpb11 dimerisation domain, 1 4	dna-directed rna polymerase subunit alpha, 1 5	dna-directed rna polymerase, rbp11-like, 1 4
Csac_2260	30s ribosomal protein s4	30s ribosomal protein s4, 1 5	ribosomal protein s4 and related proteins, 1 4	ribosomal protein s4/s9 n-terminal domain, 1 4	rpsd, 30s ribosomal protein s4, 1 4	ribosomal protein s4/s9, n-terminal, 1 4
Csac_2261	30s ribosomal protein s11	30s ribosomal protein s11, 1 5	ribosomal protein s11, 1 5	ribosomal protein s11, 1 5	30s ribosomal protein s11, 1 5	ribosomal protein s11, 1 5
Csac_2262	30s ribosomal protein s13	30s ribosomal protein s13, 1 5	ribosomal protein s13, 1 5	ribosomal protein s13/s18, 1 4	rpsm, 30s ribosomal protein s13, 1 4	ribosomal protein s13, 1 5
Csac_2263	50s ribosomal protein l36	50s ribosomal protein l36, 1 5	ribosomal protein l36, 1 5	ribosomal protein l36, 1 5	50s ribosomal protein l36, 1 5	ribosomal protein l36, 1 5
Csac_2264	translation initiation factor if-1	translation initiation factor if-1, 1 5	translation initiation factor if-1, 1 5	translation initiation factor 1a / if-1, 1 5	infa, translation initiation factor if-1, 1 5	translation initiation factor if-1, 1 5
Csac_2266	methionine aminopeptidase, type i	methionine aminopeptidase, type i, 1 5	methionine aminopeptidase, 1 4	metallopeptidase family m24, 1 4	methionine aminopeptidase, 1 4	peptidase m24a, methionine aminopeptidase, subfamily 1, 1 4
Csac_2267	adenylate kinase	adenylate kinase, 1 5	adenylate kinase and related kinases, 1 4	adenylate kinase, 1 5	adk, adenylate kinase, 1 4	adenylate kinase, 1 5
Csac_2268	preprotein translocase subunit secy	preprotein translocase subunit secy, 1 5	preprotein translocase subunit secy, 1 5	secy translocase, 1 4	secy, preprotein translocase subunit secy, 1 5	secy protein, 1 3
Csac_2269	50s ribosomal protein l15	50s ribosomal protein l15, 1 5	ribosomal protein l15, 1 5	ribosomal protein l18e/l15, 1 4	rplo, 50s ribosomal protein l15, 1 4	ribosomal protein l15, conserved site, 1 4
Csac_2270	30s ribosomal protein s5	30s ribosomal protein s5, 1 5	ribosomal protein s5, 1 5	ribosomal protein s5, n-terminal domain, 1 4	rpse, 30s ribosomal protein s5, 1 4	ribosomal protein s5, 1 5
Csac_2271	50s ribosomal protein l18	50s ribosomal protein l18, 1 5	ribosomal protein l18, 1 5	ribosomal l18/l5e family, 1 4	50s ribosomal protein l18, 1 5	ribosomal protein l18/l5e, 1 4
Csac_2272	50s ribosomal protein l6	50s ribosomal protein l6, 1 5	ribosomal protein l6, 1 5	ribosomal protein l6, 1 5	rplf, 50s ribosomal protein l6, 1 4	ribosomal protein l6, 1 5
Csac_2273	30s ribosomal protein s8	30s ribosomal protein s8, 1 5	ribosomal protein s8, 1 5	ribosomal protein s8, 1 5	rpsh, 30s ribosomal protein s8, 1 4	ribosomal protein s8, 1 5
Csac_2274	30s ribosomal protein s14	30s ribosomal protein s14, 1 5	ribosomal protein s14, 1 5	ribosomal protein s14p/s29e, 1 4	rpsn, 30s ribosomal protein s14, 1 4	ribosomal protein s14, 1 5
Csac_2275	50s ribosomal protein l5	50s ribosomal protein l5, 1 5	ribosomal protein l5, 1 5	ribosomal protein l5, 1 5	rple, 50s ribosomal protein l5, 1 4	ribosomal protein l5, 1 5
Csac_2276	50s ribosomal protein l24	50s ribosomal protein l24, 1 5	ribosomal protein l24, 1 5	kow motif, 0 3	rplx, 50s ribosomal protein l24, 1 4	ribosomal protein l24, 1 5
Csac_2277	50s ribosomal protein l14	50s ribosomal protein l14, 1 5	ribosomal protein l14, 1 5	ribosomal protein l14p/l23e, 1 4	rpln, 50s ribosomal protein l14, 1 4	ribosomal protein l14b/l23e, 1 4
Csac_2278	30s ribosomal protein s17	30s ribosomal protein s17, 1 5	ribosomal protein s17, 1 5	ribosomal protein s17, 1 5	rps17, ribosomal protein s17, 1 4	ribosomal protein s17, 1 5
Csac_2279	50s ribosomal protein l29	50s ribosomal protein l29, 1 5	ribosomal protein l29, 1 5	ribosomal l29 protein, 1 4	50s ribosomal protein l29, 1 5	ribosomal protein l29, 1 5
Csac_2280	50s ribosomal protein l16	50s ribosomal protein l16, 1 5	ribosomal protein l16/l10e, 1 4	ribosomal protein l16p/l10e, 1 4	rplp, 50s ribosomal protein l16, 1 4	ribosomal protein l16, 1 5
Csac_2281	30s ribosomal protein s3	30s ribosomal protein s3, 1 5	ribosomal protein s3, 1 5	ribosomal protein s3, c-terminal domain, 1 4	rpsc, 30s ribosomal protein s3, 1 4	ribosomal protein s3, c-terminal, 1 4
Csac_2282	50s ribosomal protein l22	50s ribosomal protein l22, 1 5	ribosomal protein l22, 1 5	ribosomal protein l22p/l17e, 1 4	rplv, 50s ribosomal protein l22, 1 4	ribosomal protein l22/l17, 1 4
Csac_2283	30s ribosomal protein s19	30s ribosomal protein s19, 1 5	ribosomal protein s19, 1 5	ribosomal protein s19, 1 5	rpss, 30s ribosomal protein s19, 1 4	ribosomal protein s19/s15, 1 4
Csac_2284	50s ribosomal protein l2	50s ribosomal protein l2, 1 5	ribosomal protein l2, 1 5	ribosomal proteins l2, rna binding domain, 1 4	rplb, 50s ribosomal protein l2, 1 4	ribosomal protein l2, 1 5
Csac_2285	50s ribosomal protein l23	50s ribosomal protein l23, 1 5	ribosomal protein l23, 1 5	ribosomal protein l23, 1 5	rplw, 50s ribosomal protein l23, 1 4	ribosomal protein l23/l25, conserved site, 1 4
Csac_2286	50s ribosomal protein l4	50s ribosomal protein l4, 1 5	ribosomal protein l4, 1 5	ribosomal protein l4/l1 family, 1 4	rpld, 50s ribosomal protein l4, 1 4	ribosomal protein l4/l1e, 1 4
Csac_2287	50s ribosomal protein l3	50s ribosomal protein l3, 1 5	ribosomal protein l3, 1 5	ribosomal protein l3, 1 5	rplc, 50s ribosomal protein l3, 1 4	ribosomal protein l3, 1 5
Csac_2288	30s ribosomal protein s10	30s ribosomal protein s10, 1 5	ribosomal protein s10, 1 5	ribosomal protein s10p/s20e, 1 4	ribosomal protein s10, 1 5	ribosomal protein s10, 1 5
Csac_2289	transposase	transposase, 1 5	no significant hits found, 0 5	rve, integrase core domain, 1 3	rve, integrase core domain, 1 3	integrase, catalytic core, 1 3
Csac_2291	rubrerythrin	rubrerythrin, 1 5	uncharacterized acr, 0 2	ferritin-like domain, 0 3	ferritin_like_ab, ferritin-like domain found in archaea and bacteria, 0 3	ferritin/ribonucleotide reductase-like, 0 3
Csac_2292	metal dependent phosphohydrolase	metal dependent phosphohydrolase, 1 5	hd-gyp domain, 1 3	hd domain, 1 3	hd-gyp domain, 1 3	hd/pdease domain, 1 3
Csac_2293	integral membrane sensor signal transduction histidine kinase	integral membrane sensor signal transduction histidine kinase, 1 5	signal transduction histidine kinase, 1 4	hamp domain, 0 3	vick, signal transduction histidine kinase, 1 4	signal transduction histidine kinase-related protein, c-terminal, 1 4
Csac_2294	winged helix family two component transcriptional regulator	winged helix family two component transcriptional regulator, 1 5	response regulators consisting of a chey-like receiver domain and a winged-helix dna-binding domain, 0 3	response regulator receiver domain, 1 3	ompr, response regulators consisting of a chey-like receiver domain and a winged-helix dna-binding domain, 1 3	signal transduction response regulator, receiver domain, 1 4
Csac_2295	phosphoglucomutase	phosphoglucomutase/phosphomannomutase alpha/beta/alpha domain, 1 4	phosphomannomutase, 1 4	phosphoglucomutase/phosphomannomutase, alpha/beta/alpha domain i, 1 4	pgm_like2, this pgm-like (phosphoglucomutase-like), 1 4	alpha-d-phosphohexomutase, alpha/beta/alpha domain iii, 1 3
Csac_2296	radical sam domain-containing protein	radical sam domain-containing protein, 1 5	predicted fe-s oxidoreductases, 1 3	radical sam superfamily, 1 4	radical sam superfamily, 1 4	radical sam, 1 4
Csac_2298	major facilitator superfamily protein	major facilitator superfamily protein, 1 5	permeases of the major facilitator superfamily, 1 4	transmembrane secretion effector, 1 3	mfs, the major facilitator superfamily (mfs), 1 4	major facilitator superfamily, enterobactin exporter ents, 1 4
Csac_2300	natural resistance-associated macrophage protein	natural resistance-associated macrophage protein, 1 5	mn2+ and fe2+ transporters of the nramp family, 0 3	natural resistance-associated macrophage protein, 1 5	manganese transport protein mnth, 0 3	natural resistance-associated macrophage protein, 1 5
Csac_2302	radical sam domain-containing protein	radical sam domain-containing protein, 1 5	fe-s oxidoreductases family 2, 0 3	radical sam superfamily, 1 4	radical sam superfamily, 1 4	radical sam, alpha/beta horseshoe, 1 4
Csac_2304	sira family protein	sira family protein, 1 5	predicted redox protein, regulator of disulfide bond formation, 0 3	sira-like protein, 1 4	sira_rhod_pry_redox, sira_rhod_pry_redox., 1 3	tusa-like domain, 0 3
Csac_2306	4fe-4s ferredoxin, iron-sulfur binding domain-containing protein	4fe-4s ferredoxin, iron-sulfur binding domain-containing protein, 1 5	fe-s-cluster-containing hydrogenase components 2, 1 3	4fe-4s binding domain, 1 4	mind superfamily p-loop atpase containing an inserted ferredoxin domain, 1 3	4fe-4s ferredoxin-type, iron-sulpur binding domain, 1 4
Csac_2307	2-alkenal reductase	2-alkenal reductase, 1 5	trypsin-like serine proteases, typically periplasmic, 0 3	trypsin-like peptidase domain, 1 4	degq, trypsin-like serine proteases, 1 4	peptidase s1c, hrta/degp2/q/s, 0 3
Csac_2311	trpr like protein, yerc/yecd	trpr like protein, yerc/yecd, 1 5	no significant hits found, 0 5	trp repressor protein, 1 4	trp_repressor, trp repressor protein, 1 4	trp repressor, 1 4
Csac_2315	inosine guanosine and xanthosine phosphorylase family protein	inosine guanosine and xanthosine phosphorylase family protein, 1 5	purine nucleoside phosphorylase, 1 4	phosphorylase superfamily, 1 4	methylthioadenosine phosphorylase, 1 4	inosine guanosine/xanthosine phosphorylase, 1 4
Csac_2316	phosphopentomutase	phosphopentomutase, 1 5	phosphopentomutase, 1 5	metalloenzyme superfamily, 0 3	phosphopentomutase, 1 5	phosphopentomutase, 1 5
Csac_2317	deoxyribose-phosphate aldolase	deoxyribose-phosphate aldolase, 1 5	deoxyribose-phosphate aldolase, 1 5	deoc/lacd family aldolase, 1 4	deoxyribose-phosphate aldolase, 1 5	deoxyribose-phosphate aldolase/phospho-2-dehydro-3-deoxyheptonate aldolase, 1 4
Csac_2318	pyrimidine-nucleoside phosphorylase	pyrimidine-nucleoside phosphorylase, 1 5	thymidine phosphorylase, 1 4	pyrimidine-nucleoside phosphorylase, 1 5	pyrimidine-nucleoside phosphorylase, 1 5	pyrimidine-nucleoside phosphorylase, 1 5
Csac_2319	cytidine deaminase	cytidine deaminase, 1 5	cytidine deaminase, 1 5	cytidine and deoxycytidylate deaminase zinc-binding region, 1 4	prk05578, cytidine deaminase, 1 4	cytidine deaminase, homotetrameric, 1 4
Csac_2320	gntr family transcriptional regulator	gntr family transcriptional regulator, 1 5	transcriptional regulators, 1 4	bacterial regulatory proteins, gntr family, 1 3	gntr, bacterial regulatory proteins, gntr family, 1 4	transcription regulator hth, gntr, 1 4
Csac_2321	inner-membrane translocator	inner-membrane translocator, 1 5	uncharacterized abc-type transport system, permease component, 0 2	branched-chain amino acid transport system / permease component, 1 3	uncharacterized abc-type transport system, permease component, 0 2	abc transporter, permease, 0 3
Csac_2322	inner-membrane translocator	inner-membrane translocator, 1 5	uncharacterized abc-type transport system, permease component, 0 2	branched-chain amino acid transport system / permease component, 1 3	abc-type uncharacterized transport system, permease component, 0 2	abc transporter, permease, 0 3
Csac_2323	transposase, is4 family protein	transposase, is4 family protein, 1 5	no significant hits found, 0 5	transposase dde domain, 1 4	transposase dde domain, 1 4	transposase, is4-like, 1 4
Csac_2324	abc transporter	abc transporter, 1 5	abc-type uncharacterized transport systems, atpase components, 0 2	abc transporter, 1 5	mgla, abc-type sugar transport system, atpase component, 1 4	abc transporter-like, 1 4
Csac_2325	methylthioadenosine phosphorylase	methylthioadenosine phosphorylase, 1 5	purine nucleoside phosphorylase, 1 4	phosphorylase superfamily, 1 4	methylthioadenosine phosphorylase ii, 1 5	methylthioadenosine phosphorylase, 1 5
Csac_2326	basic membrane lipoprotein	basic membrane lipoprotein, 1 5	surface lipoprotein, 1 4	basic membrane protein, 1 5	bmp, basic membrane protein, 1 4	basic membrane lipoprotein, 1 5
Csac_2327	cobb/cobq domain-containing protein glutamine amidotransferase	cobb/cobq domain-containing protein glutamine amidotransferase, 1 5	predicted glutamine amidotransferase, 1 4	cobb/cobq-like glutamine amidotransferase domain, 1 4	gatase1_cobq, type 1 glutamine amidotransferase (gatase1) domain, 1 4	cobb/cobq-like glutamine amidotransferase, 1 4
Csac_2329	tyrosine recombinase xerd	tyrosine recombinase xerd, 1 5	integrase, 1 4	phage integrase, n-terminal sam-like domain, 1 3	xerd, site-specific tyrosine recombinase xerd, 1 4	integrase, catalytic, 0 3
Csac_2332	stage ii sporulation p family protein	stage ii sporulation p family protein, 1 5	no significant hits found, 0 5	stage ii sporulation protein p (spoiip), 1 4	spoiip, stage ii sporulation protein p (spoiip), 1 4	sporulation stage ii, protein p, 1 4
Csac_2333	germination protease	germination protease, 1 5	no significant hits found, 0 5	germination protease, 1 5	germination protease, 1 5	peptidase a25, germination protease, 1 4
Csac_2336	cell wall hydrolase sleb	cell wall hydrolase sleb, 1 5	no significant hits found, 0 5	cell wall hydrolase, 1 4	hydrolase_2, cell wall hydrolase, 1 4	cell wall hydrolase, sleb, 1 5
Csac_2337	monogalactosyldiacylglycerol synthase	monogalactosyldiacylglycerol synthase, 1 5	lps n-acetylglucosamine transferase, 1 3	glycosyltransferase family 28 c-terminal domain, 0 3	diacylglycerol glucosyltransferase, 1 4	glycosyl transferase, family 28, c-terminal, 1 3
Csac_2338	peptidase m23b	peptidase m23b, 1 5	membrane proteins related to metalloendopeptidases, 1 3	peptidase family m23, 1 4	peptidase family m23, 1 4	peptidase m23, 1 5
Csac_2341	carboxyl-terminal protease	carboxyl-terminal protease, 1 5	periplasmic protease, 1 4	peptidase family s41, 0 3	prc, periplasmic protease, 1 4	c-terminal-processing peptidase s41a, 1 4
Csac_2342	peptidase m23b	peptidase m23, 1 5	membrane proteins related to metalloendopeptidases, 1 3	peptidase family m23, 1 4	peptidase_m23, peptidase family m23, 1 4	peptidase m23, 1 5
Csac_2344	cell division atp-binding protein ftse	cell division atp-binding protein ftse, 1 5	predicted atpase involved in cell division, 1 3	abc transporter, 0 3	abc_ftse_transporter, 1 3	abc transporter-like, 0 3
Csac_2345	transcriptional regulator cdar	transcriptional regulator cdar, 1 5	regulator of polyketide synthase expression, 1 3	pucr c-terminal helix-turn-helix domain, 0 3	regulator of polyketide synthase expression, 1 3	pucr c-terminal helix-turn-helix domain, 0 3
Csac_2346	abc transporter	abc transporter, 1 5	abc-type sugar transport systems, atpase components, 1 4	abc transporter, 1 5	malk, abc-type sugar transport systems, atpase components, 1 3	abc transporter-like, 1 4
Csac_2347	transglycosylase-associated protein	transglycosylase-associated protein, 1 5	phosphotransferase system, fructose-specific iic component, 1 3	transglycosylase associated protein, 1 5	predicted membrane protein, 1 4	transglycosylase-associated protein, 1 5
Csac_2348	thiamine pyrophosphokinase	thiamine pyrophosphokinase, 1 5	thiamine pyrophosphokinase, 1 5	thiamin pyrophosphokinase, catalytic domain, 1 4	thi80, thiamine pyrophosphokinase, 1 4	thiamin pyrophosphokinase, 1 5
Csac_2349	dna polymerase iii subunit alpha	dna polymerase iii subunit alpha, 1 5	dna polymerase iii alpha subunit, the gram-positive type, 1 4	dna polymerase iii polc-type n-terminus, 1 4	polc, dna polymerase iii polc, 1 4	polymerase/histidinol phosphatase, n-terminal, 1 3
Csac_2350	family 2 glycosyl transferase	family 2 glycosyl transferase, 1 5	glycosyltransferases involved in cell wall biogenesis, 1 4	glycosyl transferase family 2, 1 4	glycos_transf_2, glycosyl transferase family 2, 1 4	glycosyl transferase, family 2, 1 4
Csac_2351	1-hydroxy-2-methyl-2-(e)-butenyl 4-diphosphate synthase	1-hydroxy-2-methyl-2-(e)-butenyl 4-diphosphate synthase, 1 5	essential bacterial protein, involved in density-dependent regulation of peptidoglycan biosynthesis, 0 3	gcpe protein, 0 3	gcpe protein, 0 3	4-hydroxy-3-methylbut-2-en-1-yl diphosphate synthase, bacterial-type, 1 4
Csac_2353	1-deoxy-d-xylulose 5-phosphate reductoisomerase	1-deoxy-d-xylulose 5-phosphate reductoisomerase, 1 5	1-deoxy-d-xylulose 5-phosphate reductoisomerase, 1 5	1-deoxy-d-xylulose 5-phosphate reductoisomerase, 1 5	1-deoxy-d-xylulose 5-phosphate reductoisomerase, 1 5	1-deoxy-d-xylulose 5-phosphate reductoisomerase, 1 5
Csac_2354	phosphatidate cytidylyltransferase	phosphatidate cytidylyltransferase, 1 5	cdp-diglyceride synthetase, 1 3	cytidylyltransferase family, 1 4	cytidylyltransferase family, 1 4	phosphatidate cytidylyltransferase, 1 5
Csac_2355	udp diphosphate synthase	undecaprenyl diphosphate synthase, 1 4	undecaprenyl pyrophosphate synthase, 1 4	putative undecaprenyl diphosphate synthase, 1 4	upps, undecaprenyl pyrophosphate synthase, 1 4	di-trans-poly-cis-decaprenylcistransferase-like, 0 3
Csac_2356	ribosome recycling factor	ribosome recycling factor, 1 5	ribosome recycling factor, 1 5	ribosome recycling factor, 1 5	frr, ribosome recycling factor, 1 5	ribosome recycling factor, 1 5
Csac_2357	uridylate kinase	uridylate kinase, 1 5	uridylate kinase, 1 5	amino acid kinase family, 1 4	pyrh, uridylate kinase, 1 4	uridylate kinase, 1 5
Csac_2358	elongation factor ts	elongation factor ts, 1 5	translation elongation factor ts, 1 4	elongation factor ts, 1 5	tsf, elongation factor ts, 1 4	ubiquitin-associated/translation elongation factor ef1b, n-terminal, 1 4
Csac_2359	30s ribosomal protein s2	30s ribosomal protein s2, 1 5	ribosomal protein s2, 1 5	ribosomal protein s2, 1 5	30s ribosomal protein s2, 1 5	ribosomal protein s2, 1 5
Csac_2360	gdp-mannose 6-dehydrogenase	gdp-mannose 6-dehydrogenase, 1 5	udp-n-acetyl-d-mannosaminuronate dehydrogenase, 1 4	udp-glucose/gdp-mannose dehydrogenase family, nad binding domain, 1 4	udp-n-acetyl-d-mannosaminuronate dehydrogenase, 1 4	udp-glucose/gdp-mannose dehydrogenase, n-terminal, 1 4
Csac_2364	o-antigen polymerase	o-antigen polymerase, 1 5	lipid a core - o-antigen ligase and related enzymes, 1 4	o-antigen ligase like membrane protein, 1 4	wzy_c, o-antigen polymerase, 1 4	unintegrated, 0 2
Csac_2365	fibronectin-binding a domain-containing protein	fibronectin-binding a domain-containing protein, 1 5	predicted rna-binding protein homologous to eukaryotic snrnp, 1 3	fibronectin-binding protein a n-terminus (fbpa), 1 4	fbpa, fibronectin-binding protein a n-terminus (fbpa), 1 4	fibronectin-binding a, n-terminal, 1 4
Csac_2366	6-phosphofructokinase	6-phosphofructokinase, 1 5	6-phosphofructokinase, 1 5	phosphofructokinase, 1 5	pfka, 6-phosphofructokinase, 1 4	phosphofructokinase domain, 1 4
Csac_2367	atpase aaa-2 domain-containing protein	atpase aaa-2 domain-containing protein, 1 5	atpases with chaperone activity, atp-binding subunit, 1 3	atpase family associated with various cellular activities (aaa), 1 3	clpa, atpases with chaperone activity, 1 3	aaa+ atpase domain, 1 4
Csac_2368	atp:guanido phosphotransferase	atp:guanido phosphotransferase, 1 5	no significant hits found, 0 5	atp:guanido phosphotransferase, c-terminal catalytic domain, 1 4	atp:guanido phosphotransferase, 1 5	atp:guanido phosphotransferase, 1 5
Csac_2369	uvrb/uvrc protein	uvrb/uvrc protein, 1 5	helicase subunit of the dna excision repair complex, 0 3	uvrb/uvrc motif, 1 4	uvrb, helicase subunit of the dna excision repair complex, 1 3	uvrb, helicase subunit of the dna excision repair complex, 1 3
Csac_2370	transcriptional repressor ctsr	transcriptional repressor ctsr, 1 5	no significant hits found, 0 5	firmicute transcriptional repressor of class iii stress genes (ctsr), 1 4	ctsr, firmicute transcriptional repressor of class iii stress genes (ctsr), 1 4	firmicute transcriptional repressor of class iii stress genes, 1 4
Csac_2371	polysaccharide deacetylase	polysaccharide deacetylase, 1 5	predicted xylanase/chitin deacetylase, 1 4	polysaccharide deacetylase, 1 5	polysacc_deac_1, polysaccharide deacetylase, 1 4	polysaccharide deacetylase, 1 5
Csac_2373	elongation factor g	elongation factor g, 1 5	translation elongation and release factors (gtpases), 1 4	elongation factor tu gtp binding domain, 1 4	elongation factor g, 1 5	translation elongation factor efg/ef2, c-terminal, 1 4
Csac_2374	metal dependent phosphohydrolase	metal dependent phosphohydrolase, 1 5	hd-gyp domain, 0 3	hd domain, 1 3	hdc, metal dependent phosphohydrolases with conserved 'hd' motif, 1 4	hd/pdease domain, 1 3
Csac_2375	ugmp family protein	metalloendopeptidase, glycoprotease family, 0 3	metal-dependent proteases with possible chaperone activity, 0 3	glycoprotease family, 1 4	metal-dependent proteases with possible chaperone activity, 0 3	gcp-like domain, 0 3
Csac_2379	acetylornithine and succinylornithine aminotransferase	acetylornithine and succinylornithine aminotransferase, 1 5	plp-dependent aminotransferases, 1 4	aminotransferase class-iii, 1 4	acetylornithine aminotransferase, 1 4	acetylornithine/succinylornithine aminotransferase, 1 5
Csac_2380	phage spo1 dna polymerase-like protein	phage spo1 dna polymerase-like protein, 1 5	uracil-dna glycosylase, 1 3	uracil dna glycosylase superfamily, 1 3	uracil-dna glycosylase, 0 3	uracil-dna glycosylase-like, 1 4
Csac_2381	s-layer domain-containing protein	s-layer domain-containing protein, 1 5	no significant hits found, 0 5	s-layer homology domain, 1 4	slh, s-layer homology domain, 1 4	s-layer homology domain, 1 4
Csac_2382	gaf domain-containing protein	gaf domain-containing protein, 1 5	no significant hits found, 0 5	gaf domain, 1 4	gaf, domain present in phytochromes and cgmp-specific phosphodiesterases, 1 3	gaf domain, 1 4
Csac_2383	metal-dependent hydrolase-like protein	beta-lactamase superfamily hydrolase, 1 4	metal-dependent hydrolases of the beta-lactamase superfamily iii, 1 4	beta-lactamase superfamily domain, 0 3	metal-dependent hydrolases of the beta-lactamase superfamily iii, 1 4	beta-lactamase-like, 1 4
Csac_2384	diguanylate cyclase	diguanylate cyclase, 1 5	ggdef domain, 0 3	ggdef domain, 1 3	diguanylate-cyclase (dgc) or ggdef domain, 1 4	ggdef domain, 1 3
Csac_2388	transposase, mutator type	transposase, mutator type, 1 5	predicted transposase, 1 4	transposase, mutator family, 1 4	transposase, mutator family, 1 4	transposase, mutator type, 1 5
Csac_2389	istb domain-containing protein atp-binding protein	istb domain-containing protein atp-binding protein, 1 5	dna replication protein, 0 3	istb-like atp binding protein, 1 4	istb, istb-like atp binding protein, 1 4	istb-like atp-binding protein, 1 4
Csac_2391	transposase	transposase, 1 5	no significant hits found, 0 5	integrase core domain, 1 3	rve, integrase core domain., 1 3	integrase, catalytic core, 1 3
Csac_2392	integrase catalytic subunit	integrase catalytic subunit, 1 5	no significant hits found, 0 5	integrase core domain, 1 4	transposase and inactivated derivatives, 1 3	integrase, catalytic core, 1 4
Csac_2393	transposase is116/is110/is902 family protein	transposase is116/is110/is902 family protein, 1 5	transposase, 1 4	transposase, 1 4	transposase is116/is110/is902 family, 1 5	transposase, is111a/is1328/is1533, n-terminal, 1 4
Csac_2395	crispr-associated protein cas1	crispr-associated protein cas1, 1 5	uncharacterized acr, 0 2	crispr associated protein cas1, 1 5	duf48, protein of unknown function duf48, 0 2	crispr-associated protein cas1, 1 5
Csac_2396	crispr-associated protein cas4	crispr-associated protein cas4, 1 5	recb family exonuclease, 0 3	domain of unknown function duf83, 0 2	recb family exonuclease, 0 3	crispr-associated protein cas4, 1 5
Csac_2397	crispr-associated helicase cas3	crispr-associated helicase cas3, 1 5	predicted helicases, 1 4	helicase conserved c-terminal domain, 1 3	predicted helicases [general function prediction only]., 1 3	helicase cas3, crispr-associated, 1 4
Csac_2398	crispr-associated protein cas5 family	crispr-associated protein cas5 family, 1 5	uncharacterized acr, 0 2	crispr-associated protein (cas_cas5), 1 4	protein of unknown function (duf522), 0 2	crispr-associated protein cas5, tneap type, 1 4
Csac_2399	devr family crispr-associated autoregulator	devr family crispr-associated autoregulator, 1 5	uncharacterized acr, 0 2	crispr-associated negative auto-regulator devr/csa2, 1 4	uncharacterized protein predicted to be involved in dna repair, 0 2	crispr-associated regulatory devr, 1 4
Csac_2400	crispr-associated cxxc_cxxc protein cst1	crispr-associated cxxc_cxxc protein cst1, 1 5	no significant hits found, 0 5	crispr-associated protein (cas_cxxc_cxxc), 1 4	crispr-associated protein (cas_cxxc_cxxc), 1 4	crispr-associated protein, cxxc-cxxc domain, 1 4
Csac_2401	crispr-associated protein cas6	crispr-associated protein cas6, 1 5	no significant hits found, 0 5	crispr associated protein cas6, 1 5	uncharacterized protein predicted to be involved in dna repair, 0 2	crispr-associated protein, cas6, 1 5
Csac_2402	nadph-dependent fmn reductase	nadph-dependent fmn reductase, 1 5	multimeric flavodoxin wrba, 0 3	nadph-dependent fmn reductase, 1 5	fmn_red, nadph-dependent fmn reductase, 1 4	nadph-dependent fmn reductase, 1 5
Csac_2403	peptidase m23b	peptidase m23b, 1 5	membrane proteins related to metalloendopeptidases, 1 3	peptidase family m23, 1 4	peptidase family m23, 1 4	peptidase m23, 1 5
Csac_2404	glycoside hydrolase family protein	glycoside hydrolase family protein, 1 5	beta-xylosidase, 1 3	glycosyl hydrolases family 39, 1 4	glycosyl hydrolases family 39., 1 4	glycoside hydrolase, family 39, 1 4
Csac_2405	endo-1,4-beta-xylanase	endo-1,4-beta-xylanase, 1 5	beta-1,4-xylanase, 1 4	glycosyl hydrolase family 10, 1 3	glycosyl hydrolase family 10, 1 3	glycoside hydrolase, family 10, 1 3
Csac_2408	endo-1,4-beta-xylanase	endo-1,4-beta-xylanase, 1 5	beta-1,4-xylanase, 1 4	glycosyl hydrolase family 10, 1 3	glycosyl hydrolase family 10., 1 3	glycoside hydrolase, family 10, 1 3
Csac_2409	xylan 1,4-beta-xylosidase	xylan 1,4-beta-xylosidase, 1 5	beta-xylosidase, 1 4	glycosyl hydrolases family 39, 1 3	beta-xylosidase, 1 4	glycosyl hydrolases family 39, 1 3
Csac_2410	cellulose 1,4-beta-cellobiosidase	cellulose 1,4-beta-cellobiosidase, 1 5	beta-1,4-xylanase, 1 3	carbohydrate binding domain, 1 3	carbohydrate binding domain, 1 3	carbohydrate-binding, cenc-like, 1 3
Csac_2411	carbohydrate binding family 6	carbohydrate binding family 6, 1 5	no significant hits found, 0 5	carbohydrate binding module (family 6), 1 4	carbohydrate binding domain, 1 4	carbohydrate binding module family 6, 1 4
[truncated: 249 more rows]
